# Supplementary material for: Comparative Genetic Mapping and Discovery of Linkage Disequilibrium Across Linkage Groups in White Clover (Trifolium repens L.)
Source: G3 (Bethesda). 2012 May 1;2(5):607–17. doi: 10.1534/g3.112.002600 (PMC3362943; doi:10.1534/g3.112.002600)
Supplement: Supporting Information [file supp_2.5.607_TableS1.xls]

## Sheet: WC marker 
Supplemental Table S1. Primer sequences, SSR motifs, and expected sizes of amplicons of white clover EST-SSR markers.
Marker name	Template EST sequence	ForwArd primer (5'￫ 3')	Reverse primer (5'￫ 3')	SSR motifa)	Expected size of amplicon (bp)b)
WCS0001	WCC01I20	TTCTGCAGATGGAGTACGCT	CAAGTTTCCAACCGATCTTGA	ATC	263
WCS0002	WCC14B06	GCTGGCTTGCAGGATCACTA	GCTTGCATATCAGACTGCGA	ATC	228
WCS0003	WCC06C09	TCCCTCCCTCCTAGCTCTTC	GGCATTGAAAAATCCTCCCT	AG	253
WCS0004	WCC13L24	TGCTTTTGTGGGTGTGTGTT	ATAGCTTGGAAGCCTCACGA	AAC	289
WCS0005	WCC15I10	CAGCCCTTTTCACTTCCATC	AACTCATCCATTCCACCACC	AAC	294
WCS0006	WCC10L20	TCTTCCTCCGATTCATCACC	AGCCCCCGAGTTCAATAGAT	AG	187
WCS0007	WCC24B09	CTCACCGGATCGATAACTCA	TCCTCCTGCTGACAAGGTTT	AG	253
WCS0008	WCC32K03	ATGGTTATGGGCGAGTTGAC	AATCGGCAGTGATTTCAAGG	AAG	286
WCS0009	WCC27C12	TGATTAACGCGATTTTGCAT	TCTTCATCAGAATCAAAGGGG	AG	281
WCS0010	WCC38O11	TCCTTAGCACGACAACACCA	ATTTTGAGGTGCAATGCCTC	AG	280
WCS0011	WCC05C16	TCCATCTTCCACATCCACAA	GCTTTTGTTTTTCCGACAGC	GGT	247
WCS0012	WCC01E17	GCTTCAAAAGAGCAATTCCAA	CTGCAATGAAGAGGCCTACC	AT	172
WCS0013	WCC35K18	GAACGAACGAATCTCCATCTG	TGACAGGCTTCTGAGCATTG	AG	259
WCS0014	WCC06E11	CCCTCTCTCTCATTCTCCACT	ACTTCCCCATTTGTGAGCTG	AG	193
WCS0015	WCC33F15	TCCAGGGAATTCTGGTTTTG	TCTTAGCCCTCTCCTGTCCA	GGT	203
WCS0016	WCC28M23	ATGCCGATTCTACTGCTGCT	GGCTCCCAATCATCTTCAAA	AG	152
WCS0017	WCC06C21	TCACAGTTGTCACAGCAGCA	AGCAGAACACCCTGAGCATT	AAC	293
WCS0018	WCC19G16	GGAACCGTTTTCCTCATTCA	CAATACGGAACAACCCAACC	AAC	215
WCS0019	WCC27P02	TGGAGTCGAACTGATATCAACC	CTCCACTTGAAAGAGACGCC	ATC	292
WCS0020	WCC30D03	GCGTTTGGGAAGTGTTTCAT	CGCCAACTTTTCAAGTGGAT	GGA	273
WCS0021	WCC01J18	AGCAGAGGAGTCTCCACCAA	TATGATAATGCCGCGATTGA	AAT	276
WCS0022	WCC10M24	TAAAGATTTGAGCCCTTCGC	GATGATAATCCGGCATCGAC	AAG	278
WCS0023	WCC16D21	GAGGCAGCAGCTCAGAATTT	GGGGAATGAAATGAAAACCC	AG	205
WCS0024	WCC15M18	CAATAACCACCGCATCTCCT	CCCGACAACACAAAGAACCT	AG	242
WCS0025	WCC28P21	CCACACACACCTCACTCACC	AAACGACCTTGAAAACACGG	AG	141
WCS0026	WCC26F19	GCATCTGCAATTTCAGCAACT	CCATATGATGCGAACACGAG	AC	242
WCS0027	WCC41E21	CAACATGCGAGAAAGCAAAA	TCATGATGAAATAGCCGCAC	AT	195
WCS0028	WCC04P04	GAAAGAAACATGGCAAACCAA	ACCGGAGCAGTTATTGATGG	AAG	270
WCS0029	WCC05D04	TTCTTCTTGCATCCCTCGTT	CATCCTTTGCAGGAATTGGT	AAC	205
WCS0030	WCC14J19	ATTACGATTCCGACGACGAC	CACATTACAATTTGAACGAACGA	GGT	201
WCS0031	WCC32H24	GCCAAACCAGTCACAACCTT	AAAGGGTTTGCATGTTCCAC	GGT	291
WCS0032	WCC32B08	CCTGATGAGTGCTTGGGAAG	TTGAGAGAGGTGAGGTTGGG	ATC	222
WCS0033	WCC30B20	TCTCTCTCTGCTCTTTAGGTTTCA	CAATCCGAGGTAATTGCGTT	AAG	294
WCS0034	WCC30N11	ACAAACCCTAAACCCCCAAA	TTGCTTCTGTTCACTGGTGC	ATC	286
WCS0035	WCC38I09	GCTCACACAAACTCTTCATCTCA	GGTTGTTTCCATGGTTTTGG	ATC	137
WCS0036	WCC36D07	CTAATTTGCCTCCATCCGAA	GGCAAAACACACCCATATCC	AAC	213
WCS0037	WCC06G20	GGCACGAGGTTCTCTTCTTC	GCAAACCCAGAAAAGGTTCA	AAAT	216
WCS0038	WCC07C21	TCACCATCACCATCACCATC	TGAGCGATCGAGTGAGATTG	AG	192
WCS0039	WCC25N18	TCATCGAACGAACCAATTCA	CGGAATTGGTGAGAAGGAAA	AATG	152
WCS0040	WCC39A22	CCAACTCAACTCGCTCACAA	ATGGATTGGATTGGATTGGA	AATG	132
WCS0041	WCC02B17	TTTTCCTTTCCTTCCATACACAA	TGGGAAGTGATGAAGGATTTG	ATC	279
WCS0042	WCC04O22	GGAGGTAGTTGCACAGATGAAA	ACGCGGCTTAGTGTATTCGT	GGT	128
WCS0043	WCC05N12	AGCAACAACGACTGATGTGG	CAGCAGCAAAAGGAATGTCA	AGC	221
WCS0044	WCC07A01	CATTCAGCCACAACAACAGG	TCCATTCCTACTCCTCCTCCT	AAC	243
WCS0045	WCC07A03	AATCCCAATTCCTAGGGGTG	TTGTTTCAAAGCCATGTCCA	AAG	211
WCS0046	WCC08L09	TCTTGACGCCGAATCTCTTT	ACATCGATTTGATGGGAAGG	GGA	282
WCS0047	WCC09I08	AGGCATCATCAAGCATCAAA	TTCCCTTATTGAATCCAGCA	AAC	268
WCS0048	WCC11J07	TCTTCTTCATGGCATTTCCC	ATCAACCGCATCACGTTTTT	AAC	204
WCS0049	WCC13I08	TTCACAGAATCAGCACCCTG	TGATCAAGCGTCCATTTGAG	AT	295
WCS0050	WCC15G10	AAACGCCGAACCATTAGTTG	TGGAAGTATGTTCCCGAAGG	AAC	189
WCS0051	WCC14I01	TTCTCTCAAATTTCAAATGGGTT	GTTAAAGATGGCTCGGTGGA	GGT	150
WCS0052	WCC17M06	CCGAAATACTTGGTCAATTTCA	CTTCGGTGCAATTGAAGGTT	AAC	262
WCS0053	WCC17M21	GCGGCTATTGCAGAGTGAA	AAACCGCATCAGAAGAATTTG	AT	298
WCS0054	WCC22I06	CACTCCCTTCAGCATGGTTT	GGTTGGAGGTGGAAGTTGAA	AG	236
WCS0055	WCC28F17	AAACTATCCTCGCGCCACTA	GGTGATCGTTGATTCTCGCT	GGT	210
WCS0056	WCC29M24	AACATCTTTGTTGCCGAACC	AAGCCACATATCCACTTCGG	AAG	240
WCS0057	WCC38H10	GATGTTGCTGCTGCGTCTT	ATCCATTGCCTACCTCAACG	AAG	185
WCS0058	WCC38L21	TCCGACGACCTCACTCTTTT	GGTTTGGGGTTAGTGAGGGT	GGT	98
WCS0059	WCC39K05	CACCGCACCTTCTGTACCTT	TCAATAATGTCACGGACCCA	GGT	242
WCS0060	WCC35K16	AAGGAGAGACGCCAAACTCA	CCGGGTAATCGAATTGAAGA	AG	282
WCS0061	WCC42H03	TCCTCAACACACCCACACTC	TCGCGTTACTCTGAGCTTGA	AG	246
WCS0062	WCC43H19	TGCAGAACAGATTTTCCCTG	ATTTGGGTTCACGAGAGCTG	GGT	92
WCS0063	WCC36F14	CCATTTCATACATACACCACCA	GGACAGAATTCAGCAATTGGA	AT	287
WCS0064	WCC08F13	CACTCCTATACCTCCCTCTCTCC	CTTGTCCAAGGACCACCAGT	AG	153
WCS0065	WCC18M09	TCTCTCTTCTCTCTCTGGGGG	ATTATCGTTGCTCGCTGCTT	AAAT	119
WCS0066	WCC23K19	TTCACACCCTCTCTCGAACC	GAAAGAGAAAGCATGGTGGC	AG	282
WCS0067	WCC36J15	TGATTTGATTTGGTGGGTCC	TGGAGGTTGTTTCTTCCCAC	AATC	211
WCS0068	WCC01G15	CAACAACAAGAGCAGCAACAA	AGCTGCCATGGATCAAACTT	AAG	285
WCS0069	WCC05P17	TTCTCACCTCATCACCACAGA	ACAGCTTGAGAAATGTGGGG	ATC	278
WCS0070	WCC04C21	GAGGAGCGTATGAGCTGGAC	CCTGCCCCATGTTTCATTTA	AAT	147
WCS0071	WCC06K10	AAAGGTTGGGGACTTGCTCT	CATGTTGGTCATGTGAAGCTG	AAT	259
WCS0072	WCC07J12	AGCAGCAACACCAATGTCAC	TTGTTGGACCACCGTACTCA	ATC	146
WCS0073	WCC08F02	GCGTTTCACGAGCATCTACA	ACACGAAACATGTGCCGATA	AAC	279
WCS0074	WCC08K13	ATGGATTTGGAGCGAATGAG	TAGATTGTCCATCCATGCCA	AAG	217
WCS0075	WCC11L21	AATGATGCAACCAGGAGGAC	AGGAGGTTGGGTCTGAGGTT	AAC	127
WCS0076	WCC11N01	GATAGGAGCACCGGTACCAA	TCACATTCTCATTTTCCGCA	AAC	249
WCS0077	WCC14G08	GCAGCTGCGTTACAATACCA	GCTCCAGGTTCACCAATCAT	AAG	146
WCS0078	WCC14L18	CTCCGTTACGGTGCAAGATT	TGCCAATCCAGAATAAAGGC	ATC	295
WCS0079	WCC15C16	ACCGATCAAGACCAATCCAA	ATGATTCCGGCTCAATCAAA	AAC	285
WCS0080	WCC19L02	CCCCCTTTTCCTTTCTTCAC	CCTGGAGGCAGTCTCACTTC	AAG	224
WCS0081	WCC19N16	TCACTGAAGCTATGGCGATG	TTTCACGGAGGAAGATTTGG	AAC	265
WCS0082	WCC19M12	CTGTCATTTAATTTGCAACCG	TACAACCCCCTTTCTCAACG	AAC	250
WCS0083	WCC17B04	AATAAAATGTTTCGCGGCAG	TCAATTCTTCACCTCTCTCACAA	GGT	299
WCS0084	WCC21N14	CTGTTGCCTTTTCCAACCAT	CTGGACATGATGAGTGACGG	AAC	284
WCS0085	WCC22J05	GGAAGTCCGATTCCTTCTCC	ATTGACCACCACTTCCTTGC	ACT	204
WCS0086	WCC29H23	GCAAAGTTTCAAACGAAAACTG	ATTTGTGAAACCAGATGGGC	AAG	113
WCS0087	WCC24M08	GCTCCTTACACTTTTCTATGCAA	CCATCAACGGCTCTTTTACC	AAC	165
WCS0088	WCC32I06	CCACTTTCTCCATCGACGTT	AATTCAGAGCATTCAACCCG	ATC	222
WCS0089	WCC31L06	AACTCCGTCACACTCCAACC	ATCAGCAATCAATGCCATCA	AAG	230
WCS0090	WCC31P09	CAAAAACCAGTTCGGAAGGA	CTTCCCTTAATGGATTGCCA	GGT	228
WCS0091	WCC38B14	TCTCCGCTTTTTCCTTTTCA	AACAAATGGATGTGTTGCGA	ATC	241
WCS0092	WCC35N16	CCATCTCCAGTCACCAACCT	ACCCAAAGCTCACCATCAAC	ACT	179
WCS0093	WCC43O14	CAGGAGTTTAAGGTGCAGGC	TCACACCAATTAAACACTTGTGC	ATC	235
WCS0094	WCC36N09	CCCACTCTGTCCCTGTTGTT	GGCCAACAATGACCTGAAGT	AGC	213
WCS0095	WCC37C21	ACCTCCAGTTCCTTCATCCA	CGATCACAAGGTGGAATCTG	ATC	150
WCS0096	WCC41C11	CAAGGCTCATCTCTCGTTCA	TTGTTCATCAAAGGCAGCAG	AAG	128
WCS0097	WCC04G06	TTATTTGGGTCACCCTCAGC	CAATACGCGGGTCTTGATCT	AG	257
WCS0098	WCC06G23	ACAAGATGGAGCATTTCCGA	TTGGCACTATCACCCACAGA	AT	300
WCS0099	WCC17L21	AACCGTTTCTCTCTACTCTTCTACA	TCAAGGCATGCATCTAGCAC	AG	175
WCS0100	WCC24B23	TGGTCCAATCCAAATCATCA	TGAAACTCAGCTCTTCGGGT	AG	255
WCS0101	WCC35H02	TTCAATTCAATCCCAACCCT	GGTAGGAGGCTGAGCATCTG	AG	264
WCS0102	WCC01A22	CCCTGAAATGGAACCACAAC	GCATCATTTAGACGCGGTTT	AAC	288
WCS0103	WCC01P16	CACATGCACATCTCATACAAACA	CAGAAGCAATCCCACCAACT	AAAT	223
WCS0104	WCC05D15	TGGAACCACCTTCTCTCCAC	GATCAGCAATCTGGCTCTCC	AAG	181
WCS0105	WCC05F20	GCTGACTCGTCCATTCCATT	ATTTTGATGGGTTGGTGGAA	AAG	259
WCS0106	WCC05N03	TGTTCTTTCCTATCTCTCCCTGA	GTTGGATTTGGCATCAGCTT	AC	169
WCS0107	WCC06I21	TTCAAATCTCACCAACGACG	GAAAGAGGAGATGCTGACGC	AAG	225
WCS0108	WCC06M04	GGTGACAGCTCTACAGCCAA	TGATCTGGAAGGTTCTCGCT	ATC	263
WCS0109	WCC07M23	CTCTCTCAATTCCCCACTCAA	AAGAACGGGAGTTTGTGGTG	AAG	177
WCS0110	WCC06I14	TTCTCAAATCCAAGGAGTAGCTT	CAATCTGAGCTCCCACACCT	AAT	227
WCS0111	WCC08K05	CATCGTTCGTTGTTATTGCG	ATTGGGGTGTTGTTGGTTGT	GGT	267
WCS0112	WCC09D15	GTTTTGCAACGCTTCCTCTC	TTGGTGACTGCTCGGATGTA	AG	296
WCS0113	WCC10C13	TTCTTCTTCCTCCTCCGGATA	GTTTGGGGAAGAAAAGAGGC	AAG	195
WCS0114	WCC10G06	TGGCGAACCAGATCTTCTCT	GAGTGGAAAGAGCACGGAAG	GGT	198
WCS0115	WCC10H03	ACAATCAACAGAACGGGAGG	TGTTCCCAGTGGTAAGGGAG	AGC	193
WCS0116	WCC10O02	GGGTTCGTTGGTATGCAACT	GCACTCGACAAACTCGACAA	AAT	160
WCS0117	WCC11C09	CCACCGAAACAACCAAATTC	GGAATAAAGCACGACGAAGC	AAC	289
WCS0118	WCC11N23	GGCCAAGTTGCTGAAATCAT	TGCAATTTTGACTTTTAAATGTATCC	AATG	284
WCS0119	WCC12D17	TCGTCATGTCTTTCACGAAACT	GCCATAACAAAATTTCACAGCA	AAAG	299
WCS0120	WCC13H18	TCGACGGTGTTGTGAATTGT	CCGTTGTTGGACATGAGTTG	AG	240
WCS0121	WCC13J16	CATGGAAGTGATGGAACCCT	ATCTTCGAATGGGAGCCTTT	AGC	255
WCS0122	WCC12M02	AGGTTATCCACCGCAACAAG	CAGCCTTCTAAGCAACCAGG	AAC	153
WCS0123	WCC12D07	TCACAATGGGAAAACACACG	CGGAACAGGTGGAGGTGTAT	AAC	290
WCS0124	WCC14C16	CTAAATCCACCACCGCATCT	AGAGGGGCAATTTGGTCTTT	GGT	145
WCS0125	WCC14H19	CAATCCATCATCATCACCCA	GCAGTTCCACCACCCTAAGA	AAC	296
WCS0126	WCC15E18	AACTGTCCTGCAATGGAACC	TCATCCGTCAACGTCCATTA	AAC	162
WCS0127	WCC15I01	GACCCTTCCCTCCATCTTCT	GAGCCGATTTCTTGGAGTTG	GGA	203
WCS0128	WCC19D22	CGCAATCGTAAACTCAGATCC	GAGACGAAGAGCGATAACGG	AAG	292
WCS0129	WCC19P14	TTCTTCTTCCTCCTCCTCCG	GTTTGGGGAAGAAAAGAGGC	AAT	195
WCS0130	WCC17B13	CCGACGAGATCAGATCAGAGA	GTAAAAGTTGAGGGCTGCGA	AAG	167
WCS0131	WCC17E04	ACTTCTATTCAACGCATCCAA	ACCATCGCGAGTGAGAAGTT	AG	200
WCS0132	WCC17K10	TTTTCCCTCAATCACGATCC	CCGAGAATCTCATCCGGTAA	AGC	265
WCS0133	WCC17O20	TCTCTCTTCTTCCTCCGTCG	GATTTACGCGTCGAAACGA	GGA	122
WCS0134	WCC18N10	AGACTCACCAAGAAAGGAAAAA	TCAACCTCACTCTTCGACCA	AAG	178
WCS0135	WCC16G08	CGTTTCCATCGACTCACTCA	ATAAACCTGTGACGGGAACG	AG	184
WCS0136	WCC21H21	TACCTCCTTCCGAATTCCCT	ACCAGCATCTCGAAGAAGGA	AAG	224
WCS0137	WCC23B06	GCTTCCATTCAACCACCACT	AAAGGGTTTGCATGTTCCAC	GGT	224
WCS0138	WCC28H13	TTCGGCACGAGGATTAATTT	TGCATTTCTTCTTTTTGACCC	AAG	284
WCS0139	WCC29H12	CCATGGCCGTAAACTTAGGA	CGCCTCCATCTCATAACCAT	ACT	191
WCS0140	WCC29J04	GCCACAAAACAAAACCCAAA	CCATCGAATCGGTGAATGAT	AAT	228
WCS0141	WCC29P15	TCAGAGAGAACTCAGAAGATGACG	TCCTTGACGTTGGGAGTAGG	AAC	90
WCS0142	WCC25D14	TCTCCGTATCCACGACCTTC	ACCAGTCAGTCCAACGATCC	AAAG	184
WCS0143	WCC25K18	ATCTCTCCCTGTTTTCCGCT	AATTGCAACACTCCTCCACC	AAC	252
WCS0144	WCC25L12	CAACTTGATTGGCGATAGCA	CAACAACAATCGCCTCATTG	AAT	161
WCS0145	WCC32P10	AATCTCGTTCATCACCCTGC	GTAGGTCTTCTTCGTTGGCG	AAG	282
WCS0146	WCC33M11	ACAACCAACAACACCCCAAT	TTGATTGGAAGCACTAGGGG	ATC	216
WCS0147	WCC33N12	GTCGTCTGCTGAGGATGTCA	ATGGCCTTCAGGGTTTTTCT	AAC	139
WCS0148	WCC27I22	GAAAGGGTCTCCTCCAGCTT	GGCCAATCTTTTCATTCTCG	ATC	269
WCS0149	WCC30G19	AGCACACTATGGCGATTTCC	CGTACGAAAAGGGGAGTGAA	AAG	101
WCS0150	WCC30N12	GCCAACGACTCTCTCTGTCC	GAGCAACATGAGCGAAAACA	AAG	234
WCS0151	WCC31H07	AATTCCACTGTTAGGCGCAG	GCAGGACCCAAATACAAGAAA	AAT	222
WCS0152	WCC31L03	CCTCCGCACTCTTCTCTCAC	CTGAAAGCTCTGTGCAACCA	AAG	292
WCS0153	WCC34D05	TTGTTTACGCCCAAACCTTC	CGTCCAGTGCTTCTTCATCA	AAC	218
WCS0154	WCC42I20	ATAACCACAGCAGCCAATCC	GCATCGATCAGTGTCGAGAA	AAG	245
WCS0155	WCC42O17	GCAAAACTCAAGAGAACGGC	GAGAGACCACGGACGAAGAG	GGT	247
WCS0156	WCC42F10	TTCATAACGTTGGGAGGAGC	AAAGACGCATCCCTTTTTGA	GGT	137
WCS0157	WCC36M05	GCGGTTGAAACTCCTCACAT	TGAAGACATAGGCATGGGAA	AAC	126
WCS0158	WCC36O12	CTCCGACGGACTCCTTCTCT	TCGTCGAGCAATAAGGACAA	AAG	273
WCS0159	WCC40B18	GACTCCGACGTCGAAAGAAA	CGATCGAATTGCAGAGAGGT	ATC	267
WCS0160	WCC41O24	AGCTATGAACTCCGACAGCG	TCTCCATTTGTTGTGCAATGA	AAC	254
WCS0161	WCC01M17	CCCGAGAGTTTCACACCAAA	CAGGGTGTAAGAGAAGGGGG	AG	141
WCS0162	WCC22D21	CACAATGAGCTGACTTCAACAA	TCTTGCGTGAAAAAGGTTCC	AG	191
WCS0163	WCC27E01	TCTCTCGCCGAACTTCAGAT	TGAAGCAATCCAACGAAGTG	AG	229
WCS0164	WCC39A04	CTCCAGCAGACGCAAACTCT	CCAGCTTCTCACTCTGGAGG	AC	264
WCS0165	WCC36O11	TCCAAGGGTTTCACTGTTCC	TTCATGGGAAGAACCCTTTG	AG	273
WCS0166	WCC02K16	ACACATATGCTGATCCAAATACA	CGGTAGTCTGGAAGCTGAGG	AAT	265
WCS0167	WCC04E02	ACTCCCTCGGTTCGAAACTT	TCGAGCTTCGTTTTCCACTT	AAG	142
WCS0168	WCC04L17	GCTCCTCCGAACCCTAATTT	GGAATATCGTTTAACGCGGA	AAC	294
WCS0169	WCC08H17	TCAAAACAGCGTGAATGAGC	CGTTTGGACGAATGTCTTCA	ACT	128
WCS0170	WCC08F04	CCCATTTCCATTCCTACCCT	GCGAGGAGAGGAGAAGGTTT	AAT	233
WCS0171	WCC09F22	TCTCAGTTCAAACGCTGGTG	CGACGACGACAAACTTATGC	AAC	144
WCS0172	WCC08L13	ACGGCATTTTGTTCTCCATC	ACCAAGGTCAAAAACAACGC	GGT	236
WCS0173	WCC13A06	GAAGTTGACCTGCCACCACT	AAGCAGCGGAAGATGAGAAA	AAC	216
WCS0174	WCC14H06	TTTCAACGGCAAAAGTTTCA	TATCCACCGGTTGAATTGCT	AGC	297
WCS0175	WCC15P12	CTGAGGGTGAAGGATCCAAA	CACTCCATCCGTGTAACGTG	AAT	128
WCS0176	WCC14F20	TACTGTTGGTTCCGGTTCGT	GGAACCAATTTTCAGAGCCA	ATC	165
WCS0177	WCC19C19	CTTACCCGATGACTGTTGGG	AGGTTGAGGGAGGTGAGGTT	ATC	228
WCS0178	WCC19E20	TATCCCTCTAGCATCCCGTG	AAGGACACATGGGTGGGTTA	GGA	213
WCS0179	WCC19I05	AACGCTTCGGAGAAGAAACA	ATGGGTTTGCCTAAGACACG	GGA	254
WCS0180	WCC20C03	TTAACCACCACCACCACCTT	GAAGCTGAGTTTTTCCGACG	AAT	190
WCS0181	WCC20N19	ACCACAAAACCTCTCATCGG	GTTTCACCGGCGATAGTGAT	AAT	293
WCS0182	WCC18J24	CGTCATGGAAGTTGCTGCTA	GACCCTTGAAGTCACGGAAA	GGT	92
WCS0183	WCC18L01	GAAACAAGATGCATCCAGCA	TCCGTGCTGTTGTAGGTGAG	ATC	275
WCS0184	WCC18O17	ACAACAACAGCAACAGCAGC	GGTGGTGGTTTGACGAGAGT	AAC	259
WCS0185	WCC16F18	TTTCTTTCTTACGTTGTTGCTCA	ATGAACGGCCATTTTACTGC	AAG	280
WCS0186	WCC21C12	TGTACTGGGGTGATGCAAGA	TGCAAGAAACAGATCATTCCA	AGC	255
WCS0187	WCC21J05	ATGCGCATGCTTTAACGGT	AGGTAAAACGGTGTCGTTGG	AAC	211
WCS0188	WCC21L07	CCAAATCCGTTCCACAAATC	TAGTTCCCGTACTTCCACCG	AAC	200
WCS0189	WCC22F09	CCATCTCTCTCAAATCCAAACA	GATGGTGCAGAGGATGACCT	GGT	91
WCS0190	WCC28B06	CACGAGGCGTAACCCTAAAA	AGGGGAAAAGGGTTTGAAGA	ATC	188
WCS0191	WCC29C21	CATAATTTTCCCTTTCCTTTTTC	AGATGCCGATGAAACTACGG	AAT	229
WCS0192	WCC28B03	TGCTTGAATCGTGTTTTCCA	CTTGAAGGAGCATCATGGGT	AAC	245
WCS0193	WCC24L04	CAAACCCTAGAACAAGAACATTCA	AACAACAGGGACAGAGTGGG	AAC	278
WCS0194	WCC24L17	AACTGTTCGTCATGTCGCTG	CTTCAGGCTTTTTCTCGTCG	GGC	218
WCS0195	WCC32E08	CGGGAGAAAAGCGCTACTAA	TTGGATAGGCAAAATGCGAT	AAG	285
WCS0196	WCC32O02	TTCGGCTGTTGTTCATGTTC	AAGTGAAGGGGGTTGGAAAC	AAG	145
WCS0197	WCC33M06	TCTCCAGCTGATTCTTGCCT	TCTGATGAACAACAGCCAGC	ATC	263
WCS0198	WCC26L12	CCATTCTCTCACTCTCAAACCA	TTGGATTTCCTGATTGCTCC	ATC	235
WCS0199	WCC30J14	GCACCATCAACTTCAACCAA	CGGTAACAACGATCCGAAGT	ATC	196
WCS0200	WCC30K07	TAACAAACTCAACCATGGCG	GTTTTCTTCACCTTCGCAGC	ATC	262
WCS0201	WCC30P04	CATCACCACATTCATAACCGA	TTTAAAGCGAGGGAAACGTG	GGA	290
WCS0202	WCC31J10	GTAGGAGTTGGGGTTGGGTT	CCAGGACAACTACCAAGACCA	GGT	299
WCS0203	WCC38P12	AATGTTTTGAAGGGTGGCAG	ACAGGTATGGCTTCGGTGAC	AAC	212
WCS0204	WCC34H16	CACACACACACACACTCTTTTCA	TTTGAGGCTGACCATCTTCC	ATC	247
WCS0205	WCC35I08	TTGGTGCTGTTGATGTTGGT	CAGATGGTGGCAATGTTTTG	AAC	300
WCS0206	WCC34M12	TAGAAGACCAATCAACCGCC	TTGGGGTCTGGTTTTGGTAA	GGT	91
WCS0207	WCC42H02	GTTCACAAATTGGGCGTTTT	CGTTACCGTCACCCAGTCTT	GGT	276
WCS0208	WCC42K08	CGCTTATCCCTTCACGAGAG	CCATGTTCGGTGCCTTATTT	AAC	247
WCS0209	WCC43C24	GACTCCGACGTCGAAAGAAA	GATGAACGAGCACCAAGGTAG	ATC	276
WCS0210	WCC43O04	ATGGCTAATCGTTGGTGGAC	GCGGTTTGGGTTTGTTCTTA	AAC	280
WCS0211	WCC36A20	CGTTTTTGGTTCTGATTCGG	TTCCACAGCCAACAACACAT	ATC	172
WCS0212	WCC04J03	CACCTCCTCAACCTCCAAAA	GGTGCTCAATTCCGCTAGAC	AATT	183
WCS0213	WCC05H02	CGAAAAGCTCTCACCGCTAC	AAAATCATAGCCATCACGCC	AATC	285
WCS0214	WCC09D10	TTCCATACAAGTCTTTTCGTTTGA	GGACCAAGTTGCACAAGTCC	AT	225
WCS0215	WCC14N18	AAAAACTGATGCACGTTTGTTAAA	AAAGAAACATTTGAACTAAAACAATGA	AAAT	267
WCS0216	WCC21P16	TCACACTCAAACGGAGAGAAGA	AGCCCAACCAACAAGAACAG	AG	270
WCS0217	WCC24C07	TCAATGAAGCCCCGATACTC	AGTCAATTTCACCGATTGCC	GATC	270
WCS0218	WCC37P03	GGCACTTTCATTCATGTCTTTC	TGGAACCAACTTGAAAAGGC	AC	217
WCS0219	WCC36O08	TTTTCCGTCACCGATCTCTT	ATGCAGAGGTTTATCGACCG	AATT	227
WCS0220	WCC01O09	CCATCTGACATCGACCTTGA	ATTGATGAGTTTTGCCCCAT	AAT	186
WCS0221	WCC04E09	CTTCAACTCGCTTCTTCGCT	CCAGCTGCTAGAAGTCCACC	ACT	202
WCS0222	WCC04K15	TCGTTCCGTTGTGTTGTGTT	GTTCGAGCTGAGGGGACATA	AAC	282
WCS0223	WCC06K23	AGAGGGAGCTGTTGGTTGAA	ACCGATTCAAGTCGAGGACA	AAT	299
WCS0224	WCC07N01	AACTTGTGAGACGCCCAAAC	TAGCCCCAGCTGAGGAATTA	GGA	282
WCS0225	WCC08E21	CGACCTCTGCTTCAACCCTA	TTCGGTTCTTCTTCGTTGCT	GGC	289
WCS0226	WCC10N17	CTTCTCTCCGATCTCGATGAA	CTAGCAACACCGAAATTCCC	GGA	144
WCS0227	WCC10O23	GTAACAGCCAAACACCACCA	TCGCGAGCAAGATAATTGTG	GGT	238
WCS0228	WCC11A21	ATCAAAATCAACACCACCCC	GTGGTGGATGCGTAGGAAGT	ATC	162
WCS0229	WCC15A19	TTTTCCAGCACAACAAATCG	CCACCTCATCTTGTGCCTTT	AGC	249
WCS0230	WCC21H02	CTTCTCTTCACCAATCCCCA	GAGGTTGCATTGGTTGTTGA	AAC	180
WCS0231	WCC33J10	TCCGATGATTCCAACATCAA	CGGAAGTGGTAAAGCAGAGG	AAC	255
WCS0232	WCC27E05	AAGTCAGTCACCACCGCTCT	AGCCATTGATTGGGAATGAG	AAC	264
WCS0233	WCC30D13	CATCAACCCTCTTGCTGGAT	AAGACTCAGCTGGTGGGAGA	AAC	278
WCS0234	WCC30P09	TTCAAACAAGAACAAGTTTTCCA	ATTTGGACGATGTCGGAGAG	AAG	245
WCS0235	WCC42I13	GAACCCTCCCTTTCAAATCC	CCACCTAACCAAAGCCAAAA	GGT	271
WCS0236	WCC40D24	AAACAAGCCACTCCAAGAGC	GCTTCGACAGTTTTTGCTCC	GGT	255
WCS0237	WCC01D23	AAAATAATTCCCATTCCCCG	AACTCAAAAACGGTGGGTTG	GAGC	243
WCS0238	WCC06F08	GATTGGACCGGATACTGGTG	TGAAACAATTGAACCCACAAA	AATT	192
WCS0239	WCC32J08	TCTTAATTTGTTCTTTTGAAATTCCC	TGGAGCAACTATTGGAAGAAGA	AAAG	226
WCS0240	WCC26P06	TAGGAAAGGGAGTGGCAATG	AAATCCCGATGTAGTGACGC	GGA	190
WCS0241	WCC37D11	TCTCATCCATCATCACATCACA	GGAAAGAAGAAGGGTGGGAC	AAC	116
WCS0242	WCC16F14	TCTTCCCTTGTTTGTTCATTCA	AATGCCGACAGAAAGTGACC	AT(mis1)	172
WCS0243	WCC24C22	TTTGGGGTTTAGGGTTTTCC	CGAGGTTAGTGGAAGAAGCG	AAC(mis1)	298
WCS0244	WCC43G14	CGAGCGAAGAGGAAGATGAA	ACAGGTGGAGGAGTTGTTGC	AAG(mis1)	214
WCS0245	WCC08G21	TGCCTTCTACCCATTTGCTC	TGCATTGTTGTTTGAAGAGGA	AAC(mis1)	160
WCS0247	WCC01L04	CCCCCTTGCTATTGGAGAA	AGGTTGACGGATGGTTTGTC	AC(mis1)	160
WCS0248	WCC43E18	TTCCCTAGTTTTTCTCTCCTGC	TGGGTAACCATGACCACCTT	ATC(mis1)	195
WCS0249	WCC08B02	AAAGCCGAAGAAGGAGAAGG	ACAGCCTGCTGATCGTTTTT	AGC(mis1)	300
WCS0250	WCC22A15	CGGCCTAACCACTAAACCAA	GTTGCGGTTGGAGTCAAAAT	AAG(mis1)	293
WCS0251	WCC27J04	CCGTTATTGCCTTTCTCCAA	CTTCCCACAATGGTGCTTTT	GGT(mis1)	300
WCS0252	WCC30L02	TGTGCATGGGTTTCAACATT	GAACCAGGCTTAGCGACTTG	AAG(mis1)	265
WCS0253	WCC42H13	CAGCAGCAACTCGGTTTACA	TGTACTTCCGATCACCACCA	AAG(mis1)	139
WCS0254	WCC06A22	ACGAGGCCCATTTCTTCTTT	TCGTGCACCAATGACATTTT	AAC(mis1)	250
WCS0255	WCC08I04	AAGAACTCAACCTCGCCGT	TCACGCCCTTTTACCTTGTC	AAG(mis1)	242
WCS0256	WCC38H23	CCATCTCTTCTCCAAGACTCCA	AGACACCAACGTTAGGACGG	AAG(mis1)	140
WCS0257	WCC39E13	TTCCACCGGTAACTGTCCTC	GAAAGGGAAATACGGCACAA	GGT(mis1)	244
WCS0258	WCC03O11	CTCCTTGCAGCTGTGAACAA	CCAAAATCATATCCAGATACACCTC	AGC(mis1)	182
WCS0259	WCC04A18	GTGGAAGAGAGCATCAAGCC	TCGCTATTGCAAACATCCAG	GGA(mis1)	256
WCS0260	WCC04E15	CTCTGAAAAAGCCACCACC	TGCGCCATAGATCTTCCTCT	AAG(mis1)	233
WCS0261	WCC05G08	CATACCCCTTCACGCATCTT	AGGTAGAGATATCGGCGGGT	GGA(mis1)	272
WCS0262	WCC09O06	CCAATTCGACCACTCTGAAAA	TGCGCCATAGATCTTCCTCT	AAG(mis1)	245
WCS0263	WCC10F17	GGCAGCCTCACTTCTACTGG	CGGCTTCAGACTTTGCAATAC	AGC(mis1)	139
WCS0264	WCC10L23	GCAAACTCGTCCACCGTATT	GCAAGTTTGGGCTCAATGAT	ACT(mis1)	121
WCS0265	WCC11J03	TGGCAACAACATCCCACTAA	GGCATTGGTAACACAAGCAA	AAC(mis1)	230
WCS0266	WCC12B12	GGCCGACACTTTCCTCATAA	TCACGGTGAAAGTTGCTGAG	GGT(mis1)	224
WCS0267	WCC14I03	AAGGAAGAAGAGAGGGTTGGTT	GGGATAAAGCCAGGAAAAGG	GGA(mis1)	137
WCS0268	WCC14P06	CTTCCTTGTCTCATCCACCG	TTTTGCTAGCTTCTCGCTCC	GGT(mis1)	172
WCS0269	WCC19G10	TCTTCCACAGATCAACCATGA	TACCAGGAATGCTACGACCC	AAC(mis1)	135
WCS0270	WCC20N03	TTGAACGCTGTTCTTGCATC	ACTGATCGGAGTCAGGAAGC	GGA(mis1)	163
WCS0271	WCC17K03	TTGAGCACATTGTACCCGAG	ACGTTGAATTCCCAGAATCG	ATC(mis1)	242
WCS0272	WCC18F09	TGGTTAGGTCTTCACTCCACC	CAAGCGATTGAGACAACGAA	GGA(mis1)	173
WCS0273	WCC18L14	AACCACCTTCCACGTGTCAT	GGCTCTACGCCTACTGATGC	GGT(mis1)	120
WCS0274	WCC16I15	CGGAAACCTAAAATGCACCA	CGGAAGTGGTTTCTTCTTCG	GGT(mis1)	211
WCS0275	WCC21O06	TTTCAGCATGAAGGACACCA	CAAGGGTTTGCAAGTGAGGT	AAC(mis1)	284
WCS0276	WCC32K08	TTCCTTCTTTGAGGAACCAAAA	CAACTCAACAATGGGAATGCT	ACT(mis1)	266
WCS0277	WCC31D04	TGGAGTCTGCAAAGGTTCAA	GAGGCAGATTCATCCCAAAA	ATC(mis1)	296
WCS0278	WCC31M13	TAGCATCCCCTTCAACATCC	CGCGATGATAATTGAGGAAA	AAT(mis1)	286
WCS0279	WCC38E21	AACTTCCACGTAGCCACCAG	TAGCCACTGCAGCTGATGAT	AAC(mis1)	300
WCS0280	WCC38L10	TCACGGCGTTAAAGAAGACC	CCACGAGATCGTTCCGTATT	AAG(mis1)	158
WCS0281	WCC35H22	GGTTTGCAAGAACAATCGCT	GATGGAGATGGAGATTCGGA	AAG(mis1)	136
WCS0282	WCC29K13	TCTTTCCACATAATCACATACATACA	TCGATCCCAGGGTCAGTATC	AC(mis1)	251
WCS0283	WCC31E19	TGACCAACCAACAGAATCCA	ATTCTGGGCCTTTTCTCTGG	AGC(mis1)	300
WCS0284	WCC03J02	TCTAAAACCAACCCCAATTTGT	TCTTCTCACAGTCAGCACCG	AAT(mis1)	283
WCS0285	WCC03E03	CAAACCCTTTCGGCTTAACA	GGTTTAGGTTTCGCAGCTTG	AAAG(mis1)	292
WCS0286	WCC07H04	TTGATCATTGTTGGTCCGAA	ATTCTTGCTTTCATTGCCGT	AAC(mis1)	189
WCS0287	WCC07K17	GGTCCTCCTCTCTATTGGCA	AATGAAATGTTGCTCAGCCC	AAG(mis1)	152
WCS0288	WCC08I15	ACAGCCATAAACCCAACCAA	ATGTACCAAGGTGGAGCTGG	ATC(mis1)	180
WCS0289	WCC09G05	TCCCTCATGAGCTTCCTCAA	AGGCTGCATCATCTCTTGCT	AAG(mis1)	282
WCS0290	WCC09H11	AGATGATTGCGAAAGCGAAT	AATTCCTGAATCCCAAACCC	AAAC(mis1)	167
WCS0291	WCC10C24	ACGAGGATTCCCATTTGCTT	ACTTGTGGTGGCGAAAAATC	AAC(mis1)	238
WCS0292	WCC13G21	ACAACAAGAGGCCATCAACC	TGAACGAGCTGGTGTTCTTG	AAC(mis1)	159
WCS0293	WCC12I03	TGGCAGCTATGATGGATTTTT	GGAGGAAGAGAAGAGAAAGAAGG	AAG(mis1)	223
WCS0294	WCC20O09	CGTTGAAACAGCGTTGAAAA	GGAACGTTGAGGTCACTGGT	AAC(mis1)	300
WCS0295	WCC20C11	TGCTTTCTTCGTCGCCTAAT	TGTTCCCTCCTGATCCACTC	GGT(mis1)	117
WCS0296	WCC19O10	TTCTCCATTTTCATCTGCCC	GCTCCAGAACTCTATGCGCT	ATC(mis1)	273
WCS0298	WCC18H14	GTGAACAGTCAACACCCACG	ATACGGATAATGCGACTGCC	AAC(mis1)	260
WCS0299	WCC18I02	AGAATCAACAATGGAGTGTACCA	CAAAAACCCTAGCGAGATGG	AAT(mis1)	280
WCS0300	WCC16A12	CGCAGTTTCACCGTTCAGTA	CCCGCTTGGTTGAGTAGAAG	ATC(mis1)	142
WCS0301	WCC16M04	ATTGCCAGACTACCGGAGAA	AACACAAACCCATCAATGAAGA	AAG(mis1)	238
WCS0302	WCC16P17	TTAAATTCAAACAACGTGCCA	AAATCGACGATGAGACGACC	AAT(mis1)	272
WCS0303	WCC21F05	CCGTATGACTAGCCCCGT	AATTCCTTCGGGGAAGTTGT	GGA(mis1)	115
WCS0304	WCC16O22	AACGGAGCAGATCGGAGTTA	ACAACATCACAAAGCCACCA	AC(mis1)	219
WCS0305	WCC24D17	CGGCAATTCATTCTTCAACC	CAGCGGAGGGTATTACTGGA	GGT(mis1)	261
WCS0306	WCC24P02	ACGACCCTCGTTTGTGCTAC	CCTCGTGTGGTTGATGATTG	AAAC(mis1)	185
WCS0307	WCC25D08	ACCACAGCCTCATCTTCCAG	ACCACGACAGGATAGCGAGT	AGC(mis1)	299
WCS0308	WCC25F22	CTCAATCCCGTCAATCACCT	CAGAGAAGTTACCGGCTTCG	GGT(mis1)	153
WCS0309	WCC26A12	GGAACAATCGGCTGAAACAT	CTGTAGGATTCCTCGGGTCA	GGT(mis1)	219
WCS0310	WCC26D17	TCACTCAAATAAATAAGTGAGGCATT	CTACTCCTGGTCTCGGCATC	AATG(mis1)	294
WCS0311	WCC30N02	AATTCAATTCAATGGCGTCC	TTCTTTGCTTTTCCACCACC	AAG(mis1)	223
WCS0312	WCC31D19	TGCAATTCTCTCCGCTCTTT	CAGCGGACTTGGTATCAAAA	GGT(mis1)	263
WCS0313	WCC31K11	AGCATATCCAAGGTGTGGTTG	CAAAGTTGCTCGGAAGAAGG	AATC(mis1)	149
WCS0314	WCC31K24	ACCGTCCTCAACCTCATCAC	AAGGGATGTGACGGTGAAAG	GGA(mis1)	167
WCS0315	WCC31P20	CAATTGCTCCGAACCCTAAA	CGCGCTCTAACATTTTCCTC	GGT(mis1)	284
WCS0316	WCC39H04	ACGCTGCGTTTTGACAATTC	TTCTTCTCTGCGCGAAAAAT	AAG(mis1)	192
WCS0317	WCC34O16	CACGAGGCTCACACTCACTT	TGTCGGAATCGGAACTAAGG	AATG(mis1)	222
WCS0318	WCC35C07	TCTTGCTGTTCCTGCTCCTT	AAGCCTAATTCTAAGCCTGAGC	GGT(mis1)	131
WCS0319	WCC35K12	CAACGTCAACTGAACATGGC	TTGGATATCCTTTCCCCTCC	ATC(mis1)	216
WCS0320	WCC35K17	TCTTCCCGCGCTTTTTACTA	ATCCTCAACAACCACTTGGG	AAG(mis1)	180
WCS0321	WCC34P13	AGGCTTTACTTAATAAGCACTCCA	AAAGGCACTAGGGTCTGAAAA	AAAT(mis1)	295
WCS0322	WCC34M22	TTCTCCTCTCGCCATAGTCC	TTGCTGCTCCTTGGTCTTTT	AC(mis1)	100
WCS0323	WCC42G21	CCCTGAATGGCTTCTAGCTG	ATGTGGGTTACGTGTGAGCA	AAAG(mis1)	296
WCS0324	WCC42G24	TCAGCTTCTTCCGGTTCAAT	CCTCGTTCTCTGTCCATTCC	AAG(mis1)	268
WCS0325	WCC42N17	GCTTCTGGTGTTTCTGGCTC	TAGAGCACCTTTTTCGCCTG	GGA(mis1)	224
WCS0326	WCC43B17	TTCTTCCGTCCACCTGAAAC	ATGGGTTTAAGGAAGGGGTG	AAG(mis1)	193
WCS0327	WCC43D15	CTTTCAACCATTTCAACCCG	GCGTGATCAGGACCTTCTCT	AG(mis1)	244
WCS0328	WCC43P02	CCATTCACCCACCTCTCAAC	AATCCGGTTGATAGCCACAC	GGA(mis1)	296
WCS0329	WCC36D06	GTAACACCCTCAGCCAGGAA	TCCAGAATCCTCGATATGGC	AGC(mis1)	283
WCS0330	WCC36E16	AACAGCGGTGGTTTTTCATC	GGAAATTGGTGGTGGTATGG	GGT(mis1)	263
WCS0331	WCC41E12	GTTTCAAACACGCCACATCA	CTCAGTCGTCGTTTCGTTCA	GGT(mis1)	261
WCS0332	WCC04A03	TGTGGGTTGTTTCTGGTTGA	AAACAAACCTCCAAACGCAC	AC(mis1)	157
WCS0333	WCC28G19	TCTTCTCTTCTCTTCTCTATCCCC	TGGTTTTGGTGGGTTCTTGT	AG(mis1)	135
WCS0334	WCC40F20	TGAGCATTGCATGACTTAAGAA	GTTATGGGTGGTTTTGCTGG	AT(mis1)	282
WCS0335	WCC01B04	GAAGCAACCAAAAGCCATTC	TGTGGATTTTTGGTGGACAA	ATC(mis1)	144
WCS0336	WCC02A05	TGATCCCTTTGCTTCCAAGT	AAGTTGCTGGGTGAATCCTG	AAG(mis1)	175
WCS0337	WCC02L11	CCCCCTTTCACCTACTGAGA	TCCATTTGTCACGGAAATCA	AAG(mis1)	218
WCS0338	WCC02O15	ACAGGCACAGTCTCCAGCTT	TTGGCATTCAGATGTCTTGC	AAG(mis1)	242
WCS0339	WCC03D22	AACACCAGCCAAAGGCATAG	ACAAGGTGGTTTGGTTGAGG	AAG(mis1)	271
WCS0340	WCC02J02	TACAGGCTCATCCTTGGCTC	CAAACCACAACCAAATATGCC	AAC(mis1)	172
WCS0341	WCC02P17	AGCCTCCACAGAGATGTGAAA	TGTGTCTGTGAGTAGAAGCCG	AAG(mis1)	249
WCS0342	WCC04E16	AACGGCTATGGTAATGCCAC	ATAGAGGAAATCTCGCCGGT	AAC(mis1)	258
WCS0343	WCC04N11	ACCCTTTCCACCTCCTCAGT	ATTACAAACAGGCACCAGCC	GGA(mis1)	264
WCS0344	WCC05D22	AAACGACAGAAAAACCACCG	GCTTTTTAACAACCCTGCCA	AAC(mis1)	249
WCS0345	WCC05H06	TCTCGCTTTCAAACGTGAACT	CCATAAATACCCCTCCACCA	AAT(mis1)	245
WCS0346	WCC05N19	ACCACTCATCACAACCGTCA	GGTCCAGGAATTGCTTGTGT	AAG(mis1)	201
WCS0347	WCC05F18	AACATCTCTGCCGCTGCTAT	TACCATTACGGTGGTCAGCA	AAC(mis1)	129
WCS0348	WCC05L18	AAACCCAAGCAATTTCACAAA	CCCAGAAACAAAGAACCCAA	AAG(mis1)	289
WCS0349	WCC05P15	CACAAAACTTGGAAGAACTCTTTG	TTGAACTAAACATTATTCATAAAAGCA	ATC(mis1)	105
WCS0350	WCC06F17	CTTCATTTTTCGCAACAGCA	CGATGATCGGAAGACCTGAT	AAG(mis1)	253
WCS0351	WCC07A23	CCGTTACCCTCGAACTCAAA	ATGATCGACGGAAGATACGG	GGC(mis1)	151
WCS0352	WCC07E24	TGCCTTTTCCTTTCTTTCTTTG	CACCAATCCCACCTCAACTT	ATC(mis1)	266
WCS0353	WCC07F17	ACAGGGACGTGGTTGAAAAG	GTCTTGCCGACTTTAGCGAC	AAG(mis1)	235
WCS0354	WCC07H07	CCGACCTCTTTTCCCTTTTC	GACGTTTTGGAAGTGGTGGT	GGT(mis1)	300
WCS0355	WCC06D03	CTGGTGGCTGGTTTTTGTTT	ATCGGAGAAAACCAATCACG	GGT(mis1)	267
WCS0356	WCC06K17	CGCCTTTCTTTCTTCCCTTT	CCAAGAAAATCCATCTCCGA	ACG(mis1)	294
WCS0357	WCC08M17	ACCGTTGAAGGATCGAACTG	AGGGTCACGCCCTTTTACTT	AAG(mis1)	232
WCS0358	WCC08N12	TGTTGAGTCTCACAGGCGA	CATTGCAACGCTTCTTTTCA	AGC(mis1)	277
WCS0359	WCC09B11	AGACCCTGTGATGTGGTTCC	GCAATGGGAAGGTGAGTGAT	GGA(mis1)	109
WCS0360	WCC08D18	GGTTGGTGGTGGAAGAAAGA	GAAGCAAAGATGGTGGATGAA	ACT(mis1)	230
WCS0361	WCC10A23	TAAAAATAACCGCCGTCACC	GGCTGCAACATCAACATGAC	AAG(mis1)	232
WCS0362	WCC10N04	AGCAACCATTCCCTTCACAC	CATCATGCACATGTTCCCAT	ACG(mis1)	279
WCS0363	WCC11L09	AACTTCCATGCCACCTTCAC	GGGGCATAGGAATTTTGGAT	ATC(mis1)	119
WCS0364	WCC11L20	CTGACACAAAGGCCACTGAA	AGATCTCACGGCTTCCTCAA	ATC(mis1)	218
WCS0365	WCC11N04	TCATTCACAATGCAAACCGT	CGGACGAATCTGACCGTTAT	ATC(mis1)	240
WCS0366	WCC12E18	ACAAAAGGCCGCTACACAAG	GCACAGGAGACATTATTGCCA	AAG(mis1)	194
WCS0367	WCC12I24	AAGAAGATTTAGCACCGGCA	TGAATCAGCATCTTCATCCG	AAG(mis1)	101
WCS0368	WCC12K20	CCACCACTGAGACCATTGTG	TCCAAAAGGGTGTTTGGATT	AAT(mis1)	260
WCS0369	WCC12L03	CAGATCCTCCCATTTGCAGT	GAAAATAAATCAACCGCCCA	AGC(mis1)	207
WCS0370	WCC13I06	CCTCCACCACCTTCACCTAA	CCGATGTTGGAGGAGTAGGA	GGA(mis1)	136
WCS0371	WCC13M13	CTCTTTACATTCTCCGCCGT	AAAACAAGAGCATAAGCGCC	GGT(mis1)	254
WCS0373	WCC12J10	AGTCTACGAACCCGACCCTT	CTTTGCTGCTCGTGGAATG	GGT(mis1)	96
WCS0374	WCC14G23	AGAGCAACAGGAAGAAGGCA	ATCGATCTCCTCCATCATCG	AAG(mis1)	254
WCS0375	WCC14L19	ATAAGACAGCAGCAGCAGCA	AGGCAAATTGAGCCTGACAC	ATC(mis1)	215
WCS0376	WCC14N03	ACACAACAAATCCCCAGCAT	GTCGTCGTCGTCACTTTCAA	ATC(mis1)	239
WCS0377	WCC15B16	CAACTGCTGCTATTGCAACCT	AACACAACCATCGCATTTCA	AAG(mis1)	263
WCS0378	WCC15O05	CCAGATCGTCCACTCTGGAT	TGAATCGTAGCACGCTTGAG	AAG(mis1)	209
WCS0379	WCC14B07	GCCGTGTTTCTCTCTCTCGT	TTGGATCTGAGAGGGGTTTG	GGT(mis1)	161
WCS0380	WCC19B06	GTTCCGATTCGTTTGGAGAA	ACACCTGGAAGAGAAAGCGA	GGA(mis1)	110
WCS0381	WCC19H21	GATCGGCACACCAGATGATA	ATCCCTTCCTGATTCGTTGA	ATC(mis1)	163
WCS0382	WCC19N13	CATTTCCGCCACTGGATACT	TTTGATCTTCGCATGGAGTG	GGT(mis1)	221
WCS0383	WCC20A09	GCTGGGGAAACGAACAATAA	AGCCAGCTGACGAACATTCT	AAG(mis1)	168
WCS0384	WCC20L13	AATGGAAATTGACGCCTTTG	ATGTCAGCAGATCGCTTCCT	GGC(mis1)	188
WCS0385	WCC17B20	AATGCCTTCGATGCCTATTG	TCTCCAAATCTTCAAACGATCA	AAC(mis1)	237
WCS0386	WCC17H01	GGTTTGCCTGTCGGAAGTAG	ACATTTGTGGGAAAAGCAGG	AAG(mis1)	210
WCS0387	WCC18C20	GCAGAAACACCCATCATTCC	GCCACGTGTACAACATCGTC	AAG(mis1)	139
WCS0388	WCC18H19	TGAGCACTGAGGATGAAGGA	CCAAAGCACCATTTGTGATG	GGC(mis1)	231
WCS0389	WCC18M10	CGAACTTTTCCTTCCCACAA	TCCAGCACCAACGACATAGA	GGT(mis1)	279
WCS0390	WCC18M21	CACCCCCACTTCTACTCCAA	GAGGACACGGTGGTTGTTCT	GGA(mis1)	212
WCS0391	WCC18O06	CTTCTCATCGCTCTCGCTCT	CCTTCCATTACGGTGTTGCT	ATC(mis1)	245
WCS0392	WCC18O13	GCGGCGGTTATGTTAGGTTA	ATGGTATTCAACGACGCACA	ATC(mis1)	266
WCS0393	WCC17J13	GCATTTTTCCTCCAATCCAA	ACACCACCTCTGTAGGCACC	GGT(mis1)	273
WCS0394	WCC17O22	TGATGGTTTCGAGCCTTTCT	CAAATTCCATTAACCCGTCG	ATC(mis1)	252
WCS0395	WCC21J11	GCAAAAGAAAACGAGAACGA	TAGGAGCGGATTTGGAATTG	AAG(mis1)	223
WCS0396	WCC21J23	TCCCTTCTTCCTCATCCTCA	AGAAACCGAAACGAGAGGGT	GGT(mis1)	227
WCS0397	WCC21L02	ATCATGTCCAGTAGCGGAGG	ATGGATTGTTGATGGGTGGT	ATC(mis1)	296
WCS0398	WCC21P01	GCTTATCTTGTTCAGCTCTTTCAA	TTCTGGGATTGCTCTTCCTG	AAG(mis1)	271
WCS0399	WCC22B20	AACCCACCACTCACACACAC	TTCCAAATTGGGTCTTTTCG	ATC(mis1)	103
WCS0400	WCC22I02	TGGTTGGCATTTGAGTCGTA	TTGGAATAACCTCCCAAGAAA	AAC(mis1)	233
WCS0401	WCC23E19	CACCATACACTCCTTCAATCCC	ATCCAAGGTTCGACAACGAG	ATC(mis1)	106
WCS0402	WCC23H15	GTGCGCTCGTTAAGAGTTCC	TGCCTTAAGAGTCCACTCCG	GGA(mis1)	265
WCS0403	WCC28B16	CCTTCCTCATGGCTTTCCTT	TGCGACATCTGACCATCAAT	AAC(mis1)	127
WCS0404	WCC29M08	GCCTCTGTGTCAATCCCATT	CCTCCTTGCAAGTGATCCAT	AAG(mis1)	277
WCS0405	WCC24G05	CACACATGACCCGACAACTC	CCTTGACGCTCTTGTCATCA	AAG(mis1)	251
WCS0406	WCC24H16	AGCAGATGCATTATGGGGAG	GATTCGGCGGAGAACAAATA	GGA(mis1)	228
WCS0407	WCC24O14	GCTGCATCAGCTGAACTCAC	CAAGCAAATGCACTCCAGAA	AAG(mis1)	203
WCS0408	WCC25E12	GCCATTACTGCCATGTCCTT	TGAAAATTGGAGACCTTCCG	AAG(mis1)	262
WCS0409	WCC25I21	AAGCCAACCAAAGGATGATG	CACTTCCCTGTCCCTTTGAA	AGC(mis1)	248
WCS0410	WCC32D18	CGGTTAACCACCAGAGTGGA	AAAGATTCATCCAAATAACACCAA	AAT(mis1)	288
WCS0411	WCC32K04	GTCAATACCCTCCTCCTCCC	ACGGTGACTGGAACAACCTC	AAG(mis1)	225
WCS0412	WCC32P08	ACAGCAGCAGGGAGAACACT	TTGGAACTGGTTCTGAGTTGG	AGC(mis1)	151
WCS0413	WCC33D13	CAATTATGCACCACTGCCAC	AATTAAGCGGGGAAGGAAGA	AAG(mis1)	132
WCS0414	WCC33P12	CCAGCTAGCCTTGAGGGTATT	ACCAAAAGGAGGAGGAAGGA	GGT(mis1)	278
WCS0415	WCC26A02	CCACTTCTTGCAAATCCACA	TGTTGTGATGTACCGGCTGT	AAC(mis1)	184
WCS0416	WCC26A20	GAAGAGTGGTTGGCGAAGAG	GCAACACTTTCAGTACCGCC	ACT(mis1)	206
WCS0417	WCC26G09	CAGAATCACAGGCTCAAGCA	TTTACACCCTTCAACTGGGC	AAC(mis1)	264
WCS0418	WCC27K12	CACCTGCCGTCGTATTTTCT	GCCAACAACCGAATGAATCT	GGT(mis1)	195
WCS0419	WCC27N24	TGCGCCGTTTATTATCTGTG	TTGGAGGCAAACCATTTAGC	ATC(mis1)	231
WCS0420	WCC27P13	CACAACGGTTGGGTCTCTCT	CCTGTGGACTACACTCCGGT	AAC(mis1)	139
WCS0421	WCC26E22	TCGTTCTGCACCAAGTTCAC	AATCCACCACCACCATAACC	AAT(mis1)	222
WCS0422	WCC27K06	ATATGGCTCGTCCAACAAGG	GATCCGTACGAGTCGGTGTT	AAC(mis1)	189
WCS0423	WCC30H03	GTGGAGACGGAGAAATGGAA	AAGCGATTAAGTGGGGAAGG	AAG(mis1)	258
WCS0424	WCC31F01	TCAAGCACCAATAACAGGTCA	TCCAACTGGTGCTCCATACA	ATC(mis1)	136
WCS0425	WCC31F03	TGACTTGCACCGATCACAAT	GAGAAAGAGGTGATGGAGCG	AAC(mis1)	159
WCS0426	WCC31F17	TGGTAGCAGAAGCAGCTCAA	GGTTTGGAAGTTGGTGGATG	ATC(mis1)	232
WCS0427	WCC31G23	TCAATGCATCCAACTCCTGA	AGCTTGTGTAGGCTGGAGGA	GGA(mis1)	224
WCS0428	WCC38M24	CTTCCTCAGGGTCACACCAG	AGCGGAAGCAGAAGCAGTAG	AAC(mis1)	276
WCS0429	WCC39D17	CCCATTTCCTCTACCCCATT	TTGATGCAGGAGTTGTTCCA	ATC(mis1)	274
WCS0430	WCC38F04	TGACTCCTCCCACTCCAATC	TCATCCCCATTTCCATTCAT	GGT(mis1)	190
WCS0431	WCC34B09	AACCGCATTACTTCTGCACC	TTGAGGTAATGAAAATGGGGA	AAG(mis1)	174
WCS0432	WCC34P11	CAAGTCCTCTTGGTTTGCGT	CCCATCAAGAACTTCCCAAA	AGC(mis1)	263
WCS0433	WCC42G23	CCACCATCTCTTTCCTTCCA	AAGGCGATCACCAAAGCTAA	AAC(mis1)	216
WCS0434	WCC43H21	GTCTAACAGCCCAAACCCAA	ATGGTGAAACTGGTGAAGCC	AAC(mis1)	252
WCS0435	WCC36A18	GAATCCGATGTGGTGGAAAC	ACATCACGAGCAGCTTCAGA	ATC(mis1)	185
WCS0436	WCC36M07	GGTTACAACCGTGGAGGCTA	ACTCATTAGTTGCCTTCGGG	AGC(mis1)	197
WCS0437	WCC37I24	TTCACTTCAAACTTTGGCTTCA	GGTTGACATGCATCGAATTG	AAC(mis1)	212
WCS0438	WCC37K03	ACCCATGGATGAAGCAGAAG	AGGCTTGTAGGGAAAAGGGA	ATC(mis1)	261
WCS0439	WCC40F10	TTTTTGGAAGGACAATTCCG	TTGTGGCGAGTTCTTTCCTT	AAG(mis1)	138
WCS0440	WCC40J21	GGCTCAGCAACAAGGAATGT	CGTTATTTATCCCTCCGGGT	AAC(mis1)	158
WCS0441	WCC41K09	AACCGTCCATCATTTCCAAC	GAAGGGGGTTTTGGTTGTTT	GGT(mis1)	164
WCS0442	WCC41K20	TTCGATCTTTCATTGATCTCAAAA	AGGTGGGTAACCATGAGCAC	ATC(mis1)	250
WCS0443	WCC01G18	GCAATCTGCTTAACAAAAGATAGGA	AGGGGTGCGTGTCACTTATT	AATC(mis1)	246
WCS0444	WCC01K21	CCAAGCTCAAAAGGCAGAAC	GGGGTTTTTGCATGTTTCTC	AATC(mis1)	230
WCS0445	WCC03E12	GCTCATGATTGGGGTGCTAT	TTCTTTGGGTAGGATCGGTG	AAAC(mis1)	276
WCS0446	WCC04K21	AAAATCTGGTTCGACTTCGC	AGTTTCGGAACGTGTAACCG	AATT(mis1)	280
WCS0447	WCC05F06	TTGAGTTCAATCAACCAACAAA	GCGAGAGCGAAAGAGAGAAA	AATG(mis1)	175
WCS0448	WCC04J02	CTCACAGATCTCACCGCAAA	TTGAATCACGACTTTCGCAG	AG(mis1)	140
WCS0449	WCC06A07	GGTGCTGATTGATGTCAAGG	CAGCAACTGTGTACGGGCTA	AAAC(mis1)	258
WCS0450	WCC06H19	GGCACGAGGCTCTTAATTTTT	TGGGAAAATTTCTGGTTGACA	AAAT(mis1)	240
WCS0451	WCC07N23	TTCCCCTTTCCCCAATTTAC	TATTGGCTTTTACCGGTTCG	AAAG(mis1)	279
WCS0452	WCC08I16	CACGAGGCTCTTGGTGTTC	TCGGAATCTAGACGAAAAAGGA	AG(mis1)	183
WCS0453	WCC11G21	GCACGAGGCTACACTCTCAC	GGGACTCGGATTATGGGTTT	AG(mis1)	143
WCS0454	WCC11P08	AAGCAAAAGTGGAAGAACATCA	GCTCCTCATGCCTAAAGCAC	AATC(mis1)	268
WCS0455	WCC11P10	CGCAACCAAACACATCGTTA	AGTGTTGGGAAGATGATCGG	AATG(mis1)	280
WCS0456	WCC11J24	GGGTTTTTGGTTTTGGTTCC	TTTGGGTTTCCATAATTGGG	AAAC(mis1)	214
WCS0457	WCC13M06	GGACGCTCCAAATTTCTTCA	TTCGGATAGAGGCTTGCACT	AATG(mis1)	187
WCS0458	WCC14P04	AGTACCTACTTCCCCATTACCAT	CGTGAGCAAATTTACGAGCA	AAAT(mis1)	184
WCS0459	WCC15M06	CTTTCCCACCACCTTCCATA	GACTCACCTCGAACGACGAC	AATG(mis1)	281
WCS0460	WCC19E17	TTTCTCTTTCTTCTTCTTCAATCTTTG	CTCTCTGGTCCTTGCCACTC	AATG(mis1)	275
WCS0461	WCC19F07	TAGCATGGCATCCATCTGAA	AGCCTTCTCCACAAGCAAAA	AG(mis1)	137
WCS0462	WCC20O16	GAATTGTGGAGCCCAAAAGA	CAGGTGGTGGCATTAAATCA	AG(mis1)	227
WCS0463	WCC18P03	CCTCCTTCTGAGCGTTCATC	ACACGAGAAACCTCACCACC	AAAT(mis1)	182
WCS0464	WCC16J21	GGCACGAGGATTCAAAACAA	ACCTCAGACTGGGTGAAACG	GGGA(mis1)	122
WCS0465	WCC16F17	GCGACGGTTATGCAGAAAAT	GGTCTGTCAGAAACAGCTTAGAA	AAAT(mis1)	298
WCS0466	WCC23N06	AATCACCATTTTCTTTGTGACAG	GTGATCAGGGATGGGAGAGA	AATG(mis1)	191
WCS0467	WCC24B03	TCATCTCCTTTCCAACAACACTT	AAACAAGTGGCCTCAGTGCT	AG(mis1)	234
WCS0468	WCC24D18	ATTCCGATCGATTCTGTTGC	GAAATGGCTGCCTTTGAGAG	GACT(mis1)	93
WCS0469	WCC25P22	ATGGACCACCTTTGTTAGCG	TTTCTTTTGCCAAACTCCAAA	AAAT(mis1)	233
WCS0470	WCC33O11	CCGGCTCAATTGATTGATTT	CCAAGCATGTCCAAGTGATG	AAAT(mis1)	155
WCS0471	WCC27A09	ATTGGGCCTCTCTTTCCAAG	GAAGTTTGCAATTCCCCAAA	AG(mis1)	252
WCS0472	WCC38E20	AAGGTTTATTCTTTTCCCAGAGAGA	GCAGCGATGTTTGTTCTCAA	AG(mis1)	151
WCS0473	WCC38K22	CAATTTGACTAAAGATCATCCCG	GCTAATTGTTCCCGTGGCTA	AAAT(mis1)	267
WCS0474	WCC38M06	TTTCGCTTTCTTCGACACCT	GGAAGTTGAAGGACGGCATA	AAAC(mis1)	185
WCS0475	WCC40F11	CGACGGGAGAGTTCTACCAC	AAAATAAATGAACCATGTACCAAAAA	AAAT(mis1)	298
WCS0476	WCC40K04	GCTACGGTTTCTTCACCATTG	CAAGCAGAGGCTAAACCTGG	AATG(mis1)	276
WCS0477	WCC41A11	CTCCCATCTCATCCCACACT	GCCATGCTCCCAAAAGATAA	AG(mis1)	280
WCS0478	WCC02A14	CTCCTCCGTCACAAAAGAGC	ACACCGAAGAAATGAAACGG	AAC(mis1)	271
WCS0479	WCC03A10	TTTCCTGATGGACAGTGCAA	AAAATCGGATTGTGGAGCTG	AAT(mis1)	243
WCS0480	WCC03B14	AGGAGGACAAAGAACGCAGA	TGCCTCTCCTTTAACCTTGC	ATC(mis1)	265
WCS0481	WCC01D05	AGGTGAGAGACGAATGGACG	AGCTAATGGGGCATCATCTG	AAC(mis1)	298
WCS0482	WCC03K19	GATCTTGCATGGCTGATCTTC	TGAAAATTGTCGCCATGAAC	AAG(mis1)	94
WCS0483	WCC04F23	AGACGCATTAAAGCAGGCAT	AAAACCACAGATGAGTCGCC	GGA(mis1)	162
WCS0484	WCC04H07	TTCCGTCACTGGACTTGACA	ACAACAAACAACCTCAGCCC	AG(mis1)	289
WCS0485	WCC05E11	TTAAGGCAAAGCTTGATGCC	TCCTCATACTCTGCTTCGGG	GGT(mis1)	142
WCS0486	WCC05F24	GCAGCAGCTAGCATCACAAT	ACGGTATTTCTCAACCCACG	ATC(mis1)	90
WCS0487	WCC05I21	AACCAGCTAGCTCTATTCGCC	CCATTTGATGAGAAGAAGCCA	AAG(mis1)	208
WCS0488	WCC05L13	ATTCGCGGTGGTTTCTACTG	CTCCCTTCCGGTACTCCTTC	ACG(mis1)	285
WCS0489	WCC05P07	TCGTCAACCAGCATCTTCAG	ATCACCTTTTCCACCAGCAC	GGT(mis1)	256
WCS0490	WCC04B15	CCGAGTCACAAGTTCCTGGT	TTCAATCACTGAGAGGCACG	ATC(mis1)	242
WCS0491	WCC05H21	ATGCTTTCCCCCTTTGAACT	CACCTGCTGGTTATCCTGGT	AGC(mis1)	284
WCS0492	WCC05O12	TTGCCACGTATGCAGGTCTA	TTTGGGAAGATCTTTCGGGT	AAC(mis1)	254
WCS0493	WCC06A08	GGGAAACAGGAAACGTCTGA	TTTCTGTTATCTCCGGACGC	AAT(mis1)	243
WCS0494	WCC06H07	ATCCTCTTCCTCCATGGCTT	GCAAGAGCATCGAGAAGTCC	AAG(mis1)	194
WCS0495	WCC07E18	ATGTCCGACGCTTATTGGAG	CTAGCCAAGTTATGAGCGCC	AGC(mis1)	125
WCS0496	WCC07G02	TCATTCTCACGAAAACACGC	GTTACAGGAAGCGAGAACGC	AAC(mis1)	106
WCS0497	WCC07G15	TACCACCACATTCAACCGTG	TATAAAACTCCCCGCGACAG	AGC(mis1)	136
WCS0498	WCC07H02	ATATCGTTGATCGCTCGGAC	GAAGTCTTGCTGCGGGATAG	GGC(mis1)	113
WCS0499	WCC07N06	ACCAAAACAAATCCGACCAA	GAAAGTGGTGCAGCTGATGA	AAG(mis1)	283
WCS0500	WCC06B10	TTGGTGTTCTTCGGGTTTTC	CGACCAAACATTGGCATAAA	GGT(mis1)	283
WCS0501	WCC06M05	CCTCATCCACTTCCTCCAAA	AAACCGACGAGATCAACACC	AGC(mis1)	247
WCS0502	WCC08D06	GTGTTCTTTGGTGGTGGCTT	CACAGAGACACCAACCGACT	AAC(mis1)	136
WCS0503	WCC08I06	AACTCACCTGCCGAATCAAC	GGTGGCGAGAGAAGGATGTA	AG(mis1)	225
WCS0504	WCC08K09	CTGGGACGAATTTCACTGGT	CCAAGCATCCATCATCCTCT	ACT(mis1)	138
WCS0505	WCC08P15	AACTTCCTTTTCACCGGACC	TTGTGTCCAAGGTGAAGCTG	AAC(mis1)	225
WCS0506	WCC09E08	CAAACCCTAGATGGCGCTAA	GTATCAATTCCTGGGGCAGA	AAG(mis1)	219
WCS0507	WCC09F11	ATGGCCGAAAATGACAACTC	CGGTTTCTGATTCGGTTTGT	GGT(mis1)	154
WCS0509	WCC09K04	TGCATATAACCAATTCCGTCC	AAGGTGGCTCCAATCAACAG	AAG(mis1)	213
WCS0510	WCC09K05	GCACGAGGCTCTCATTTCAT	CAGTCCGATACGCAGCTACA	ATC(mis1)	240
WCS0511	WCC09B02	CGTACAACCTCCTCTACGGC	CAGGGAGCTGTACTGAGGGA	GGA(mis1)	185
WCS0512	WCC09I01	TGGCTCTGCTCTCTCTGGAT	ACACCACAGCTTCACCACAC	GGT(mis1)	99
WCS0513	WCC10C16	CCATGCCTTACTCATCATCTCTT	CGACGTGAAACATATGGCTG	ATC(mis1)	274
WCS0514	WCC10F21	ACAATCCTGGAATGCCTTTG	TGGTGGTATGCTTAGTGGCA	AGC(mis1)	220
WCS0515	WCC10K04	CAGCAGCAACAAGGTGGTAA	AGGAATGGCTTCAGCAAGAA	AAC(mis1)	154
WCS0516	WCC10L17	CCATACCACCACCAATTTCC	CTTCCTTGATCCACCACCAC	GGT(mis1)	225
WCS0517	WCC11E04	ATGCTTCACCGACACACAAA	CAGATCCACCACTAGCAGCA	AAG(mis1)	300
WCS0518	WCC11E17	AGGTTGTTTCACTTGGTGGG	CCCTGTCCTCAGGTTTGTGT	AGC(mis1)	201
WCS0520	WCC11L16	GCACCAATGATATCGCCTTT	CCAATGATGGGAGGAGAAGA	AAT(mis1)	290
WCS0521	WCC11P09	CAAACCTCACCCACCATTCT	ATCACATGGTCGAGGGTTTC	AAG(mis1)	118
WCS0522	WCC10F02	CCCTCAGCGACTCAAAAGAG	TCGGTGTGTGTGATGGTCTT	AAC(mis1)	223
WCS0523	WCC12D06	CGAGGAAGGTCTGTTTCGAG	TTTCGAGAACGATCCAGGTC	GGT(mis1)	176
WCS0524	WCC12E03	TTGAATGGAGGGAACTGGAG	TCTCGACGCAATGACAAAAG	AGC(mis1)	166
WCS0525	WCC13G17	ACCGTTTAGCTCAAAACCCC	GAGACCTGGACCCTTTGACA	AAG(mis1)	90
WCS0526	WCC12K19	CTGAACTGCGAATTCCATGA	TCGGAAGGTAAGTGAAGAAGATG	AAG(mis1)	107
WCS0527	WCC12K16	CTGGAGAAAGGCTTTGTTGC	ATGGTGGCCATAATCCGATA	GGA(mis1)	180
WCS0528	WCC14B18	CATGTGTTTCTTGCCACCAC	TTGCGAATTTGGAATCATCA	AAC(mis1)	257
WCS0529	WCC14D08	TGTGAAAAGCCCAAATGGAT	GAAATAATGGTTCCGGCTCA	AAC(mis1)	248
WCS0530	WCC14E02	TCTCGAAAATGTCGAAACCC	TAGGACCGGTAGGAAGACGA	AAG(mis1)	273
WCS0531	WCC14K03	ACCACGAGAATACGCCTGAC	TGCCAACTCGAATTCTCTCC	AAG(mis1)	198
WCS0532	WCC14L10	AGTTTGGGAAACCCTAATTCA	AGGAACAATTCCCCTTTGCT	AAG(mis1)	299
WCS0533	WCC15F14	CCTTCCTTCCTTCCTTCCAC	AGCTCTGCCTAATGTTCCCA	GGT(mis1)	146
WCS0534	WCC15G13	TTCATGGAGAGAGTGTGTGTCC	CTGATTCGGGTTCTTGTGGT	AAC(mis1)	261
WCS0535	WCC15G18	AGGTCCACCAAAGAACGAGA	CACAAGCCTCAGACTGGTCA	AAG(mis1)	208
WCS0536	WCC15L05	TGGACGTAGTGAAGGGTTGTC	AAAGGCTCTCACAAGACGGA	AAG(mis1)	155
WCS0537	WCC15M07	AAAGACATCGATGGCAGCTT	GACGAATTGCTGTGTGTTGG	GGC(mis1)	259
WCS0538	WCC14L12	CTGGGAAACCTCATCGGTAA	TGCATATCAAGCTCAGCACC	AGC(mis1)	242
WCS0539	WCC19L05	TTGAAACCGTGGCAACATAA	TCCTCCTCGACAGACCAATC	GGA(mis1)	290
WCS0540	WCC20G21	CTGCAATTCCTCTTCCTCCA	TTGACTAATGCCACCATCCA	AAG(mis1)	122
WCS0541	WCC20K03	CAACAAAACCGAAATCCAAAA	GGGTCCCCAACTTGTATGAA	AAC(mis1)	248
WCS0542	WCC20P22	ATCCGCAGTTTGAATCTTGG	CGTTGGTGTCGCATACTGTC	AAG(mis1)	252
WCS0543	WCC17D15	ATTCCAAACCCTCCGATACC	TAGGGTTGGGGTTGAGATTG	GGA(mis1)	228
WCS0544	WCC17L15	AAAGGCAGATTCTGATCCAA	TGTTACAGGCCGAATGTTCA	AT(mis1)	264
WCS0545	WCC18C09	CATCACTCAGCCTCTCACCA	GGGAGACAAAAGGGAGAAGG	GGT(mis1)	150
WCS0546	WCC18M04	TCGACCCACAACTCAAACAA	TTAGGGATTCGATGTCGGAG	AAC(mis1)	254
WCS0547	WCC16C09	GAAAGCGCATCCCTTATCAC	AGTAGCTGCACGGTTCCATT	AG(mis1)	115
WCS0548	WCC21B16	GCCATTTCCAACTTTCACCA	CTACGGCTTTGTTTGTGGGT	AAG(mis1)	112
WCS0549	WCC21I22	ATCTTGAGACCAGCACCACC	ACCAACTTGCAGAGGCAGAT	ATC(mis1)	166
WCS0550	WCC21M05	AATAAACCAAAAGGTCCCCC	CCTTCTCATCACAAGCACGA	GGT(mis1)	265
WCS0551	WCC21O21	AATGCATGTTGCGTTACTCG	GTGTGATTGGTGGATGGTGA	GGT(mis1)	142
WCS0552	WCC22G03	AATCAACAAGCAGGTCACCC	AAGACAAGGCCAGCAGAAAA	AAT(mis1)	149
WCS0553	WCC22K20	CTCCATTGCAGTAGCCACAA	TGATGTTGGTGAGCCACAGT	ACT(mis1)	232
WCS0554	WCC22L09	TTAGCTGCACCCACAAATGA	CGCTTGTAAATAAGCCAAGGA	AAC(mis1)	295
WCS0556	WCC23E14	CAGCAGACAACAACCAGCAT	ATGGATCGAGAGGAGGAGGT	AGC(mis1)	272
WCS0557	WCC23G18	CCGCCAGCAACTCTCTCTAT	GAGCAACATGAGCGAAAACA	AAG(mis1)	236
WCS0558	WCC23K14	TGCTTCTTCAACAACAATGG	GGAAAAGAGGACCGTTGTGA	AAC(mis1)	182
WCS0559	WCC23P23	ATTCACCGAACCCAAAATCA	ACGACACCGTTTGGATTCTC	AAC(mis1)	300
WCS0560	WCC28B17	TCGTCTCCGTTTGGTACTCC	AACTGTGTCCTCGGCCATAC	ATC(mis1)	276
WCS0561	WCC28G05	ACAGGTTCAGGAACGGTTTG	CAAGGCAGCAACATCAGGA	AAG(mis1)	196
WCS0562	WCC28I04	TACGATACAGCGCTCCCTCT	CTCGCCGATATTGTCAACCT	AAG(mis1)	262
WCS0563	WCC29G10	GGCAACCTGCAGACAGTGTA	CCCCCTTTTCTTTCTCAAGG	AAT(mis1)	223
WCS0564	WCC29H18	CCATTGGTTCTGCCAATTCT	CATGGAGCTGGATGAATGTG	ATC(mis1)	180
WCS0565	WCC29J17	GCTCTCATTCCCTCTTTCTCTC	AACCTGGCTTGTGGATGAAG	AAG(mis1)	131
WCS0566	WCC29O22	TTCAGAGTCCATTTGTGCGT	GGGATCGTGCATTCAACTTT	AAG(mis1)	215
WCS0567	WCC29P02	AAAACCACACACCCTTTTGC	TCCTTAATGGGTGATTGTGGA	AAC(mis1)	253
WCS0568	WCC24B13	GCCATGGCTGATCTTCTTTC	AGTCTATCCGGGTGACGATG	AAG(mis1)	194
WCS0569	WCC24G02	TCGTTCTGCACCAAGTTCAC	ATCCATTCCCAATGAACCAA	GGT(mis1)	253
WCS0570	WCC25C22	CCGTTCCCGTTAAACTCAAA	CGTCGTCTTCATTGTCTGGA	AAG(mis1)	225
WCS0571	WCC25I20	GTCCAGCTGCTTCATTGGAT	ACAAAGTGCCACAAGCACAG	GGA(mis1)	251
WCS0572	WCC25N12	TGGTGGTATGCTTAGTGGCA	ACAATCCTGGAATGCCTTTG	AGC(mis1)	220
WCS0573	WCC32G15	AAGCATTGATGGCACTCTCA	CTTTCAGCTTCTGGGGATTG	ATC(mis1)	226
WCS0574	WCC32I03	GGTCGATTTCCTCCTCAACA	GGACTACTGGGTGGCTGAAA	GGT(mis1)	152
WCS0575	WCC32N10	AGAGGTATCATGACGCAGCC	AGAACCACGTGGAGGATTTG	GGA(mis1)	194
WCS0576	WCC32P03	TTACACGTCGGTGTGTGTGA	GGTAAACCAAGAGCAGCACC	AAG(mis1)	277
WCS0577	WCC33B12	GCAAAGTCAATTTGGGGAGA	AGTTGAAGCTCCGAGAGCAG	AGC(mis1)	146
WCS0578	WCC33C18	CGAGGGTTTGTGTCTTGTTG	TCCAACCCCAAGTAAACAGC	ATC(mis1)	289
WCS0579	WCC33N07	GCTTGTTTTCTCTCATTCTCTCTTT	AACCTGGCTTGTGGATGAAG	AAG(mis1)	146
WCS0580	WCC33O12	TTTCCCTCTTCATTGCTGCT	ATTGTCTGGGATTGACCTGC	ACG(mis1)	212
WCS0581	WCC33O15	ATGTCAACAAGCACCGATCA	TTCGCTTTGAGGTCGAGAAT	AAG(mis1)	155
WCS0582	WCC32E21	CCGGGAGTACGATAAGACGA	GTTTTGGGTTGGATGGTGTC	GGT(mis1)	149
WCS0583	WCC33K20	GGTTGGTTTGGTGCTCTGTT	TCCTTTGGAGATTCCGACAC	GGT(mis1)	262
WCS0584	WCC26I01	AACAGTGCAAAATTGGAGCC	GACCCTCGCTCAAAGCATAG	AAC(mis1)	277
WCS0585	WCC26P11	AACCGCACCGTATGACTAGC	TTCGGGGAAGTTGTAGGTTG	GGA(mis1)	113
WCS0586	WCC26P20	CATCTTGACTCATGGGCTCC	TTGATTGGCTTGAAAAACCC	GGT(mis1)	287
WCS0587	WCC27E10	CAGCATCTAGGTGGAGGAGG	GGGATGCAACTTCTGATGGT	AAT(mis1)	196
WCS0588	WCC27H07	TTTTCCACTCACACTTTCTCTCC	AAGGCGTGTCGATACACTCA	GGA(mis1)	165
WCS0589	WCC26J02	ACTCCCTCAAATCCAAACCA	ATGGAGAACAAAATGCCGTC	GGT(mis1)	119
WCS0590	WCC30C24	ACAAGACCTATCCGCCACAC	TCAGACTTCATGGCAGCAAC	GGC(mis1)	153
WCS0591	WCC30O02	AGGGTTTCAAAGTTGGTCCT	TGAGGGGGTGTGAAAAAGAA	ACT(mis1)	109
WCS0592	WCC31C24	CACTAAGATTCGAACCCGGA	AAGAATCCAGCATGGCTTTG	ATC(mis1)	277
WCS0593	WCC31O16	CCATTTATGCATCGGGAAAC	CTGGCAAATAATCCAACGGT	GGA(mis1)	174
WCS0594	WCC30G23	TTCTAGCGGTGGATCTCGTT	ACCTCACCAGATCACCTTGC	GGT(mis1)	228
WCS0595	WCC31F23	GACCCTTTTGCGAAATTGAA	CTGACTCTCAGGGAACTGCC	AAG(mis1)	255
WCS0596	WCC38I22	AATGCAGCTCCAATTTTGCT	AGTTCCATACCCACACGCTC	AAG(mis1)	193
WCS0597	WCC38P23	GGCAACTTTCATTCAATGTCTTT	TGCGCATGTCTGTGTTTGTA	AC(mis1)	146
WCS0598	WCC39E05	CTCTTCTGTGTCTGTCCCCC	GGTCCGAGTCATCACGAACT	AAT(mis1)	126
WCS0599	WCC39O19	TGACGAGAGAACTTGAAGCCT	GTTCCGAGGAATGATGGAGA	AG(mis1)	114
WCS0600	WCC39A03	CCGGAGGTACGATAAAGCAA	GGGTTCGTTTGAAGGTGTTT	GGT(mis1)	152
WCS0601	WCC35F12	CATCGAGTATGGCATTGGTG	TTGATATCCTCAACACCCCC	ATC(mis1)	201
WCS0602	WCC34P18	GCTAGCGCCTCTTACCTTCA	TCACCTTGCTGCATACCTTG	AAG(mis1)	196
WCS0603	WCC35N19	CTGGTTTCCATCTCCCTCAA	AGAAGAGAGACACGACCGGA	GGT(mis1)	225
WCS0604	WCC42J17	GCAAAATCCAAGCCAACAAT	GAAAAACTAATGGGGCAGCA	ACT(mis1)	250
WCS0605	WCC43H06	CAGATTGGCCTCATCAAGGT	TTCTGGGTGACAGTAGTGCG	AAG(mis1)	289
WCS0606	WCC43J09	GGCCCATCTTCATCATCTTC	TGGCTTTTTCAACTTCTGCC	AAT(mis1)	257
WCS0607	WCC43J14	CTTTCCCTCAGCTCAACACC	CCCCTGCCAATATAGCTCAA	AAT(mis1)	201
WCS0608	WCC43K19	GGGGCAATTCCTCTTCAAAT	GCTGAAGTGAGGCTTCAACA	GGA(mis1)	135
WCS0609	WCC36I12	TGGAAATGAAGTTATAGACCCACTC	CCTGAGATCTGATTTCCCCA	AG(mis1)	160
WCS0610	WCC36J04	CATCACCACCAATAACGTCG	AGGTATGAGATGGTGGCAGC	GGT(mis1)	247
WCS0611	WCC37A16	CGCGGAATTACCACTTCATT	TCGGTTGTGTTAAGCATGTG	AAT(mis1)	155
WCS0612	WCC41C08	CGAGGGTCATCACATCATCA	GATCTGCAAATCTCGAAGGC	ATC(mis1)	231
WCS0613	WCC41F08	ACAGAATCAGCACGTGCAAC	TTCTGACCATACATCACCGC	GGT(mis1)	210
WCS0614	WCC41F09	AATGACCGACCTCGTAATGC	ATTGTTGGGAGGGAATCCAC	GGA(mis1)	138
WCS0615	WCC41N11	GGGTGGGCAACATTTGATAC	ACCCTGCAAAGATTCAGCAC	AGC(mis1)	270
WCS0616	WCC02C23	AAAAATAATTCACATAATACCATTTGC	TTTTTGGGATGGATTTTGGA	AAAT(mis1)	111
WCS0617	WCC06C12	ATTTCCAATCAATGCAAGCC	CATTTCCAAGGGTAAAATGGG	AAAT(mis1)	294
WCS0618	WCC07D18	TGAAGTTCTTCCACCTGGCT	GTGTCTTTAGCACGGCCTTC	GGAT(mis1)	216
WCS0619	WCC07B17	TGGTTGGAAAGATTGCTCCT	AAGGAATCCTCAGTCCAGAAAA	AAAC(mis1)	155
WCS0620	WCC09M10	CGGCACGAGGGCTTACTACT	GTTTGGCAAGCTATGGTGGT	AAGC(mis1)	233
WCS0621	WCC08B20	CACCACTCGCCTCTCTTTTC	TTTTGTCCTGGTGGTCAGTG	AG(mis1)	114
WCS0622	WCC08E14	ACCACCACACCCTCGTACTC	TCTTCAAATCCGGTGAAAGG	AG(mis1)	173
WCS0623	WCC14B19	TCTTTTTCTTCTTTGTTTGACGAA	TTGTGAAGTTGTGGTGGTTGA	AAAC(mis1)	273
WCS0624	WCC14B23	GTTCCTTTGAGTCGCTGGTC	CCCAGTTGAAACCTGCAAAT	AAAC(mis1)	243
WCS0625	WCC17K17	CAGGCGGGACTTGTGTTATT	CGCCATGAGTGTTAGGGTTT	AAAT(mis1)	232
WCS0626	WCC17A22	CGAGTTCTCACCTCTGCTCC	AAACGCGAAAGAAACAGCAT	AG(mis1)	182
WCS0627	WCC33O05	TGAGTGTGACTGTGTGCGAG	GAATTGAAGAGGCTTCACGC	AATG(mis1)	114
WCS0628	WCC35L21	TGTTTCCCCTTTCAATTAATCC	TTCTTCTTCAACCTTCCGTCA	AAAT(mis1)	148
WCS0629	WCC42G03	TGCAGGCATCAAAATTAATCA	GTTTTCACCCCACCATGTTC	AATG(mis1)	166
WCS0630	WCC42H10	TCTGGTTCATGGATCTTCCAC	CAAGGGCCCAACAACTTAGA	AATT(mis1)	253
WCS0631	WCC42M12	GAGAATTCTTCTTTTTCCACCC	TCCCTCTTGAAAAGTCGTGG	AAAG(mis1)	293
WCS0632	WCC36N19	TCTTCTATCTTCCCTTTCTCAGGA	TGCATCATCTTGAGCCTGAC	AAAG(mis1)	153
WCS0633	WCC40E03	AGTAGCAGCCGCCACTCTTA	AACAAGAAAGAAAGTTGAAGGATGA	AATG(mis1)	111
WCS0634	WCC02J19	TTGCTATGCGAAAGAGAACG	GATCCTGGAATTTTGGCTGA	ATC(mis1)	150
WCS0635	WCC03B15	TGAACGTGGTGGAGAGTGAG	CCAATCTTTTTCAACCCATCA	AGC(mis1)	196
WCS0636	WCC05F07	AATATGGAGGCGATCACTGC	TGTTCCCAGTGGTAAGGGAG	GGA(mis1)	251
WCS0637	WCC04H13	TCTGTTTCGCTTCTGTTTCG	GCTGCCAACAACAAGTTTGA	AAC(mis1)	293
WCS0638	WCC06C18	TCTTCCTTCTCATGGCAACA	GCACCTGGGTACAAAAGACC	ATC(mis1)	247
WCS0639	WCC06E04	TTGGGAAGAGAAAACCCAAA	TTCGCTCTAATGGCGAAAGT	AAC(mis1)	268
WCS0640	WCC06F15	TCCTTTCCTATGTCGCATCC	AGACCGTAGAGAGAACGCCA	AAC(mis1)	193
WCS0641	WCC06J21	AGCCATCACCTTTCAGTTGG	CGCGTCATCTTGATTTGCTA	AGC(mis1)	297
WCS0642	WCC06C10	CCAGAAAACCCCAATCTCAA	ATAACCGCACCACCTTCTTG	AAC(mis1)	265
WCS0643	WCC08F07	TTTGCATTCTTCAAAACCCC	ATTTTTGCCGTTTGGTGAAG	GGT(mis1)	259
WCS0644	WCC08G05	ACACCAGGAAATCGGTTGAG	TTTGGCATCCCCACTAGAAG	AGC(mis1)	260
WCS0645	WCC09I02	CGTTAAACATGGCCGGTAAC	ACGATGAGCCAGAAGAGGAA	ATC(mis1)	244
WCS0646	WCC10B20	CGGAAGGAGAAGGTGATGAG	TGTTCCTGGACACTGCTCTG	AGC(mis1)	113
WCS0647	WCC11D06	CCCCTCTCTTTTCCTGTTCC	AACACCCAAACCACAGAAGC	AGC(mis1)	247
WCS0648	WCC12J22	GGCTCACAAATTAACCACCAA	CTCTCTTTCGACAACCGGAG	AAC(mis1)	296
WCS0649	WCC12N23	ACCAAAGGTTTTCTGGGTCA	CTGGATGGTACTGCAAAGCA	AGC(mis1)	289
WCS0650	WCC12A21	GGAACCAACAGGGACTCAAA	ATGTTCGTTTTGGTGGTGGT	GGT(mis1)	263
WCS0651	WCC14H15	TTCGATCCGTTTGTTCATCA	TGTCACGTGAGAGAGGATGC	ATC(mis1)	285
WCS0652	WCC14K15	GGCCTAACAACAGAACCAAAA	TTCTAGTCGGTGGGAAATGG	GGC(mis1)	168
WCS0653	WCC14G12	TGGTGTTGTGCTCCTCTCTG	GCCGCTGGACTGTAGAGAAC	GGT(mis1)	189
WCS0654	WCC15K11	AAATCCAAATTTGCTTCCCC	TCGGAAACACCACAGAAACA	GGT(mis1)	290
WCS0655	WCC19F12	GTTGGTTTGTTCTGGGTCGT	ACCAAATAGAACAGTGGCGG	GGT(mis1)	192
WCS0656	WCC19G13	GCAACCCTGAAAGATTGAGC	AGGAGGAGACAAACAGAAACG	AAT(mis1)	244
WCS0657	WCC20K09	GTTCCACCCCTTTGTGCTTA	AGTTCCCTTGCCAACTCCTT	GGA(mis1)	295
WCS0658	WCC17D05	TGAAGTCTCCTCTCGGCTTC	CCCATGGCCATTTTAAACAA	ACT(mis1)	273
WCS0659	WCC17E17	CAACAACGGTTCAAGGTGTG	CCAACCTTTCTTCCCATTCA	AAG(mis1)	290
WCS0660	WCC17H13	GACGAGGATACAACGGGAAA	TCCTCGTCATCAAGTGGACA	AAT(mis1)	205
WCS0661	WCC17L19	TTGACATTTTATTATGTGAAAATTGCT	TGGGGATTTCTTGTTGGGTA	AAC(mis1)	193
WCS0662	WCC17L24	AAAAGGTGGAGCTTTACGCA	TGTTGAAGTTGAAGCCTTGG	ATC(mis1)	225
WCS0663	WCC18P15	CGATGATGCCAGAAATGTTG	ATCGGTTCTTGTTGGTCCTG	AAG(mis1)	205
WCS0664	WCC16L09	TGGGTGTGAAGAGTGAGGAA	AGATGCCGATGAAATCGAAC	AAC(mis1)	284
WCS0665	WCC16M23	CCTTCTTCCTCTGACGTTGC	TGTATTTTGCTCCCCAAAGG	AAC(mis1)	234
WCS0666	WCC21O14	TTTCTGCTTCCCTTGGAATG	AGTCCTTCCGGCAAGAAGAT	GGT(mis1)	230
WCS0667	WCC23B13	TCAAGACCGCACACTCTTTG	TTTTGGATCAAGATTGCTCTG	GGT(mis1)	234
WCS0668	WCC23D08	AGCTCCCTTTCCCTAGCATC	GCTCGAGGAGGCAATAACAG	AAT(mis1)	177
WCS0669	WCC23H24	TCTTCTCTACCTCCGTCCGA	AGAGGCAGTGACGACCAGAT	GGT(mis1)	131
WCS0670	WCC28E09	ACTTAACCCCAACCCCAAAC	AAGGTGGTGGTGGTGATTGT	AAC(mis1)	209
WCS0671	WCC28N15	TATGTCGCTGACCCAGATGA	TTTCTCCAAGCCCATGAATC	AAG(mis1)	227
WCS0672	WCC28N16	CCATGCAATACCCTCCTGTT	TTCTGGGTCTTTTGAAACGG	AAG(mis1)	93
WCS0673	WCC28P11	GAGACTCAAACCCAAAGCCA	TGGTGAGATTGAGGAGGAGG	AGC(mis1)	125
WCS0674	WCC29C19	TACCGGACCTGTAATCCTCG	CTTATTGTTTTTGGTGGCGG	AAG(mis1)	259
WCS0675	WCC29L22	AAAAGGTGTTCGTGTTTGGC	GAGTATGATTCGACCCCGTG	GGT(mis1)	194
WCS0676	WCC29P07	TCTTTGCCTTTGTCACCTCC	CAGCAGGTCCTTGTTGGTTT	AAG(mis1)	253
WCS0677	WCC29O07	CTCCGTGTCCTTCTGTCCTC	CACCAACTCACCACAACCAG	GGT(mis1)	300
WCS0678	WCC24C01	TCATCGTCTGAAACCTCTTCAA	TCACTGACCGAAGAGCACAC	AAC(mis1)	281
WCS0679	WCC24D21	CTCTTCCCCTCTCCTCGTCT	TGGTGCTCAATGAGTGGAAG	GGA(mis1)	257
WCS0680	WCC24G19	CGTGGTGACTTTGCTAGGCT	CAACAACCCTCTGAATCCTTC	GGC(mis1)	269
WCS0681	WCC24J03	CTTTTTCACCTGCTGAAGCC	ACGGAAATAGACCAACTGCG	AAG(mis1)	272
WCS0682	WCC24L06	GCAGTCTCCCTCCCTCTCTT	TCACTCTTGGTGATTGCTGC	GGT(mis1)	284
WCS0683	WCC24P24	AGAAGCTGCTGATTCACCGT	ACCACCGTTACCGTTCTCAG	GGT(mis1)	274
WCS0684	WCC32K13	CGCAATCCTCGAAGCAGTAT	TTCTTAAACGCTCCGCTTGT	AAC(mis1)	252
WCS0685	WCC33D03	TCTAAACAACACATTCGCGG	TGGGTAATGTCCCACCTTGT	AAC(mis1)	259
WCS0686	WCC33F01	AAAATGCCTGGTTTTGTTGC	ATCTCTTACACACACCGCCC	ATC(mis1)	208
WCS0687	WCC33L08	CTTCGCCTAATCGCTCAATC	CGATCTTCCTGTTCCTCGAC	GGA(mis1)	191
WCS0688	WCC26H01	CGTTAAGCCATTCCCACAGT	GAGTCAACGCAGAACAACGA	AAC(mis1)	209
WCS0689	WCC27I14	GGGTGAACCAGTTTCCCTTT	CAAACTCGGGTTTCCCATTA	ATC(mis1)	260
WCS0690	WCC27P23	AATAAAAACGACAGTGCCCC	AAAAAGTGGAGTGTCGGTGG	ACT(mis1)	171
WCS0691	WCC26G15	TCGCTTCTTTGGTTCTTCGT	CTGGCAAAGAGCAAAACCTC	GGT(mis1)	166
WCS0692	WCC38B02	ACCGTAACGTCGATTGGAAC	AACAGAAGCGTGGAACAACC	AGC(mis1)	210
WCS0693	WCC39K03	TTGGTTTTGGGAAATGGCTA	ACGATCCCAAACAACGAAAG	ACT(mis1)	154
WCS0694	WCC34F10	GGGTGAAACTCCACCGTCTA	AAAACAACCGGAGCAACATC	AAC(mis1)	297
WCS0695	WCC34J06	CACACACAAAGCTTCCTGACA	CATGCCAAAACATCACTTGC	ACT(mis1)	159
WCS0696	WCC34J09	ATTCTCCTGTATTGGTGGCG	CCTCTCCACCATTGCTTTGT	AAC(mis1)	239
WCS0697	WCC34O12	TGGCTTTTCCTCTATGCAATC	ATCAAGGGCATATCCTCACG	AAG(mis1)	283
WCS0698	WCC35F19	TTGCTACCACCACATCCTCA	GACAGGGTAGCGAGTCTTGG	AGC(mis1)	296
WCS0699	WCC35M05	GAAAATTGGCCCAAGAAACA	GACGAGGAGAAGCACGAAAG	AAG(mis1)	281
WCS0700	WCC37L08	ATGTGGATGTTTCTCCTCCG	CGACAGATGGTTGTTGTTGG	GGA(mis1)	114
WCS0701	WCC40E24	CTTTCTCTCCCTCCAAACCC	AGTTACCATCTTCTCCGCGA	ACG(mis1)	120
WCS0702	WCC41A02	TGCAAGTCTTCCATTGACCA	GATCACAGGAGCAACAGCAA	AAC(mis1)	270
WCS0703	WCC40P01	CTTGGGGATTTTTGCTCTCA	ATCCTAACCCCACCACATCA	AAC(mis1)	272
WCS0704	WCC25F24	CCTCATTCTTAGAGGGAAGGAAA	TCGTTGGAGACAAACGATGA	AAT(mis2)	148
WCS0705	WCC29O20	GACGCTCTTTCTCGTTCACA	ATGGTGCAACCAGAACAACA	ATC(mis2)	283
WCS0706	WCC11P15	TCAAACCCCCAATTATTCCA	CGCAGAATGAGCAGAAGTTG	AAG(mis2)	269
WCS0707	WCC10E21	AACAACAACACAGCACAACACA	TTTCTTTCTTTGGTGACGGC	AAC(mis2)	149
WCS0708	WCC13P23	GCAATATCGCATCTCTGGGT	ACCACTGTACCTGGCTGCTT	GGA(mis2)	132
WCS0709	WCC17D24	ACATGCAAACCACCTAAGCC	TTGTTGAATGTGGTGGAGGA	GGA(mis2)	100
WCS0710	WCC10F13	CAAGTTTGTGAAAGCGCAAG	GGTGAGTTTAACGCCGAAAA	GGA(mis2)	152
WCS0711	WCC35E17	TTGTCTCTTGGGTTGGTTCC	AAACTTGCCAAAAACAGTAGTGAA	AAG(mis2)	147
WCS0712	WCC22A04	CCCCAACGAGAAACAAAAGA	GGTTTTGGGTTCACTGCCTA	AT(mis2)	230
WCS0713	WCC28F18	CCGTCCAAATTGAACTGTCA	TCAAAAGCTACACAACCAGGAA	AAC(mis2)	284
WCS0714	WCC24I15	CAGCAATTGTCTGGAACAACA	TGAGAAGGAGGCTGTGGATT	ATC(mis2)	272
WCS0715	WCC32I24	CAAAATAAAACAAACGCGCA	TGGGTAACCATGACCACCTT	ATC(mis2)	240
WCS0716	WCC04A10	CTGGTTCTGGAACTGGTGGT	CGGAAAGAGATCCTTGATCG	AAG(mis2)	255
WCS0717	WCC04O01	ATGGAGGAGGCTATGGAGGT	GGCTTCCTTCCCTCAACAAT	GGT(mis2)	245
WCS0718	WCC08L11	TCTCCCACTTTGTCTTCTTCG	CACCGCCCATTTTCTCTCTA	AATT(mis2)	200
WCS0719	WCC12A20	ACATCGGTACTCCGATCGTC	GAACCCGATCATCAACAACC	AAG(mis2)	208
WCS0720	WCC14F03	TCAAACCCCCAATTATTCCA	CCAGAACCGGAGTTTGATTG	ATC(mis2)	199
WCS0721	WCC19J06	CGCCACCACTAACACATCAA	CAACTGGTGAGTCTGCATCC	AAC(mis2)	282
WCS0722	WCC16N03	CCATTCTATTCTACCTTCAAGCC	AAAAATGATCGCAATGCTCC	AAAG(mis2)	113
WCS0723	WCC28M04	TCGTCTCCATGCTTTGTCTG	GAAGGACCATTTTTCCCCTC	GGT(mis2)	115
WCS0724	WCC29G11	ATGAAAACTCGTCCCATCCA	TCAAATCATTCACCACGGAA	AAC(mis2)	243
WCS0725	WCC24G24	TCGGCACGAGGCAAGAAT	TTTTCGGTTTCGTCTGGTTC	AAG(mis2)	100
WCS0726	WCC39C23	CACTCCACCACCCATTTCTC	GGTAAGATGGGTTGTGCTTCA	AAG(mis2)	104
WCS0727	WCC39H13	TGCTTCCAAAGAAAGCTGGT	ATCCCAATCATTAACCACCG	AATG(mis2)	159
WCS0728	WCC40F22	CCCCCTCTTCCTAAATTCATC	TGATTGATTTTTGTGATCTTCCA	AAAT(mis2)	168
WCS0729	WCC41E13	GCGCAAAGTCTTCACTTGGT	GATTCATTCGCTTTTCGCAT	AAG(mis2)	282
WCS0730	WCC04G14	CCGGTGACATACCGATTTCT	CGATTTCATGTTGCTTGTGG	ATC(mis2)	266
WCS0731	WCC14O24	CGGTTTTCATTTTCCCTCAT	AGATAGGGGTGGTTGTGACG	AG(mis2)	177
WCS0732	WCC03O16	GATGAGATAATGCACCGCCT	TGAACTTGAGGGGACCTTTG	GGA(mis2)	294
WCS0733	WCC03B23	GTCTCGTTTACTTCGTCGGC	GAGCCAACCCTTTGGAGATT	AGC(mis2)	228
WCS0734	WCC04M20	TGGCGTTGTATCTTGACGAA	GAATAGCCACGGAACGAGAA	ATC(mis2)	294
WCS0735	WCC04O04	ACCTCGAAACCAACGTCAAC	TTGACCGGAGGATTGAGAAC	AAC(mis2)	101
WCS0736	WCC04F06	ATGTTTCGCGTCTCCAATTC	TGGATTGGGCTTTTCACTTC	AAG(mis2)	210
WCS0737	WCC07P16	TTGGCTTTGGAAATTGGAAC	GTTGTTGTTCTTGGGCCTGT	GGT(mis2)	144
WCS0738	WCC08F10	ACCACCAAATCAAAACCCCT	GTTGTTGGGAGTGGGTGGTA	ATC(mis2)	242
WCS0739	WCC11A07	CACCGTTGAGTCATCCACAC	ATTCACAGCACCAACACCAA	GGC(mis2)	175
WCS0740	WCC11N17	CCTGGATGACAGTGAGGGTT	TGGAGTGGATTGTGTTTGGA	GGA(mis2)	245
WCS0741	WCC12C16	ATCCTCAGTGCCAAACATCC	TTCTTGTGATGGGTGTGCAT	AAT(mis2)	246
WCS0742	WCC12J05	CATGCCAACCCTTTTCTCAT	TTCCGGAGACTCATCAGACC	ATC(mis2)	209
WCS0743	WCC13O18	TGTCTGAAGTGGTAGTGCCG	TGTTCCCTTCTTTGGACGAC	GGT(mis2)	262
WCS0744	WCC13B11	TCTGCACCATCGTTTTGGTA	GACTCGTTGGACGACCAGAT	AAC(mis2)	293
WCS0745	WCC13C21	ACCTCCACCAGGCCATTATT	TGGTAAGGAGGTGGAGGAGA	GGT(mis2)	168
WCS0746	WCC15L23	AAAGGCAATAACAGCTCGGA	TTAGGAGCTCAGTGCGGATT	AGC(mis2)	167
WCS0747	WCC15M20	CTTAGTGCGGCAGTTTCCTC	GCGAAGATTGGATCGTGAAT	GGA(mis2)	181
WCS0748	WCC15O14	TCTGAGAGGTTGGTTACCCG	ATTGGACTTCAAGGTGTCCG	AGC(mis2)	217
WCS0749	WCC14F14	AACTACTCAACACCACCGCC	AGAGTTTGAAATCTGCCGGA	GGT(mis2)	207
WCS0750	WCC19E13	CATTTCATTTCACGCCACAG	TGGAAATGGAGGGTGATGAT	GGA(mis2)	231
WCS0751	WCC19F01	AACATCCAATCCTCCACCAC	GATTTCTCCTCAGCCAGCAC	GGA(mis2)	111
WCS0752	WCC19K17	TCTTCTATCGCGTTTCGCTT	AGTTCTGATGCGGTGGTTTC	AAC(mis2)	210
WCS0753	WCC20D12	CTGCACGTGACAAAGACGTT	CCCTGATGCTGATGTTGATG	AAG(mis2)	109
WCS0754	WCC20J08	TCTGCAATGTTAACAAAGGTGG	TGGTGGAGTTGTTGTTCGTG	AAG(mis2)	205
WCS0755	WCC20L01	TCAACAACAACAATGGAAGCA	CACAACGAAGAAGACCAGCA	AAC(mis2)	198
WCS0756	WCC17J10	CGGGTTCCTTGGATTACTGA	TCTACTGCGATACTGTGGCG	ACT(mis2)	267
WCS0757	WCC17P06	GATTTGTTCACTGGGCACCT	GGAGGGGTACCTGGAAATGT	GGA(mis2)	223
WCS0758	WCC18K24	CTCCACCACCTAGCAACCAT	AAGTGCTCATCCCCAATCAC	GGC(mis2)	248
WCS0759	WCC18A24	GGTATGGATTCATGTTCGGC	CTCTAAACGGCGGAATTTCA	GGA(mis2)	118
WCS0760	WCC16B08	ATCAACAACCACCACCACCT	CAAAGCGTTCGCATAATTGA	AAT(mis2)	295
WCS0761	WCC21F16	TTTGAAGCTTCCATTCCACC	CCAAGCACTGGTTGCACTAA	AGC(mis2)	92
WCS0762	WCC23B05	TAAGCGACGAAGAAATGGCT	ACGACGGAGAAACGAATCAG	AGC(mis2)	272
WCS0763	WCC23N11	TGGGAAGCGATATCTAACCG	CACTTGTCTGCATCCTCGAA	AGC(mis2)	250
WCS0764	WCC28K16	CCACCCAAATTCCTTCTCAA	ACCCCAATTGGCATAAAACA	AAC(mis2)	120
WCS0765	WCC29F18	TTAACCTCATCCGGTCGTTC	ATCCAGTGAACAAAGCACCC	GGT(mis2)	222
WCS0766	WCC28P13	GTGTTGTGACTGTGTTGGGC	TGCCCCCATTTTTGGTAGT	AAT(mis2)	129
WCS0767	WCC24C13	ATGGAGTCAGCACCAGGAGT	TATTGTTGCCACACCGCTAA	GGC(mis2)	110
WCS0768	WCC24E11	TCACTTGGGGTGCATAAACA	AATCAGAGAAGCAGCCTCCA	ACG(mis2)	170
WCS0769	WCC25J04	GCAAACTGCCTCCTCTGTTC	TGTTGACCGCAGTTTCTCTG	ATC(mis2)	292
WCS0770	WCC25O13	TCACGCTTTTTCCCTTGTTC	TCGGCGTAGGGTTATTTGTC	GGC(mis2)	179
WCS0771	WCC32J07	CGTTCCAGATCTCTCCCTCA	TGGGCCAACGAGAATAAGAC	ATC(mis2)	270
WCS0772	WCC27F12	TTCAACCAACCTCTCAAGCC	CCAGATGATTGTGGACATGG	ATC(mis2)	144
WCS0773	WCC34A10	TTCGTTTTCCGGTGAGATTC	CCGTAGCTGAAGATTGAGGAA	AAG(mis2)	241
WCS0774	WCC34I15	TCTCTCCATCCAAAACCACC	TACCAACCTCCGCAAGTACC	GGC(mis2)	266
WCS0775	WCC35K21	AAATTAACATGCACCGTCCC	TGGTGGTGGTGTTTTCTTGA	AAG(mis2)	119
WCS0776	WCC35L10	TGGTGGATGTTTCAAACCGT	AATGCAAAGTGGGTGGAGTC	AAG(mis2)	208
WCS0777	WCC35O21	TCAGACTCCGTGCACTCAAC	CGCCGACACAACAATAACAG	ATC(mis2)	236
WCS0778	WCC42O01	ATTCCGATATGGTCGCTGTC	AAGTGCCAAAACCAATTTCG	AAG(mis2)	179
WCS0779	WCC43I15	ACGAGGCATTCATTTTCAGC	TGGAAGCCACATCAAAATCA	ATC(mis2)	220
WCS0780	WCC43C19	GTTTTGCGTGGTTTCGTTTT	CCGGAAACACCACAGTACCT	AAC(mis2)	275
WCS0781	WCC42H24	AGGGATGCGAGTAGGGATTT	CCGCAGTCGCACTAGTAACA	ACG(mis2)	232
WCS0782	WCC36F17	GGCAACTCAACTCAACTCCTC	TCTCCGGAGCTTCTTTCTCC	AAT(mis2)	286
WCS0784	WCC40M18	CACATCTTCAATCAAATCGCT	CTCTCAGCACACGCAGTAGC	AAG(mis2)	152
WCS0785	WCC03E19	TGCTACGGTCAACAATGGAA	GAGGATATCAGGGTGGAGCA	AT(mis2)	300
WCS0786	WCC03P07	GAGCACCATGTCAGCAACAC	ATGAACGTGTGCCAAGTCAG	AG(mis2)	251
WCS0787	WCC03C14	AAAAGGCATTCATTTTGGGA	CAGATTGTAGCATAAAGTGTCTCTTG	AAAT(mis2)	186
WCS0788	WCC01D08	TAACCCAAATCCAAACCTGC	TCGTTCATCAGATGGCTCAC	AAAC(mis2)	191
WCS0789	WCC06I03	TCCCTCACATATTCTTTCTCTCC	CTGAACTACCGAAGAAGCCG	AG(mis2)	213
WCS0790	WCC06N17	TTCTGTGTTTTCTTCGTCTTCTTC	CGATTCGGGAAATTGAGGTA	AAAG(mis2)	186
WCS0791	WCC08H09	TTGACTCCTGCTACAGCCAT	TTGCATGGTGAGACTTCTGC	AAAT(mis2)	265
WCS0792	WCC08M02	TTGGTGGTGGGATAGAGAGG	CACACAAGCAGGTGGTATGG	AAAG(mis2)	276
WCS0793	WCC09D05	TTGTTTTGCCGAATTTACACA	ACGTAACGGTGACGGAAAAG	AATG(mis2)	147
WCS0794	WCC08L14	CATTGGCCAAAATTATTTGCTT	GGGGAGTTTATGGCGGTTAT	AATT(mis2)	249
WCS0795	WCC09L17	CTACAATTTGGCACGCTTGA	TGGCATGAGAAAACTAAATTGAA	AAAT(mis2)	288
WCS0796	WCC12L23	TTGACAATTCCCTTCTCGCT	ACAACAAACAACCTCAGCCC	AAAG(mis2)	275
WCS0797	WCC15M12	GCACGAGGGGAAAAATTACA	GATGGAGGGTTTTATGCTTCA	AAAG(mis2)	295
WCS0798	WCC20L17	TGCATCCTCATCCAAATTCA	TTGGGACTATGACAAAGGGC	AAAC(mis2)	215
WCS0799	WCC21C24	TTTCCCCTCCAACTTCTTTT	CGAACTCGTAAGGGAACTCG	AAAC(mis2)	167
WCS0800	WCC21J06	GCATTGACCATTTTTCACCC	TCGCATACATTTGCACCATT	AACG(mis2)	278
WCS0801	WCC22L19	AAGCAGATGAAGCAGGCTCT	TTCTGCATTCGATTTGCATC	AAAG(mis2)	274
WCS0802	WCC23P01	TCATCTCCTCCTCCAATGTG	GGCGTTCATGTTTCCAATTT	AATG(mis2)	295
WCS0803	WCC28P05	TTCAATCTTAAGTCGGTGACCA	CGGTCGTAAGGTGGAGATGT	AATC(mis2)	237
WCS0804	WCC29C03	CCAGCCAGCACTTTGTCTCT	TTCTGGGGTTCCACGAATTA	AAAG(mis2)	293
WCS0805	WCC29J14	GGAATCCCGTCAATTCTTCA	GACCAACCTTGATGGCAGTT	AT(mis2)	143
WCS0806	WCC24D15	AGCAAGTCAAAGTGATGCCC	GTGTGTGCACCAGAAAGGG	GACT(mis2)	130
WCS0807	WCC33F02	TCACACCTTCTCCTAAACCCA	ACCATTTCGCAATGAAGGAG	AAAG(mis2)	299
WCS0808	WCC26O02	TCACATTTTGCCTTAGCATTTTT	CTTTTACTTCGGCTGATGGC	AAAC(mis2)	172
WCS0809	WCC27P12	TGAAGACAATCTATGGCCCC	CCACCATTTCCAAATCCAAA	AG(mis2)	262
WCS0810	WCC27L07	ATGTAGACCATACGGCGGTC	ACCAACACCCATCACCAGTT	AAAG(mis2)	231
WCS0811	WCC31G07	ACCTTAACGCCGACTCTTCA	CTCGCGATTTTGGTTATCGT	AATT(mis2)	273
WCS0812	WCC38M11	CGTAATTCTTCCTTCGGCAA	AAGCCAGCTGAAAAGGTTGA	AAAC(mis2)	277
WCS0813	WCC39M24	ATGAATGGCTTGGTTTACGC	TTGGCATCTGAGGAGGATTC	AAAG(mis2)	163
WCS0814	WCC43B02	TCGTGGAATAACTGATGCCTT	GGGGAAAGAGCATTGTGTGT	AAGC(mis2)	223
WCS0815	WCC40D21	AAATCTCTCTTCTTCAACAACGC	TTTGAAGCAACCCTTTTCCTT	AAAG(mis2)	178
WCS0816	WCC01C16	TTTGAAAGGATGCATGTCCA	GAGACAATGCGGTTCGAGTT	ATC(mis2)	272
WCS0817	WCC02O10	AATTGCTTTTCTTCTATACCAAGC	GGCCATTAGGTGTGTTTGGA	ACT(mis2)	293
WCS0818	WCC03D23	GGTTGCCGAGACCAAATCTA	GATTGGTGAAAGCCAAAGGA	ATC(mis2)	254
WCS0819	WCC03I03	TTATGGTCCCTATTCGCTGG	TGGTGTGGTTGGTCTTTTCA	AGC(mis2)	237
WCS0820	WCC03L01	GATTAACAATAACACAAACAACATGG	AGGTTGGATGTTTCACCAGC	AAC(mis2)	102
WCS0821	WCC03O04	CTCAAATCCACCTCCCAAAA	GGACTGACGGATTGTTCGAT	ACG(mis2)	254
WCS0822	WCC01A16	CGTGACGAATTCACAACCAC	ATTGGACCATATGGCTGGAG	AAG(mis2)	231
WCS0823	WCC02A17	TGTTGCATGTCCTTCTCTGC	TCCTGTTACATGCAGTTCGG	ATC(mis2)	275
WCS0824	WCC02I23	ACAACAGCAGCCCTCTCAAT	CTGATCTGAAAGGCGGAGAG	AG(mis2)	146
WCS0825	WCC04A21	TGCTGACGTTACACGCTTTC	AGACAACTTTTGCCCACACC	AAG(mis2)	224
WCS0826	WCC04B08	CAACAGATGGACCTGTTTTGG	AATGGATGAAAAGCACCACC	AAG(mis2)	286
WCS0827	WCC04H04	AAGCCTCATTTCAGCAGCAT	CATGCCACTTTTGCCTGTTA	AAT(mis2)	208
WCS0828	WCC04H16	ACCGTTCAAGAAAGCCTGTG	TGTCAAGAAACAAGGGAGCA	AAC(mis2)	246
WCS0829	WCC04I02	CGAGGTTGTGAAGAAGGCTC	ACAAGGCTTTAGCTGACGGA	AAG(mis2)	188
WCS0830	WCC04J17	ATCAATGTCCCCCTCACAAG	TAAATAAGGGGTGGCCATGA	ACT(mis2)	248
WCS0831	WCC04M11	CTGGTATGGGACTTGGTGCT	CAGAGTTGGCCATCTGGTTT	AAC(mis2)	294
WCS0832	WCC04M12	AATCACTTCCTCAACCGACG	TGCATCGAAACTCACTACCG	AAG(mis2)	292
WCS0833	WCC04N14	CCTTCATTCCCCTCATTTCA	ACCGACGATGAAAATCCTTG	GGC(mis2)	220
WCS0834	WCC04P13	TCTCTTCTTTTCCTCTTCTCTCTCTC	TCCAATTTCCTTCTCATGGC	AG(mis2)	260
WCS0835	WCC05A02	CATGGGCTGCAATATTTGTG	CAGCCTGCTCCTGTTACCTC	AGC(mis2)	183
WCS0836	WCC05B06	GGTTGGAGAGAAATAGCTAACTGC	ACGAGAAACGAAGGCGTAGA	ATC(mis2)	128
WCS0837	WCC05M03	TCCAGAGAATGGAGCAGACA	AAAACATTATATTGCGGGCG	AT(mis2)	299
WCS0838	WCC05N07	ACACGTACACCTCTCCGACC	CCCCTCAAACCTCTCATCAA	AAG(mis2)	168
WCS0839	WCC05N09	CCACGGGGACGAGTTATCTA	CAGCCGGTTTAAGTCCAAAA	ATC(mis2)	209
WCS0840	WCC05O03	TCAAGCACTCGCTATGGATG	CCACTTAGGCACAGCAACAA	GGC(mis2)	239
WCS0841	WCC05M02	ACAATTCCACCCAAACCAGA	CCACGGATAAAGTTGTCCAAA	AAG(mis2)	199
WCS0842	WCC05O18	GGAGCTCAAGTTCAAAAGCC	ATGTGCCTGGGCAAGGAG	AAC(mis2)	93
WCS0843	WCC06E24	CTCTCTCTTTCTCTCTGCCACA	CTCCAGCACCACAAGCATAA	ATC(mis2)	235
WCS0844	WCC06K03	CCTCTGAAACTCCCATCGAA	CTTCTTATCAGTAGCGGCGG	GGA(mis2)	170
WCS0845	WCC06M18	CAGAGATTCCATTCACAGCAA	GCTGAATGAGGCCAGAAAAG	AAG(mis2)	274
WCS0846	WCC06P09	TTTCTCAGCCAAAACCTGCT	CGCCACCGAGTAATGAAAAT	AGC(mis2)	116
WCS0847	WCC07C11	CAAACCAAACAAACCCTTTCA	GGAAATGGCGGTTGTAGAGA	AAG(mis2)	95
WCS0848	WCC07C15	TTCTTTGAAGGTGGATTGGG	ACATGTCAGGCCTCAAAACC	ATC(mis2)	160
WCS0849	WCC07M20	CCCATTTTTCACTTCCTCCA	CACAAACAACAAGCTCCCAA	AAG(mis2)	254
WCS0850	WCC07P24	TAGACATCCCAAAGGCCATC	ATTGCTGCACAGACCATTCA	AAC(mis2)	167
WCS0851	WCC06F18	CAGAAATGCAAAAGTGGCTTC	GGTTCAAATTTTGTCCCACC	AAT(mis2)	292
WCS0852	WCC06B16	CCAGCAGAATATGCCGAAAT	TTGGTGGTTGACAAGGAGGT	GGA(mis2)	112
WCS0853	WCC07M19	TTCGTTTCTTCTCCAATGGC	GATGAAGATCCGATGCGTG	AAG(mis2)	97
WCS0854	WCC08A14	CGTTCGAGTTCATTCAAGCA	CACAATAAACATCACACGGCA	AAT(mis2)	245
WCS0855	WCC08I09	ATGCTTCTCCGGATGATTTG	TCTTCTCCACGTCTCTGCCT	GGT(mis2)	283
WCS0856	WCC09E14	TGGGTCAATTTTTCAATTCCA	GTTGGGAAAATGGAGGGTTT	AAG(mis2)	154
WCS0857	WCC09H03	TCTCCATTGCCTCCTTCATC	CGCTTCAGTTGGCTAGGTTC	AAT(mis2)	107
WCS0858	WCC09H06	TCGGTCTCAACGGTAATTTTG	ATAGCGACGACGATGCTTCT	ATC(mis2)	135
WCS0859	WCC09K13	CAAGAAGGCCATGAGGAGAG	GAATTCTTTGTCGAGCAGCC	ATC(mis2)	278
WCS0860	WCC09O20	ACAATCGAGTTAACAGGCCG	GCCATGGTTGTCTGTGTGTC	AAC(mis2)	170
WCS0861	WCC10B03	CACGAGGATCGCATCTCC	GCATAGAAACGGAGCCCATA	GGC(mis2)	247
WCS0862	WCC10E06	TCATCTCTTTTCCTCCCACG	ACTAGAACCGGACGCTCAGA	AAG(mis2)	191
WCS0863	WCC10I23	AAGGTTCACGGTTCACTTGC	CATACGCTTGTGAGCACGAC	AAG(mis2)	108
WCS0864	WCC10L12	GATCATAGGATCATTCGCCG	GAAGGGATGTTTTGTGCCAT	AAG(mis2)	201
WCS0865	WCC10L21	TCAAATCAAAGGCTTGCAGA	CTCGATTGCTTCACTTGCTG	GGC(mis2)	177
WCS0867	WCC10P01	TGACAAGCATCTGCTTCCAT	ATGCGGCGTCGTTTAGTAAC	AAT(mis2)	225
WCS0868	WCC11B20	TTGGCTGCTACACATGAAGG	TGCCATGATCGTTGTTGAAT	ACG(mis2)	204
WCS0869	WCC11E02	AGTTGTAGCAGCTTCCACCG	ATCTGGACACATGGCTAGGG	GGT(mis2)	113
WCS0870	WCC11E03	ATTCTCCTGTATTGGTGCCG	AATGTTGCAACCTCTCCACC	AAC(mis2)	246
WCS0871	WCC11F05	CACAATTCCACCCTCAAACA	TGGTGCTACAACTGCTACGG	AG(mis2)	242
WCS0872	WCC11G06	TTCTTCATCAGAGCCACCTTC	TTAGAGCATGGTGAGCGATG	GGT(mis2)	241
WCS0873	WCC11I17	CAACCTTGAAAAGGCAAACA	AAGACATCTGACGGTGGGAC	AAG(mis2)	165
WCS0874	WCC11M02	CATCTTCATCCGCTTCTTCC	CTGCTCCCACTTCAAAGGAG	AAG(mis2)	255
WCS0875	WCC11N08	CTCACCCTACTCCTTCCATCA	GCAATGCAGCTTTTCCTTTC	AGC(mis2)	291
WCS0876	WCC11N10	GCCACTCTTCCTCCTCCAAT	TTCTATTGCGTTTCTCGCCT	GGC(mis2)	251
WCS0877	WCC11O08	AAGGGAGAGAAGAAGCCAGC	TGGCTTTGCTTGAGATACCA	AAG(mis2)	238
WCS0878	WCC11P05	AAGGGCAGGAATATGTGGTG	CGGTTGAGAAGGACCAAAAA	AAG(mis2)	200
WCS0879	WCC11P23	GCACCAGAACGAAATAGGGA	CGTCAGCTCCTTTTTCAAGC	ATC(mis2)	247
WCS0880	WCC11C20	CATTGATTTTCCGAACACCC	CAAACCAAGCAGCATCTGAA	AAG(mis2)	294
WCS0881	WCC11N07	CTGTCACCACTCTCTCCCGT	CGCGAATTCGGTTAGAACAT	GGT(mis2)	198
WCS0882	WCC12B14	ATCATCCATGCGCTTTCTCT	TGCATCAATGAGGTCACTCC	ATC(mis2)	118
WCS0883	WCC12B23	TTGTGTTGGTGGAAGGTTCA	TCCTTGAAAAGTTGGGTTGG	AAG(mis2)	160
WCS0884	WCC12C15	TTAAACCCGGCTCACATAGC	GAACTCAGCGTCGGAGAGAC	ATC(mis2)	191
WCS0885	WCC12D13	TTGTGCAGGCTTTCACTCAC	CTGAGAAACTATGGGGCCTG	GGA(mis2)	135
WCS0886	WCC12G12	ATGTTGCGAGTGTTCTGTCG	TCCTGCTGATCGAGTACCTG	AAG(mis2)	290
WCS0887	WCC12H06	TTTTGGCCAACCTTATTTGC	CAAACAAGCCAAATCCCATT	AAG(mis2)	202
WCS0888	WCC12K05	GAAGGCCCTTTCTTCGACTT	TGCATCACTTCGTTCGTTGT	ATC(mis2)	180
WCS0889	WCC12K12	GCAAACAGATCGAAGGTTCA	CCACCGTTGGATGATTTACC	ATC(mis2)	271
WCS0890	WCC12P17	TTTCTGCAACCAAACTGGTG	TGTTTATTGGGAGCGGAAAC	AAG(mis2)	191
WCS0891	WCC13B13	CAAGGGAACAAAGGGTTGAA	GCCCTTTTTGCATCAGGTAA	AGC(mis2)	242
WCS0892	WCC13F10	CAACAATAGGGGCAGCATTT	AAAGCCACGACCATGTTAGG	AGC(mis2)	238
WCS0893	WCC13G02	TTCTAATCACATGGCAACGA	AAATCGACTCGGATGTGGAC	AAC(mis2)	182
WCS0894	WCC13G08	GCACCTAAATCTAAAGCGGC	TTTCCGGTAGCTCCACTAGC	ACT(mis2)	107
WCS0895	WCC13G23	TCCAATTCATTGGCATTTCA	TACGACTAGGATGATCCGGC	AAT(mis2)	136
WCS0896	WCC13K16	CGGAAGACAACGAAGACTCC	GTGTGCGTTTTGATGACCAC	AAC(mis2)	179
WCS0897	WCC13L23	TGTTGGCATGAAGAAGGAGA	CTTTGTAGGAGGCTTGGCAG	ATC(mis2)	268
WCS0898	WCC13O24	TCTCTCTCAACCATCCACTCAA	TGATTCGGTTTGGGTTTTGT	ATC(mis2)	116
WCS0899	WCC12F04	TTTTCTGAGGTTTGGTTCCG	ATGAACAAATCGCCACCTTC	GGT(mis2)	159
WCS0900	WCC13A11	GACTTCAAAGGCCGTGATTG	TGTAAGGACCCAACGAAAGT	ATC(mis2)	178
WCS0901	WCC13D09	TCACCATCGAATTCACTCACA	ATCGTTTTGCGAAATTCAGG	AAC(mis2)	219
WCS0902	WCC13D15	TACCGTTGCATTTGTGTGCT	CCTGTTGCAGTAAGGAGTGAAG	AG(mis2)	180
WCS0903	WCC12J02	CCCCGTCTCTTCATTATCCA	TGAGTGGTGCGGTGATTAGA	AG(mis2)	221
WCS0904	WCC13E19	TTGAAAAATAGATCACCACTCACC	CATGTGGCAGAGGTAGCAAA	AAG(mis2)	282
WCS0905	WCC13M21	GGAAACAACCACTCCTTCCA	CCACGCTTCTTTTAAAACCC	AAC(mis2)	125
WCS0906	WCC14H13	ACGCCGTCAATCAAATTTTC	TTTCATCACCGCCAGTGTAG	ACG(mis2)	236
WCS0907	WCC14M13	TTACAACCACTTATTCTATCAAGTTCA	GTTAGCCCAAGCACTCAAGC	AAT(mis2)	193
WCS0908	WCC15D21	GGCCTACCAACAGAACCAAA	TTTCAGTCCAGGTTGCAGTG	GGA(mis2)	247
WCS0909	WCC15M22	GCACCTTGAAGAGCCATCTC	TGCTATATGTTGGTCCAGCG	AGC(mis2)	206
WCS0910	WCC15N05	GCTACAACCACCGTGAAACC	TCGAGGAGTGGTATTGACCC	ACT(mis2)	142
WCS0911	WCC15O11	GATGAGAGTGAAATGGTGATGC	AAACCAATGATGCAAAGGTG	ATC(mis2)	99
WCS0912	WCC14F02	CTGGTCGACTAGGCTTCTGG	AAAACAGCCTCACCACCAAC	AAC(mis2)	178
WCS0913	WCC14P23	ATCATCACCACCACGAAGGT	CCACGGAAGAAGGAAAAACA	GGA(mis2)	247
WCS0914	WCC14M02	CAGCAGCGGCAAATATACTG	TCGAATGGAAAATCCACACA	AGC(mis2)	294
WCS0915	WCC14P21	TTCAAAAAGTCCCAAGGCTG	CTGCGAAGATTCGTGTTCAA	GGC(mis2)	106
WCS0916	WCC15K07	TCATGGTGGACCATCACTTT	TGAGGATGATGATGATGTGGA	AGC(mis2)	184
WCS0917	WCC14I13	TCATTGGTTCCAATTCTCCC	TGTTGTTTGTTCCTCGGTTG	AAC(mis2)	97
WCS0918	WCC14I14	TGCATCACCTCTCAAACCTG	TCGAAACGAAACCAACAACA	GGT(mis2)	282
WCS0919	WCC15D20	AACCACCTTTGTGACCTTCG	ACAGCAGCAAAAATTCTGGG	GGC(mis2)	143
WCS0920	WCC19G19	CCCATCATCATGCTCCTTCT	AAACCGTCCAAACAAACAGC	AAG(mis2)	254
WCS0921	WCC19H01	TGTCTTATCATGCTCGCTCG	GCAGACTTCCGGTGACTAGC	AAC(mis2)	215
WCS0922	WCC19J12	CAATCGAATCCATTTCCCAT	TGGGTTTGCATCACACACTT	AAG(mis2)	119
WCS0923	WCC20F08	AAAGCATTATTGAATTGCTTGTG	TTGTGGTTGAGACGCCATAC	AGC(mis2)	247
WCS0924	WCC20H20	TAAATCACCGCCGTAACACA	TTGAGTTGCCCGATATGTCA	ATC(mis2)	254
WCS0925	WCC20I21	AGCTCGATCCAAAAATCGAA	CGTCTTGAATTTGTTCCCGT	ACG(mis2)	197
WCS0926	WCC20M03	TAGTGCGCATCCCTCTCTTT	CCTTGGAGGGTGACGTGTAT	GGT(mis2)	299
WCS0927	WCC20P10	AAATCTGAGGCATGGAAACG	AACCGTTTGTCAGATGGTCC	GGT(mis2)	155
WCS0928	WCC20J02	AAACTGCATACTGTTCCGGC	ACTCCTCGTCAAACCACCAC	GGT(mis2)	165
WCS0929	WCC20E01	AGTTCGGTCGCTATGATTGG	TGTAAAAGCACTCTCACTCACCA	AAT(mis2)	218
WCS0930	WCC20I02	CCCCCATTTCACAAACCTAA	TGTCGTAAATGTGAGAGGCG	AGC(mis2)	211
WCS0931	WCC17C06	TTTGTTTTCTTCTTCTTCTCTCTTG	AGAACCCAGGGATCGAATTT	ATC(mis2)	245
WCS0932	WCC17C14	AAGCTACCGGAGAGGGAGAG	TGCGGAGGTAAGGAAGAAGA	ATC(mis2)	221
WCS0933	WCC17P20	CACCCAATCCATCGAATCTAA	CCCTTCCCACTTTTCGTACA	GGT(mis2)	218
WCS0934	WCC18D06	GTATCCTTGGCCCCATTTTT	TACGGTTGAGGAGTGGTTCC	AGC(mis2)	274
WCS0935	WCC17O10	GTGGTTGCTGTCCCATTTTT	GCAACAGAACAACGCAAGAA	GGT(mis2)	185
WCS0936	WCC17A04	CACCTCTCCTGCGAGTTTTC	ATCTCCAACCACCACCACAT	GGT(mis2)	278
WCS0937	WCC16M09	TGGTGGAAAAGAAAGTTGTGA	CAAACTTGCCCATGGAATCT	AGC(mis2)	131
WCS0938	WCC16N15	GCAAGAACAGCGAAAAGGTC	TGTTGCCTATTGATGGTGGA	ATC(mis2)	149
WCS0939	WCC16O19	AATCGTAATCGTCACCTCGG	CAGATGTGGCACGAGAAGAA	AAC(mis2)	163
WCS0940	WCC16P15	CACCAACCCAAAAACAAACC	AATCGAAACGAGTTTGGTGG	AAC(mis2)	119
WCS0941	WCC21K01	ATCACCACCGAAAGTAACGG	GAGGGAGAAAGGACCGATTC	AAG(mis2)	175
WCS0942	WCC21K18	TTGAGCTTCAATTCGAACAAGA	TAAATCATCGGAAACGAGCC	AAT(mis2)	165
WCS0943	WCC21N23	TGCAGAATATAAGTGGCCAAA	GCAACTGGGCATTTCTGAAT	AT(mis2)	282
WCS0944	WCC21O18	CGATTCATACTGCTGCTTAGG	GGCTCCCAATCATCTTCAAA	AG(mis2)	140
WCS0945	WCC16P22	GGTCCGTTTCGTGTTTTGTT	GCTAGAACCACCACACCCAT	ATC(mis2)	117
WCS0946	WCC21D17	ATTCGGTTCTGTGATCCTCG	AAACGACTCCACCCACAGAC	GGT(mis2)	271
WCS0947	WCC21I04	TAATCATCCACGCAATGGAA	ATACCACCAACCAAACCGAA	AAC(mis2)	208
WCS0948	WCC22F21	AAAATCTTCAAACGAAGAACAACA	AGGCCTCAACGATTTACCCT	AAG(mis2)	273
WCS0949	WCC22I19	GCCTAAACCCAACGATCTCA	CCCCTAGCCAGAAAAGTTCC	ATC(mis2)	267
WCS0950	WCC22J14	AAGCCCATGGAGGAACTTCT	ACTTCCGAACGGGTACAGTG	AAG(mis2)	260
WCS0951	WCC22J18	TGCGTGTAGTTGTCCAGAGC	ATCCAATGCTATCAGAGCCG	AAC(mis2)	135
WCS0952	WCC22M07	TCTCTCTCTCCACCTACCACAA	GCAGCTCCTGAGGGTGTATC	AAC(mis2)	144
WCS0953	WCC22N06	CACTCTCCGTTTGCTTCCTC	AATCGGAGGGTAATCGAGGT	ATC(mis2)	246
WCS0954	WCC22P24	CTAACCCCAAACCACCTCAA	TTTCTTTCGCAACCCAATTC	AGC(mis2)	290
WCS0955	WCC23A16	TTTGTTTGGGATGCTCCTTC	CCTTACGATTCTTGGGCAAA	AAG(mis2)	112
WCS0956	WCC23B24	CGCTTTCTTCTTCTCCATCG	GAGAAAACGAGCAATACGGC	AAC(mis2)	178
WCS0957	WCC23J06	CTCACACTCTCCTTCCCTCG	CTTCAGGGAACCTGGAATCA	AG(mis2)	223
WCS0958	WCC23P21	CATTCCAAGAATGCTGCAAA	AACCTTTCCACTCTTTTTCACCT	ATC(mis2)	223
WCS0959	WCC23P11	TTTTCTCACCATTTTCATGATGTT	GATTTTTGGGATTTTCCGGT	AAC(mis2)	139
WCS0960	WCC22D11	GGGGTTTCATTCCCTCTCAT	GTGACGAAGAGGAAGCCAAG	ACT(mis2)	159
WCS0961	WCC28A15	TGGGACTACGAAACCCTCAC	TGAGACTTGGGGTCTTGGAC	AAG(mis2)	265
WCS0962	WCC28E21	GGCACGAGGCTTGTTTCTAT	TGAGAACCGATGAAACCTCC	AC(mis2)	165
WCS0963	WCC28L15	TTGGCATTCCAATTGACAGA	AGCCACTCCTACCAGCTTGA	GGT(mis2)	277
WCS0964	WCC28M19	GAATCAACTCAAGACCCCGA	CGAGCTTTCGTTTCATCACA	GGC(mis2)	200
WCS0965	WCC28N02	GTGAGAGCCAAATGTGAGCA	GAAGCTGTTTGCAACCCAAT	AAG(mis2)	141
WCS0966	WCC28P01	ATCTTTGCTTACAGACCCGC	GCGGGGAGACTTGATATTGA	AAG(mis2)	246
WCS0967	WCC29D23	CATCATCCAATCCAATTATCCA	ATCCAGCCTTGAGCTGAAAA	AAG(mis2)	207
WCS0968	WCC29K24	GTTTCCCAACACAACCAACC	TCCTCCGGTTTCAACAAGTC	AAG(mis2)	219
WCS0969	WCC29M06	CCTTGCCTCTTCTCCCTTTT	CTCAAAACTAGGGGTGGACG	GGC(mis2)	145
WCS0970	WCC28H19	GGTTCACATCCTTCAACGCT	CTGAGCAGGCTTGTCTTCCT	ACG(mis2)	235
WCS0971	WCC29E01	CGACGGCGAGATGTTTTACT	CACACAACACAAACCCTTCG	AT(mis2)	188
WCS0972	WCC24E13	CAATCATCACCCTCAGTTTCC	TGCAACATGTGCTTGATGTG	ATC(mis2)	287
WCS0973	WCC24E21	ACGACCAGAATATGAACGCC	CAGAGATTTGCGAAAGCGAT	ACT(mis2)	123
WCS0974	WCC24J18	CTTTCTCCGACGAACCAGTC	TTCCACTCTCGAACCAAACC	AAT(mis2)	271
WCS0975	WCC24J20	CCTACTCCCGATTTCCATCA	GGCTCTCCTCCTCTCAACCT	GGC(mis2)	254
WCS0976	WCC24K02	GTCAATACCCTCCTCCCGTT	ACGGTGACTGGAACAACCTC	ATC(mis2)	216
WCS0977	WCC24O23	TATGCACCAAGCCAATGAAA	GGAGCCAGTGAAAACTGAGG	AAC(mis2)	294
WCS0978	WCC24P03	GATCAAATGACGGGCAAGTT	CCGCAAAGGGTTTCACTATG	GGA(mis2)	94
WCS0979	WCC25B22	AGTGTTGTTGGTGGTGGTTG	GGCCACACAGATGTTCTCCT	GGA(mis2)	161
WCS0980	WCC25F07	GCTAGCGGTGAAGAATGGAA	CCACCCAATTTTTCCCCTAA	GGA(mis2)	263
WCS0981	WCC25H09	TCTATCCATTTTCATTTCTCTTTATCA	TGCATTTCTTCTTTTTGACCC	AAG(mis2)	275
WCS0982	WCC25J16	CATCCGTTTCATGCTCATTG	GCTGAATCAACCTTCTTCGG	AAG(mis2)	217
WCS0983	WCC25L15	CCTTTAAACCACCTTAAACCTCTTC	AGCAACCCAAGTGAGGAGAA	AAC(mis2)	283
WCS0984	WCC25N04	AAATGGGTTACATAACGGCG	GAACATTTGGAGATCCGTGG	GGT(mis2)	175
WCS0985	WCC24I05	CCGTTGCTGGTTTTTGTTTT	AATCACCACCACAACCGACT	GGT(mis2)	153
WCS0986	WCC24N12	AATCGTTTGCCTCAGGAATG	CCAAAAGCTGCATCTCACAA	ATC(mis2)	239
WCS0987	WCC25A10	TTCATCACCACCTCCAATCA	GACAATTCGACGAGGGTGTT	GGT(mis2)	95
WCS0988	WCC25B18	CCCTCAGCGACTCAAAAGAG	TGGGTGTTGGAGGTGATGTA	GGT(mis2)	212
WCS0989	WCC26A16	ATCTCAATACAACCGTCGCC	CACCGACAATAGCAACGAGA	AGC(mis2)	110
WCS0990	WCC26B07	ACGATATCAAGTATGGCCGC	AAGCTCGGCATTATGGGTC	AAG(mis2)	149
WCS0991	WCC26G01	AGGCTCAGGCTGTTGTTGAT	CATCAGCGGTCTGAAAGACA	GGA(mis2)	252
WCS0992	WCC26G10	GCATTGGAGGAAACCACTGT	AAACGGTGATGGAGAAAACG	AAG(mis2)	294
WCS0993	WCC26I05	CACCATAAGCAACAGCCTCA	TCTGAGGGATGCTAAGATGGA	AAC(mis2)	158
WCS0994	WCC26I06	CTGCACTCTCCTTCCTCCAC	ATTTTATCCTTTCCCGAGCC	GGT(mis2)	222
WCS0995	WCC26J09	CAGCATTTGATGTTGTTTGGA	ATTTGCAGATCTCTTTGCGG	AT(mis2)	295
WCS0996	WCC27H18	CAAGCTTTCCCACACACAAC	AACAGCAGCAAAAACAAGGC	AAG(mis2)	294
WCS0997	WCC27L01	CGCGTTGATAGGTTGGTTTT	ACGAATTAAGCAACCCTCCA	AAC(mis2)	263
WCS0998	WCC26F22	GAATCGAAGCTCGAAACGAC	CGCTCTCCTCTAACACCCAC	GGA(mis2)	286
WCS0999	WCC26H10	GCAAAATCCGAATCGAAAAA	TTGAGTTTGGGAGGTGGTTC	AAG(mis2)	95
WCS1000	WCC30D16	CATCGCACACCACACCAC	CAGAGACAATCACGGTGTCG	AG(mis2)	134
WCS1001	WCC30F19	TCCTAATTCACCGCACAACA	TTCCATTAGCACCTTGAGGG	AAG(mis2)	201
WCS1002	WCC30J22	TTCATCTTCCTCCATTTCCAA	ATTGTTGCACCATCCTCCTC	AAG(mis2)	285
WCS1003	WCC30L16	TCTGCTGGTGATGAATGCTC	CTCAGCTTCACCTTCGCTCT	ATC(mis2)	96
WCS1004	WCC30M20	CTTGGAGCTCGTCTTAACCG	CAAAACTCATCCGCGTTGTA	GGA(mis2)	284
WCS1005	WCC30N05	CTCCCAATTCTCTTCCACCA	TCCATAATGTCCCCGAAAAG	AAG(mis2)	250
WCS1006	WCC30O11	GAATGCAGCATCACCATGAA	AAATGGCACCATCCCAATAA	AAG(mis2)	280
WCS1007	WCC31A11	ACTTCGACCAGACGACCACT	TTGTGTTGCAGATGCAGTGA	AG(mis2)	239
WCS1008	WCC31H19	TCCTACAACCGATGCAACAA	GAGCGGTGATGGTTTGAGTT	AAC(mis2)	212
WCS1009	WCC31P12	GGTGAGGCAATGAAAGGTGT	TGCATTTACAAGCTCTTGGTTT	AAG(mis2)	249
WCS1010	WCC30K09	ACGCCGAAGAACCTCCTATT	CTGATCGTCCAGCGCATC	GGA(mis2)	265
WCS1011	WCC31J12	AACCACCACAAAAATCCGAC	CGCGTGAGTGAGTGAGTTGT	AG(mis2)	126
WCS1012	WCC31M12	CACTGATTGCCTGAGACCAA	CCTTTTGATTCCAACCCTGA	AG(mis2)	181
WCS1013	WCC38B11	CAGCTAACACACCTTTGATGGA	GGGGTTTCGGGTAAAGTGAT	AAG(mis2)	252
WCS1014	WCC38E12	TGAGTGAACGAGTCAATGCTG	TAAATCGTCTTTCCGCGACT	AC(mis2)	287
WCS1015	WCC38J04	CACAAAAGAAATGGAACGGC	TGAACCGTCGATGAGTGAAC	GGT(mis2)	154
WCS1016	WCC39G03	GCTTTGCCATAGCTCTCACC	AAAGCGCATGGATCTGAATC	AAG(mis2)	128
WCS1017	WCC39K24	CGCCACAATCTTCTGCACTA	TCCTCTTTTCTTGGTGGTGG	AGC(mis2)	283
WCS1018	WCC39L23	GATGACGGAAACTGGTGGAC	GGGACTGATGTCTCCGTGAT	AAG(mis2)	268
WCS1019	WCC34M17	GTCAAACCAAAGCCACCAGT	ATGAGAACCCATGCCTTCAG	ATC(mis2)	191
WCS1020	WCC35A07	CAATCAATAATAGAAAAATGCTCCAA	TGAGTGGAAGAGGATTTGGG	AAG(mis2)	256
WCS1021	WCC35C16	TCAAGTGAAGGGTTTGGAGG	CCAGGCATATCATCATCTTCA	AAC(mis2)	177
WCS1022	WCC35E23	TTCTTTTTCTCCGAACGCAC	ACCGACACGTCTACTTTGGG	AAG(mis2)	197
WCS1023	WCC34L19	ATTGTGTTCGTGTGTGGGAA	ATTTTGCATGCCCTTTTGTC	AGC(mis2)	274
WCS1024	WCC35E22	TCTTCCTTCGCCTAACCAGA	TTTCACAGCCGTAACTTCCA	ACG(mis2)	292
WCS1025	WCC35C15	ACGACGACAAGGCCATAAAC	GCTGTGGTGCAGGAGAGAG	GGT(mis2)	293
WCS1026	WCC35G23	CACCCCCACAATATCACCTC	TTCTCTAGGGTGGTGGTTGG	GGT(mis2)	196
WCS1027	WCC42B03	CCTTCCTCTCTGCCAAACTG	GAAGCAGCTCGTGGGATTAG	ATC(mis2)	177
WCS1028	WCC42D05	TCGTTAAAAACCGTAACCGC	ACCGTAACAAAATCAACGGC	GGC(mis2)	247
WCS1029	WCC43A18	TTCACCGTATCGTCCTCCTC	GAATCTGTTTTGGCGGTTGT	GGC(mis2)	143
WCS1030	WCC43A21	ATCGAGGGTTATGGCATCTG	GCATGTTCCTCAACACATGG	AAC(mis2)	192
WCS1031	WCC43B19	CGCTCTGCTCTCGATCTCTC	ACCGAACTCAAGGAAGGGAT	AG(mis2)	289
WCS1032	WCC43D01	GACTTGTCCTCACTTTCGCC	GCCCAATTTGCTTATTCACC	AAG(mis2)	270
WCS1033	WCC43L20	GGGTTTGGTTTCATTCCCAT	GGTCATGGAACTGCCAAAAT	GGT(mis2)	126
WCS1034	WCC43N09	AACTCTTCACGTCCACCCAC	AAACGACCAAGAACACCAGG	AAG(mis2)	152
WCS1035	WCC42E21	CTCAAAATCGATTCTCCCCA	CCGTTCTCTTTGAGTGAGGC	AAG(mis2)	188
WCS1036	WCC36A17	TCGTGAATGGTCAGAGATCG	CACAAAACTCGCTGTAGGCA	AAT(mis2)	290
WCS1037	WCC36M22	TTTGATTTCACAGTTTCGCA	GGTGGTGGCTAAGGAAACAA	AAT(mis2)	154
WCS1038	WCC36P09	TGACCTCCCTCTCTCTGCAT	TTGAAAGCACGGTGAAGTTG	AAG(mis2)	168
WCS1039	WCC37B16	TCTATTTTACAATGACATTTTTCACA	TTCCAAAACCTGAAAGACCG	AAT(mis2)	233
WCS1040	WCC37C07	AAACATGCCATGCAATGAAA	AGAGCTGCTGCTGGTCATTT	AAG(mis2)	197
WCS1042	WCC37C16	TCACTTCATCATCATCGTTGC	TCTATTGGGAACTTGGCACC	AG(mis2)	169
WCS1043	WCC37E06	TGTTGTAGCCACTGTCGAGC	GCAGATCAGTGGAGGAAAGC	AGC(mis2)	97
WCS1044	WCC37J11	AGTGTTACCGCCCCACTCTT	TTGTGAAGCTTTGCCCTTTT	GGT(mis2)	215
WCS1045	WCC37O02	CTTCTTCTTGCAGACCCACC	TACTCCTCGGGGTTTTTCCT	ACT(mis2)	227
WCS1046	WCC40A23	AACCTTGTTTCTCACGCACA	CCTGAAAACGAAATCGAAGC	GGT(mis2)	207
WCS1048	WCC40G02	CTTCATGGATCCGATTCGTT	CTGTTGCACACTGTTCCGTC	GGA(mis2)	282
WCS1049	WCC40P22	TCTCTCTATGCTGGTGGCCT	AGCAACCAACCGATCATCTT	ATC(mis2)	239
WCS1050	WCC41I10	GCATTCTTGAAGGCACCATT	TGTTCAGGTTCGCTTGACAG	AAC(mis2)	282
WCS1051	WCC41K08	TCAACCTCTCATCATTCTCCAA	CAACAACAGGAAGAGCACCA	ATC(mis2)	198
WCS1052	WCC41M14	TTTCTCTCCCTTCCCCATC	GGTCGGAGAGTCATGCCTTA	GGA(mis2)	119
WCS1053	WCC40C02	AAGAGAAAACACACCACCCG	CGGTGATGATTGTTGGTGCT	GGT(mis2)	253
WCS1054	WCC40L11	TCGATTGGAATATTTGCACG	CTCAACAACCACCTCAGGCT	AAC(mis2)	258
WCS1055	WCC01B16	GCTCAAAATTGGAGGTGGAA	CTATTGCAGAGACCGCCTTC	AAAG(mis2)	266
WCS1056	WCC01H03	CCCCCAAATAACACATTTTCC	ATGATCATGGATGGGCATTT	AAAT(mis2)	118
WCS1057	WCC01I12	TAACTCTGTTTGCCCCCTGA	AAGTATGGTTTGGGGAAGGG	AAAC(mis2)	159
WCS1058	WCC01O15	GCAATACAACGTACTCTTGTTGAAA	GCCGTGATTCGGTTAAACTC	AATT(mis2)	282
WCS1059	WCC02E02	GATGGGAAGTTCGTCAAGGA	AACAGCATCCCCATTCTCAG	GGAT(mis2)	104
WCS1060	WCC02J07	CCCCTCTTCTTCTTCTTCCC	CTCCATCTTCAGTTTTCGGC	AAAT(mis2)	168
WCS1061	WCC03I05	ATCCTCGCAGAGAACGGTTA	ACTATGCAGATTCCGTCGCT	AAAG(mis2)	230
WCS1062	WCC03M21	TATTATCAAGGGTGGGGTGC	ACCTGTCCACACAAGCAACA	AATT(mis2)	178
WCS1063	WCC03N06	CAGCATAATTTGCTTCATCCAA	GAGCAGGAGCAGATGGTAGC	AATT(mis2)	248
WCS1064	WCC03P06	CGAAAGGGTTGAATCCTGAA	TGAAGAAGGCCAAAAGGTTG	AAAT(mis2)	265
WCS1065	WCC02A24	CACGGATCAACTTGCTTTCA	ACGGTGTCACACTCTGGTCA	AAAT(mis2)	296
WCS1066	WCC04H02	TCGATGTTGGTGGACAAATG	TCGAATGATTTGGCTTTTGA	AAAC(mis2)	196
WCS1067	WCC04H24	ATTATTTTGTTGGGGGAGCC	GAAGCGAAAGACATGCAGAA	AATG(mis2)	210
WCS1068	WCC04M02	ATACCCCAGCCTACAGGACC	TTTCTAATTTTGAACACTGTCACACA	AAAG(mis2)	273
WCS1069	WCC04M23	TAGCAAAAGCACTGCCAAGA	TCCCACAAGAACTTGTTCCC	AT(mis2)	260
WCS1070	WCC05B11	GCTTTCTGATTAATGGAAGGAA	GATGGCGAAGAAGCAGAAAC	AAAG(mis2)	196
WCS1071	WCC05D01	ACGAATCAAATCCATGCCTC	TTTTGATGATGAGAAACAGAGCA	AATG(mis2)	146
WCS1072	WCC05E18	CGGTCTCGATCCCTAAATCA	TCACAACAAATCGAATCGGA	AAAC(mis2)	288
WCS1073	WCC05N18	TCCTCTGAATCAATCAATCCAA	CGGGAATGTTGAGAAGGAAA	AAAT(mis2)	267
WCS1074	WCC06D17	TACTCCCCGTCTTCCCTCTT	GTTGGCAATGCCTCAATTTT	AAAC(mis2)	273
WCS1075	WCC06E07	GAGAAACCCCCTTTTTCAGC	TGCAGGTACAGCAGCCAATA	AAAG(mis2)	228
WCS1076	WCC06O24	CACCCAACTCAACTGTCCCT	CGAGTGGAGGAAGAGGAGTG	AG(mis2)	186
WCS1077	WCC06P13	CTCCGTTCACTAACGCCTTC	TTCCTCTTTGCTGAATGGCT	AATG(mis2)	256
WCS1078	WCC06P17	TCTCACAAAACGTAACAAACAAAAA	CGATTCCGTCTCTTCTACGC	AAAT(mis2)	257
WCS1079	WCC07A15	CATCTATGAACAATTGCCAGC	TTCTTGATCAATTGGCTTTGG	AT(mis2)	223
WCS1080	WCC07E19	CCTCTGTGTCTGTCCCTTCC	TTTTGAAGCTGAGCACCCTT	AAAT(mis2)	284
WCS1081	WCC07M05	TGCCCTTGCTACAACAACTG	CCCAAAAGGGGTTACCATCT	AATC(mis2)	193
WCS1082	WCC07N11	TTGCCTCGCTGGAAATTAGT	TCCTTGCACCAAATTCAACA	AAAG(mis2)	271
WCS1083	WCC07O15	CATCGGCTAAACTCAACGGT	GTGGTGTACCTGTTGGAGCA	AT(mis2)	222
WCS1084	WCC07O09	TAGCGTCTGAGGCATTGTTG	AAAAACTAGGTGTCGCGTTCA	GACT(mis2)	193
WCS1085	WCC08E13	ATTTCCCTCTCTACCTGCATC	AACGGTACACCTGTCGGTTC	AAAG(mis2)	191
WCS1086	WCC08J12	GCAAAAGCTTTGAAACCGAG	AATCATAGGAAGCGTCGGTG	AG(mis2)	265
WCS1087	WCC09E09	GTTGTTGGTGGTGGTGGTG	CCATCTCCGTGGTGCTAAAT	AAAG(mis2)	292
WCS1088	WCC09L01	CCATTCCATTTCTCTCCCAA	GGAGTGGCGATTAGATTGGA	AAAC(mis2)	217
WCS1089	WCC09N20	TGCTCTGCATGACTTTGACA	AGAACCCAAGAAGCTCCTCC	AG(mis2)	153
WCS1090	WCC08I13	CGTCGTCATGTCTTTCACGA	GTTGGATCTTCAATGGAGCC	AG(mis2)	299
WCS1091	WCC09G17	GCTTTTTGCAGCTTTTCTGG	AAGCAGCTCATGAAACCAAT	AATT(mis2)	265
WCS1092	WCC10A12	TTTTGCTCATTTTTCCCACC	ACTATCAATTGTGCAGCCCC	AATG(mis2)	124
WCS1093	WCC10C06	CCGTTACCGTTATCTCTACCTCA	CGCTTCATTTCAACGACTGA	AAAG(mis2)	258
WCS1094	WCC10J20	ACTCACCGTGATTTTCCACC	GGTCGTGATGAAAAGCCATT	AAAG(mis2)	131
WCS1095	WCC11M22	CCTTCATTCGACGTTCTCGT	CTCGCAACCAACAGAATTGA	AAGC(mis2)	256
WCS1096	WCC11F21	CTGTTTCTCCCAACATCGGT	CAGACCCTTGCGGGTTAATA	AGGT(mis2)	294
WCS1097	WCC10I12	TGTCCAAATCAAATGAACCAA	GGCGGATTTTTATCCCATTT	AAAT(mis2)	136
WCS1098	WCC12A12	CGGATGCAGAATCCAGAAAT	GAGGAAGAGGTCAAGAGGCA	AAAC(mis2)	249
WCS1099	WCC12B15	TGATTCTCCTCCGAACATCC	TTTCTCGCACTGTTCCACAC	AG(mis2)	193
WCS1100	WCC12H11	TCAATTTTCCCATATCCCCA	TTCAATGCGATCAACGAAGA	AAAT(mis2)	188
WCS1101	WCC12M07	AAATCCAATGCCACCAACTT	GGTCAAGCAGACAAAGGAGG	AG(mis2)	246
WCS1102	WCC13A10	CATCCACACGATTTCCCTTT	TGTCGACACGAGATGTAGCC	AATG(mis2)	296
WCS1103	WCC13B19	TGTTGGTGTTCAGGATTCCA	CAGAAGCTTTTCGTCGGAAC	AATG(mis2)	136
WCS1104	WCC13F14	TTGTGGAGGGGCTCTGATAC	GGACTTCACCAGCCATCATT	AAAT(mis2)	282
WCS1105	WCC13H04	GGGAGCTGTGTCGAAGAAAC	GCGACCGTCATTTCCATC	AAAG(mis2)	300
WCS1106	WCC13H14	CACTCGCTCAAGCTCAATCC	AAACCAACCATGGCTACTCG	AG(mis2)	283
WCS1107	WCC13J05	CGCAACTCTCATTCTCTCCC	TGGACTTGAAAATGATGCCA	GGGA(mis2)	289
WCS1108	WCC12K10	TGCGGGTACGGATACCTTAG	AATGTTGACTCATGAAAATTATGAAC	AAAT(mis2)	246
WCS1109	WCC12D02	TCCTTTTTCCTGTTGCTGAAA	CAGAAAATGGAACCAAACAGC	AAAC(mis2)	241
WCS1110	WCC12G14	ACATTTAGCCTTTGCCACCA	TTAGGAGAAACGAAAGCGGA	AAAT(mis2)	265
WCS1111	WCC12I07	CGTTTCTTGAGCTTCTTCCC	GTCCACCAACGATTAGCCAT	AAAG(mis2)	258
WCS1112	WCC13N22	CCTGACCGAAGTTGGATGAT	GCGCGAACGAATAACTCAAT	AATC(mis2)	206
WCS1113	WCC13L10	TCCCCAAATCAAATCAAACC	AATCTTGAATTAGGGTTGGGTG	AAAG(mis2)	209
WCS1114	WCC14C22	TCCTTAATTCCAAAAGGGAAAA	TTGTGGGGTTTCAACTTTCA	AAAG(mis2)	217
WCS1115	WCC14F24	TTCATTCATTCTTTCTCTTTCGTG	ACCGCACTTACCGTAGTTGG	AAAC(mis2)	291
WCS1116	WCC14J17	TCATCGTTTGGTTTTGCTCA	ATGGAAAGCATCACGGAGAG	AATC(mis2)	153
WCS1117	WCC14N11	TTTGATCTTTCCCTCCGATG	CAAACGACATAGACCGAGCA	AAAG(mis2)	286
WCS1118	WCC15F01	ACGACGGACGATACGTGTTT	TGGAAGGATTCGATTAACGG	AC(mis2)	105
WCS1119	WCC15F13	TTTCTCCGCCCCTTTTACTT	TTCTTCACACTTTGCAACCAA	AAAG(mis2)	182
WCS1120	WCC15I20	CGAAACCAGCCACACCATA	CCTTGACCTTCTGCTGCTTC	AC(mis2)	247
WCS1121	WCC15M15	ATGAAAATCCATCTGCTGCC	GGCCATTGGATCTAGCAAAA	AAAG(mis2)	276
WCS1122	WCC14K10	AGGAGGTTCTCCCTTGGTGT	AACTCCCACCAACAGCAATC	AAAC(mis2)	180
WCS1123	WCC15H07	GATTAACTCCGTGATCCCCA	CCTTCACCAACAACCTCACC	AT(mis2)	271
WCS1124	WCC19A24	CGCAATTTCAAATCTGGTGA	GTGAGCAGTGACGTCGGTAA	AC(mis2)	184
WCS1125	WCC19B02	GGATTTAGGACCACACCTGC	TCGGCCATTAATCTGAGACC	AC(mis2)	285
WCS1126	WCC19E24	ACTGTGAGAATGTGCGATGC	GCGAATTTGGATGGTGAGTT	AATC(mis2)	192
WCS1127	WCC19L20	GTTTGGAATTGCTTCTCCGA	TTTTGAATGATATGCGGCAA	AG(mis2)	187
WCS1128	WCC20B14	TGCCTTCTACCCATTTGCTC	TGAGGTGGAAGAGAAACCAA	AATG(mis2)	295
WCS1129	WCC20L22	TAAATGAGTTGGGCAGGCAT	AACGTGTGTCCGATATGCAA	AATG(mis2)	209
WCS1130	WCC20N11	TTCTTCAACTGCCAAATCCC	GCCATGGTTTAGGGGAAAAT	AATT(mis2)	250
WCS1131	WCC20O04	AATAATATTGGCTTCGGCCC	CGGTACAGGAATGGGTGTTT	AATC(mis2)	246
WCS1132	WCC19N11	TGTAGGTAGGAGGTGGTGGC	AACACTGCACAGAACAACGC	AAAC(mis2)	255
WCS1133	WCC17A12	TCTCCTCCGTCGTCTCATTC	GGTGCAATGGAAGTCGAAAT	AATG(mis2)	204
WCS1134	WCC17B08	ATGCACCACCAGCAATTGTA	TGCTTTTCTTCATGCACCTG	AAAG(mis2)	187
WCS1135	WCC17G12	GGCACGAGGCTTGTTTTAAT	CCATCTCCGTGGTGCTAAAT	AAAG(mis2)	267
WCS1136	WCC17J19	AAGCGAAGAAACAAGAGCGA	CTTTGATGAGACCAGCACGA	AG(mis2)	294
WCS1137	WCC17K14	TGCTATGCTAATTTGTGCCG	TCCCAAGCGAGAGTTCTGTT	AATC(mis2)	283
WCS1138	WCC18C23	TTGCCTCGCGTTTTAGAGTT	TTAAGCGCATATTTGGAGGC	AATC(mis2)	205
WCS1139	WCC18G06	CTTCAAGTCCAGCGATTTCC	CAATACAGATGGAGGCGGTT	AAGC(mis2)	163
WCS1140	WCC18I16	TGGCCATGTAGACAAAGTTCA	GTTTTGCTCCTCTCTGCACC	AAAT(mis2)	111
WCS1141	WCC18N23	CTGACACTGTCTGGCCTCAA	CAACGGTCAACACAATTTCG	AAAC(mis2)	241
WCS1142	WCC18O02	TATTCGCCCTCAATTTTGGT	GACGGTGAAGAGATAAGGCG	AATT(mis2)	299
WCS1143	WCC17G23	TCTGTCGTGGGTGTGTTTGT	AAATCCCTGTACCGATGCAA	AAAC(mis2)	246
WCS1144	WCC17L02	GTGGGTTGTGTTTCGTTGTG	AACAGCAGCCTCGACTCATT	AAAC(mis2)	292
WCS1145	WCC18B08	TTTTTCCTTTCTCAACTCCCA	TGAAAGGATTTGTTCTCAGGG	AC(mis2)	185
WCS1146	WCC16D03	AGCCTGTTGCCCATTATTTG	TCCAACACTGCAGAATGCTC	AAAC(mis2)	267
WCS1147	WCC16F04	CTTACACTCATCAGCCGCAC	GGGGTTTGAACTCCATCAGA	AG(mis2)	119
WCS1148	WCC16I23	CGGAGAGGAGAAGAAGAAGAAG	AGCCCAACCAACAAGAACAG	AG(mis2)	257
WCS1149	WCC16P04	CAACACCACCACTATCTCCG	GAAGTTGTTGTTCCAGGGGA	AAAT(mis2)	228
WCS1150	WCC21C18	CCCAATTTCTTTGATGGTGG	CCTTGATTCTTCGGTGGAAA	AAAC(mis2)	147
WCS1151	WCC21G19	CCACAAACCTTAACGATGGC	GGGAATGGATTTTGAGGGTT	AAAC(mis2)	108
WCS1152	WCC21J20	TTCTCTCTAGCGAATTTACTATCACTC	CCCGGTCTTCTTGACATCAT	AAAG(mis2)	177
WCS1153	WCC16E23	TCAATCTCCCCAGCAACTTC	GGGGCAAATCTATTCACCAA	AATT(mis2)	165
WCS1154	WCC16N14	TGTTCGTTACACCCACGAAA	AATGTGTGTTTTGGCTATTTTGA	AATG(mis2)	160
WCS1155	WCC21O23	CTCACCCTCTCTCCATCTCG	TGTGCCAAGCTATGCAAAAG	AG(mis2)	204
WCS1156	WCC21G06	AATGAAAACCCTAACCGCCT	ATCAATCCCAATTCCGTTCA	AATT(mis2)	284
WCS1157	WCC22G10	CTTCAAAGTGCTCCCTCGAC	AACACTCATGCTGTGCCTTG	GGAT(mis2)	278
WCS1158	WCC22K05	CCATTTTCAAGTGATGACTGAGTAG	ATCGGAAGGATGATTCGACA	AAAC(mis2)	212
WCS1159	WCC22K17	AGATGGGGCGAACTTTTCTT	TGACCCAATAACGGTCCTTC	AG(mis2)	211
WCS1160	WCC23A01	TTGAGTCCTTGTAGCTCCCAC	TGGGGAGAAAGAAGAAGGGT	AT(mis2)	256
WCS1161	WCC23D12	GCTTTCCGTGCTCTTTCAAC	CAAGGGAGTAACGAGAAGCG	GGGA(mis2)	238
WCS1162	WCC23D18	TGGGAGAGGATTTGTTCTCG	CCACCAATAGGAGCACAACC	GGAT(mis2)	300
WCS1163	WCC23N21	CATCGTATTCGTCCAAGAGTTTT	GGAACATGTTGGACAGCTCA	AAAT(mis2)	158
WCS1164	WCC22D05	AGATGGTTGTTCGTTTTCGG	AGAAGACAAACCGCCAGAGA	AAAC(mis2)	174
WCS1166	WCC28I08	GTGGCAAGTCCACAGGTTTT	GCCAGCCTTGGTCTTCTTTA	AAAG(mis2)	182
WCS1167	WCC29A16	AAAAGATGTGGGTCAAACCG	AGAGAGGGTCCCACCACTTC	AAAC(mis2)	112
WCS1168	WCC29F01	TGGTTTTGATGCTGCTTTTG	TGTCACTGCAAAGGAATCCA	AAAT(mis2)	171
WCS1169	WCC29F06	TGATGGATCATCATAGTTTACGTTG	GTGTAGCGATCGAGGAGGAG	AAAG(mis2)	217
WCS1170	WCC28E02	TGTTTGGGGATGTAAGGGAA	AGCACAAAATACACGTGCCA	AAAT(mis2)	92
WCS1171	WCC28F11	ATCCCAACCTCCATCTTTCC	GAAAAGTGATGGCGATTTCC	AAAC(mis2)	190
WCS1172	WCC29F16	CAACCCGTAAGGGTCGTCTA	AGCTACCAGAGCAGACCCAA	GACG(mis2)	106
WCS1173	WCC29L03	CACTGGTACCGACCTGCTTT	GAGCTCAATTGCACGAAACA	AAAG(mis2)	287
WCS1174	WCC24B11	CCATCCCTCTCTGTTTTCCTT	GGGGTTTTGGTGAGTCATTG	AAAG(mis2)	193
WCS1175	WCC24B17	CACCATGGTTTCTTCCAACA	TTCAACTGTGTCCAGCAAGC	AG(mis2)	292
WCS1176	WCC24H09	TTCCTCCGCAATAGATCACC	ATGCCGAAAACTAATCAGCC	AATC(mis2)	113
WCS1177	WCC24H14	TTCATGGCTATGGCTATTAACAA	AGGCAGCCTTTTGATCTTCA	AAAG(mis2)	229
WCS1178	WCC24J16	AAGGCCCATAGACTTCTGCC	ACTTGGTGACCTCGATCCTG	AAAC(mis2)	218
WCS1179	WCC25O01	GGAAAAATCGACTTCGACCA	ACAAACGAGAGGGTCCAGTG	AATC(mis2)	263
WCS1180	WCC25O23	TTTCCACGGTTACAGGTTTACA	GAGTTACCGGTGGTTCAGGA	AAAG(mis2)	134
WCS1181	WCC24D05	AATCCAGAAAGCAGCTCCAA	CTGGTTTGGATAGGTGTGGG	AC(mis2)	248
WCS1182	WCC24N20	TCTATCCCCTCAATCCCAAA	AATAACAATGCCAACCCCAA	AAAC(mis2)	214
WCS1183	WCC25H21	TTTTCATGAATAAACAACTTGAACC	GAAGAGATTGGAGCAGGGTG	AAAG(mis2)	220
WCS1184	WCC24N04	GGTTCCTGCAGTGCTTCTTC	ACAGTGTTGCCAACTGACCA	AT(mis2)	265
WCS1185	WCC32C21	CGGAAATCATGAGTGTGGTG	CGATCAAAATGGAGTTTCCC	AAAC(mis2)	160
WCS1186	WCC32D01	TGCGAGTTCTCGAGTTTGAA	CACCCTCTCTTTTCCCATCA	AATT(mis2)	201
WCS1187	WCC32L03	TTCATTCACATATTCGCCCC	ATGCGGATCTCATTCTCGTT	GGGT(mis2)	136
WCS1188	WCC33A06	AGGCCTAGAAGAGCTCCACC	TTTCTGATCCCACGTTCTCC	AAAT(mis2)	208
WCS1189	WCC33B18	ACATACATACGCAAACCCCC	GGGTTGAAAGATTGGAAGCA	AATC(mis2)	101
WCS1190	WCC33D04	TTCTCATCCTCCTCCTGAACA	ATGGAACCACCATCTTGGAA	AAAC(mis2)	131
WCS1191	WCC33F23	TCCTTGCTGGGTTTCATTTC	AACGATCTTGCATCTGGTCC	AT(mis2)	246
WCS1192	WCC33I09	CGAGGCTTTCCTTTCCTCTC	CTTGCACCCTTTCCAAGGTA	GGGA(mis2)	176
WCS1193	WCC33K11	CCTTCAAACCACCGAACCTA	CAACATTCCTTCCTCTCCCA	AAAG(mis2)	187
WCS1194	WCC33L07	CCCAAGTTGATGTCAAAGCA	TTTGGGAGATTCGCAAGAAC	AAAT(mis2)	252
WCS1195	WCC32O05	CCCTCCTATCCCCAACAAAT	TCAATGCAAACGGGATGATA	AATG(mis2)	278
WCS1196	WCC26E14	GAATCACTTCAGAATTGGTATTCA	ACTTCGAGAACTGAAGCGGA	AAAT(mis2)	222
WCS1197	WCC26N06	TGAAAGCTTCGCCTCTCTTC	CCAATGAATCTGCCCATACC	GGGT(mis2)	297
WCS1198	WCC27K09	GAATAATTTGATTTTCCACACAAAA	TGAGTATGTCAGAGCGGCAC	AAAG(mis2)	164
WCS1199	WCC27L18	GGAGAACGAAGAGCAACGAC	TGTTTCCCGCACTTACTTGA	AG(mis2)	171
WCS1200	WCC27N11	AAACAACAACCATTTCTTTCTGG	AAGTGGAAAGGATCGGTGTG	AAAG(mis2)	259
WCS1201	WCC27P16	GTGGGAAGAAATCCTTCGTG	TGTTGTCCAATTCCAGCAAG	AC(mis2)	164
WCS1202	WCC30B23	CTCGCATATCCAAAACTCCA	GCATTGACGGAAAGACGATT	AATG(mis2)	154
WCS1203	WCC30D04	CGTCACGGATTGTCAGATTG	CCCAGTCAAACTCACGTCAA	AATC(mis2)	274
WCS1204	WCC30E02	AGATGCTGCTCTCTCAAAAGG	TTGAAGACGTGACGTTGAGG	AAAT(mis2)	243
WCS1205	WCC30G18	TTACACCCCCTTTTTGCTTC	CATAGCCATCTGCAGTCCAA	AG(mis2)	234
WCS1206	WCC30I10	TGGATTCCCTCCCAACTACA	ATAACCGACGCAGCAGAAAT	AAAT(mis2)	244
WCS1207	WCC31A10	CACACAACAACAACAAGATCTCAA	ATGATGGGTTTGGTGGAAAA	AC(mis2)	192
WCS1208	WCC31L02	CACCTTTCCCTCTCTCCACA	GCACCTTTGTTGGTGTGTTG	AAAG(mis2)	175
WCS1209	WCC31M16	TTGCTATCAAATCAAAGTTCCC	GGAAGGGAATGAAGGGAGAG	AATG(mis2)	227
WCS1210	WCC31D05	CGTCGAACTCAAGAAGCAGA	CCATACATCAAAAAGAGGGACA	AAAC(mis2)	292
WCS1211	WCC30M21	TGTCGTTTTGCATGACAAGTT	CAATCAATCACTGCTTCCTTGT	AAAT(mis2)	235
WCS1212	WCC31N14	ACAGTCATGGAGCAGTGTGC	TGCCTCATAGGAGTTGGACC	AAGC(mis2)	162
WCS1213	WCC38A21	GCAAACGGAGACAGACACAA	GAGGCATCATCCTCACCACT	AAAG(mis2)	162
WCS1214	WCC38L13	CTTTTGCTGCCTCTGATTCC	CAGCTGTAAGGTCCTTTGCC	AATG(mis2)	279
WCS1215	WCC39K01	TGAAAAACAATGTCACCACCA	GAAGGGGAAGGAGATTGAGC	AG(mis2)	98
WCS1216	WCC39L18	TTCGTCTTGTTAGCCTTTGTG	AGCACAAACCACCCAAAATC	AATT(mis2)	230
WCS1217	WCC39M19	GCATTGCGCAAGAGTTTGTA	ATGATCCAATCTCACCAGCC	AATG(mis2)	204
WCS1218	WCC39O17	AATGCAAACGCATGAACAAA	GGCAAGCACAAGGAAATTGT	AAAC(mis2)	287
WCS1219	WCC39O23	CCCTAGCCCACAAACAGAAA	AACGACAGTGCGAGTGTGAC	AACG(mis2)	290
WCS1220	WCC38H07	GTCTCACGCCTCCATCTCTC	TCTTTTGCGCACAATACCTG	AG(mis2)	250
WCS1221	WCC34C12	TCTCGGGTAGTGCACACCTAT	CATACGGTCCGCATACACTTT	AAAG(mis2)	108
WCS1222	WCC34G14	CCAGGAAAGCTCTACCACCA	CCCCTGAAATTGAAAGCAAA	AG(mis2)	107
WCS1223	WCC34M23	ATCGTTCTACGGTCCAGGTG	TCATCAACAGATTCATAGTTTCATACA	AATT(mis2)	282
WCS1224	WCC34N20	AGCATCCATCTCAATCAGGG	GTGCCAAACACTCCCATTCT	AC(mis2)	167
WCS1225	WCC35G02	TGCTGGATAGAACAAATGCG	CCCTCGTGAGCTTCTTCATC	AAAT(mis2)	190
WCS1226	WCC35I10	GAATGCCACTTCTCAAACCC	ACGATCTCGTCATCTCCGAT	AAAC(mis2)	202
WCS1227	WCC35B02	CTTCGCTCAATGGAGAAGGT	GAAGCAGCTCCCAATTGTTC	AAAT(mis2)	145
WCS1228	WCC35I13	CGAGGACCCTTTCACTACCA	CGGATCTGGTTGAGACGATT	AG(mis2)	139
WCS1229	WCC35P02	CTGTTTCTCCCAACATCGGT	GAAAAACAAACCAAGCGAGC	AGGT(mis2)	194
WCS1230	WCC42K03	TGGTCCAATCCAATCCAAAC	CACACCCATCGATGCTACAC	AG(mis2)	284
WCS1231	WCC43H16	TCCTATACTATACCTCCCTCTCTCC	TGTTCCAGAAGCATCACTGC	AG(mis2)	190
WCS1232	WCC43J18	TCTGGTGTCAATTTGGGTGA	CCCAAGCTTGTTCTTGCTATG	GGAT(mis2)	235
WCS1233	WCC43K03	TTGTTATCAATCCCCTTCACA	CTCTCTCTTGGGTCGCTTTG	AATC(mis2)	266
WCS1234	WCC43O17	GGACGAAGGAACTCGCATAA	TGGCAGAAACTTCCCAAATC	AG(mis2)	159
WCS1235	WCC42L11	CGGCCCTCTCACTATCTCAC	ACGGGATCCTTCCTCTTGAT	AG(mis2)	253
WCS1236	WCC43J21	CCATTCAGTCGCCAGAAAAT	CTGATAACATGTGCGATGGG	AATT(mis2)	248
WCS1237	WCC36C07	TTCTCTGAAACAACGTACGCA	TGGGCACCATATCAAACAAA	AATT(mis2)	219
WCS1238	WCC36P05	CATCGTTAAATTCGAACCCA	ACTGAATTCCGGCTAGCAAA	AATT(mis2)	299
WCS1239	WCC36P08	CTTTCGCTTTCTTCGACACC	CCAGCTTCAAGCATGTCGTA	AAAC(mis2)	274
WCS1240	WCC37J13	ATTAAATGGCGGTGAAGCTG	CAGCATCACAAATACGGTGTG	AT(mis2)	255
WCS1241	WCC36M03	GGGCATTCAAAGAGGTCAGA	TCCAAACAAAAAGAACTATCTTATCAA	GGAT(mis2)	230
WCS1242	WCC36P07	GGAACGTGGTGTGAATAGCC	TTGACTTGGACCACTTGCAG	AG(mis2)	255
WCS1243	WCC40K23	AAAGCACAGCAAAGCGGTAT	CTGGTTTTGTGGGAGCAAAT	GGAT(mis2)	228
WCS1244	WCC40N11	TCTTCTTCTCTCCTCTTCAACTTCA	GAGATTGTTGACGGTTTCCG	AATG(mis2)	267
WCS1245	WCC40N17	AAACTCTCAAGTTTGAGCACCA	AGATGGTGGTGATGAGAGGG	AAAC(mis2)	173
WCS1246	WCC41E02	GAGTAGAACCTCCTCCTCCTCC	GAAGGGAAGAAGAAAACGGG	AG(mis2)	94
WCS1247	WCC40N01	ATGCAAGCATGCACTTCACT	AGCCGGTTGCAAATTAAATG	AG(mis2)	250
WCS1248	WCC41O19	CTCCCCCTTTTTGATGATGA	TCAGATTCAGGGGGAGATTG	AAAT(mis2)	111
WCS1249	WCC01C14	AACAACAGCATTCACCCACA	GCCTAAGGCCGGAAAAACTA	GGT(mis2)	136
WCS1250	WCC01C17	TGATATGAAACTTAATAAGAGCAGTGG	CGTAACCTGATTTGCACCCT	ATC(mis2)	213
WCS1251	WCC01D07	TCTTTGGCCAGCAAGAGAGT	GGTACTTGTGGGTTCAAGGG	AAC(mis2)	206
WCS1252	WCC01E03	CCTTGTTTTTCCTTTTCCCC	GTGGTTTTGGTTCTGCAGGT	ACT(mis2)	230
WCS1253	WCC01H16	CGCAATTTCGTCATCACAAG	TCATGTGCTGGATTGAAAGC	AAC(mis2)	296
WCS1254	WCC01I05	TTAACGGGTGCAAGGATTTC	TGTCATCAGAAGTTGGATGGA	AAG(mis2)	178
WCS1255	WCC01I17	TTCTGCGTCTGAACCAGTTG	TTCGCTTTTGCTTCACATTG	AAC(mis2)	233
WCS1256	WCC02C13	GCACCACTCTTTGATGCTGA	TAGCCCAAATGTCACTGCTG	GGT(mis2)	273
WCS1257	WCC02D03	CCCTTTCTCATTTGCAGCTT	GTCGTTGCAGCGTAAGTTGA	ATC(mis2)	199
WCS1258	WCC02D20	GGTGGTTCATCCTCTTCCAA	ACCGCAGAAAGAGACCAAGA	AAC(mis2)	221
WCS1259	WCC02F01	CACCTTTCCACACAGCAAGA	AAAATCGGTGAACTTGTGGC	AAC(mis2)	200
WCS1260	WCC02F13	CGTCGGTGGTAACTGGAAAT	GAGCAGCAACATGGAAGTCA	AAC(mis2)	176
WCS1261	WCC02H01	GAAATTCTTGGCGTTTCCAA	CCACCTCCACCAAAGAAAGA	GGT(mis2)	263
WCS1262	WCC02K03	TTCCAGAAAATGGCTCATCC	GCAACCACATTCCTGTCCTT	AGC(mis2)	176
WCS1263	WCC02P12	TGCTTGTTTTCTCTCCCACA	TGAAGAAAGTGAGTCGGGCT	ATC(mis2)	241
WCS1264	WCC03B10	GCCAAACAAGCCTCTAGTGC	ACGTGTATAGCTTCGGCGTT	GGT(mis2)	295
WCS1265	WCC03B11	GAAGACCATGGTGGCAAATC	GGTTAATCCAACACCAACCC	AAG(mis2)	285
WCS1266	WCC03B24	ATATGGCCGGCATAGACTTG	ACGACCAACAACATCACCAA	AAC(mis2)	170
WCS1267	WCC03C21	TTCGAAAAGCCCTAACTTTCA	CAACTTCACTTCCTCGAGCC	AAG(mis2)	125
WCS1268	WCC03F11	GATTTATACATGGGACAAGCACA	CTCCACCCGGACAATCTAAG	AAC(mis2)	246
WCS1269	WCC03F14	AACATGTCTACTCTCACTGTCCCT	CCTTTGAACAGCATTCCGAT	GGA(mis2)	141
WCS1270	WCC03G01	GAGGCGTCAACTTTCTCCTG	AAGTGACGCTGTGTACGACG	ATC(mis2)	93
WCS1271	WCC03H11	CAGCTCATGTGGCATACTGG	CGTTGCTTTCACTCCCTAGC	AAG(mis2)	194
WCS1272	WCC03H12	ATGTCGATGCGCCTCTTACT	TGAATCCACCACAAAGACCTC	AAC(mis2)	90
WCS1273	WCC03H19	TGTTCTGGAATCTAGCAAAATCA	GAAAACAAAGCTCCTGTGGC	ATC(mis2)	158
WCS1274	WCC03I21	AAAGGCTGAACCTCATGTGC	TATGCAGTGGCTGATTCCAA	AGC(mis2)	267
WCS1275	WCC03I24	GTGCCATTCAGACCTTGGAT	CCACCATATTGAGAGCCTGC	GGT(mis2)	157
WCS1276	WCC03K22	ATTTTGCATGCGAACAACAG	ATTGAAAATTCTCCCCTCCG	AAC(mis2)	181
WCS1277	WCC03M11	CACCAGGAGAGCCAACAAAT	GCAATCACAGCGTCATGTCT	GGA(mis2)	291
WCS1278	WCC03N08	CTTTGGTGCCACAGGAACTT	CAACTTCATGGGCTGATGTG	GGA(mis2)	260
WCS1279	WCC03N13	TCCCCTTCCTCTTCCAGAAT	GCTTCGCAGAATGGAAGAAC	GGA(mis2)	177
WCS1280	WCC03N15	AAGGGACTTTTGGCCTTGTT	GATCTGGACCTGGACCTTGA	AGC(mis2)	274
WCS1281	WCC01L03	GCACCGGGTTTTACATGAAC	CCGTCCTGTTGTGTATGTGG	ATC(mis2)	277
WCS1282	WCC01M22	GGTGTTGTCGGATCTGGTTT	CTCCCTTCACCATCACCACT	GGT(mis2)	159
WCS1283	WCC01O07	CACCAAAGAGCATCCTCAAA	ACCTCAACAAGCGGGTTATG	GGT(mis2)	253
WCS1284	WCC02M21	ATCTCTCACCACCGATCGAC	AAGAACAGGGGCAGATTGTG	GGT(mis2)	97
WCS1285	WCC03D15	TTTTTAGCTGCTCGTGGCTT	CAGTCGACATCGAAGCGATA	GGT(mis2)	292
WCS1286	WCC03I23	CTCATATGCTACCATCCGCA	TGTTGTGTCATTGCCTTACCA	AAT(mis2)	196
WCS1287	WCC01O17	GGCCATTGGAAGCAAACTAT	GCTCAACAAAAACGCAGTGA	AAC(mis2)	145
WCS1288	WCC01D20	ACTGTGGTCCCTTGGTTGAG	TCATCATATGCATACCCTCCA	ATC(mis2)	217
WCS1289	WCC01J22	TGAACCATTTCATTCTCCGA	TTAGAATCGGAGTGTGTGCG	AAG(mis2)	248
WCS1290	WCC01O10	CTGAGGGAAAGAGTGGCTTG	AATTCCCAACCGGAGGTAAC	ATC(mis2)	246
WCS1291	WCC04A14	ATGGCTTTTGGATTCTGTGC	TCGGAGGGTGGTAACAATTC	AAT(mis2)	295
WCS1292	WCC04A16	TGGTAATGAGCCATCTGGTG	CCATAACCACCACCGTAACC	GGT(mis2)	153
WCS1293	WCC04B05	GCTTGTCTCATTTTGTGAAACC	AGCTCCCCTTGCTCATTAGG	AAC(mis2)	300
WCS1294	WCC04B13	GTTCGCAAATCCACCCAG	GGATAGAGAGCGAGCGAAGA	GGT(mis2)	171
WCS1295	WCC04D12	GGAACAATATTTTGCCCAATG	ACTCCCTGGCTGGTTTAGGT	AAT(mis2)	152
WCS1296	WCC04E21	ACTCACCAACATGGCACTCA	TGTGAAGCCTTGTGAAGTGG	GGT(mis2)	229
WCS1297	WCC04E24	CGCAATCAAAATCATCCTCA	AAAACTCGTATCCTCCGCAC	AAC(mis2)	285
WCS1298	WCC04G03	CAGCCGTCTCTCCTTTGAAC	AAAACGAAGGATCGTCATCG	ATC(mis2)	230
WCS1299	WCC04G20	CAAACTCTCTCTCTTCTCTCCTCAA	GTCGTGCTTTTGCTTCATCA	AAC(mis2)	159
WCS1300	WCC04I04	ATCATGTGGCCCTGTTCTTC	GACCGGTTCGGTGAGATAGA	ATC(mis2)	294
WCS1301	WCC04J15	CTAACTCTCTCATTCACCGCC	CCTGCCCGTTAATGTCATCT	AAG(mis2)	277
WCS1302	WCC04J20	ATCGATCAGGGTCATTTTCG	CAAACAAGCTTAATTCAAAGCC	ATC(mis2)	297
WCS1303	WCC04K05	GGCCTACCAACAGAACCAAA	ATTGGGTAGTCGCCACAAAG	GGA(mis2)	299
WCS1304	WCC04K08	TTCATTCCCATGGCTTCTTC	TTGAAAGGGACGTATTTGGC	AAC(mis2)	287
WCS1305	WCC04L16	CACAACCACAAGACCCACAG	GGATGTCGAGGTTGTCGAAT	GGT(mis2)	90
WCS1306	WCC04L24	CCTTTCCAACAATTACCCGA	GAACTTTGGGTCCAGCTTTG	AAG(mis2)	163
WCS1307	WCC04N10	GGAACGTGAAGCAATACGGT	GCCATGAAATCGTAGGTTCC	AAG(mis2)	263
WCS1308	WCC04O10	CGACCCAAACCTCAAAGAAC	TGAAGGTTTGTTTGGAAGCC	AAC(mis2)	199
WCS1309	WCC04O18	CCCGCCATAACATTGCTAGT	GTGCAACCCAATGATTCACA	GGA(mis2)	162
WCS1310	WCC04O23	TAGCCACTGGTGCTCAGATG	TCAGGATCTCCCTTCACACC	AGC(mis2)	289
WCS1311	WCC04P06	AAAGCCTGGTCCTCACAAGA	AATTCAGGGCTCGAAAGTCA	GGC(mis2)	277
WCS1312	WCC05A04	ATCCTCCTCCTCTCTCCCAA	AAACGAGTGAAGGGGTTGTG	GGT(mis2)	169
WCS1313	WCC05E14	AATGTCGACGCAAGTTCAAA	AGTGAATGCCCTAAACTGCG	AAT(mis2)	221
WCS1314	WCC05F01	AGCGCAAACATCTCTCACTG	ATTGTTGTTGGGTTGGGTGT	AAG(mis2)	146
WCS1315	WCC05G03	CCCAACCTTCTTCAATCTGTTC	ACCACAAAGGCATTTCCAAG	AAG(mis2)	295
WCS1316	WCC05H10	CTGGTGCTGCAAAGAAACAA	TGCACCGCATAAAGTATCTCC	GGA(mis2)	197
WCS1317	WCC05I12	AAAGCAGCAATTGGAGATGG	AAGGCAACAGTACCAGTGGG	AAG(mis2)	239
WCS1318	WCC05J04	TCTCCGTCACCGTTAACTCC	ACCGTTAGGTGCCGTTACAG	GGT(mis2)	194
WCS1319	WCC05K13	CCATTCTCTCTCCACCCAAA	AGTGCTGGGGTGAGGTTATG	GGA(mis2)	235
WCS1320	WCC05N11	CAGAACAGAACAGAACCTCTGC	CCCAACAAAGGAAACTCCAA	AAG(mis2)	288
WCS1321	WCC05O17	CATTGGAATTTCCCACATCC	TTTTTACCAACGGATGAGCC	ATC(mis2)	281
WCS1322	WCC04A15	CAAGCAAACATGTTCTTAATTGTG	GAGTCGGCACTGGAGTTGTT	ACT(mis2)	258
WCS1323	WCC04F21	ACCTCCACTCATCCATGCTC	AATCGCGTGCCATATAGAGG	GGA(mis2)	242
WCS1324	WCC04M01	ATGGTCCGTTTCGTGACTTC	GTTGTCCAGGTTGTCCCACT	AGC(mis2)	249
WCS1325	WCC04N02	ACGCCTAATGCAGTCGAGTT	TGCTCTGTATGGTGGCTCTG	GGT(mis2)	274
WCS1326	WCC05A01	CTCAAAACCCAACAACACCC	CATTTTCAACCACACACCCTT	AAG(mis2)	200
WCS1327	WCC05M23	TGTTTTTGAAACTGAAGCAGAA	ACAAAAGGGTCGAGCAGAGA	AAC(mis2)	177
WCS1328	WCC05P01	TCTTTCCAACACACGACCAA	GGCCTGAACAATCAAAAGGA	AAT(mis2)	272
WCS1329	WCC04A11	ATGTGCTGCTGCTTTGAATG	TCCACCTGAAAAATTACCGC	AGC(mis2)	199
WCS1330	WCC04E19	CAAACATCACTTTTTCTCTACCAAA	TGATAGCATTTTGTGTTGTGTGA	AAT(mis2)	102
WCS1331	WCC06A06	CTGTAGCAGACCACGTTGGA	TAAACAGTTGCTGGGGGTTC	ATC(mis2)	290
WCS1332	WCC06C05	ATAACAGCCGTTGAAGGTGG	AGCCTTTTGAGTCTCGGTCA	GGA(mis2)	258
WCS1333	WCC06C11	ATTTACGCGTGAAACGGAAC	CCAAACACCGCTAAACCCTA	GGT(mis2)	254
WCS1334	WCC06D02	CCAAACAACTTCACCACCAA	TTCTGATTTCTGGGTCAGGG	ATC(mis2)	179
WCS1335	WCC06E17	CCGGATTGTCCTTGCAGTAT	GCAGTACCGGAGAGCAAAAC	GGA(mis2)	199
WCS1336	WCC06E22	TTCAGAAATTCCACCTTGGC	GCTGGTGAAGAAGCAGAACC	AAT(mis2)	267
WCS1337	WCC06G09	CAAAATCCACCATCAAACCC	CACACTTGAAACCGTGCTGT	AAG(mis2)	255
WCS1338	WCC06H09	GTTGTTTACGACGCAAGGGT	TCCAAAACCAGCAACAACAA	GGT(mis2)	266
WCS1339	WCC06I09	CCCTCGATCGAAGAATCAAA	CCGGAAGGTACTTGGTGAAA	AAG(mis2)	288
WCS1340	WCC06J09	AACGCTGAAAACGCTAACCA	TTGACGCTCTTCGGTTTCTT	AAG(mis2)	90
WCS1341	WCC06J11	AAATTTTCCAACCCTTCGCT	ACAATGCTCCAACAAGGTCC	AAG(mis2)	239
WCS1342	WCC06J24	GAAGAGACTTGGCAGCTCTGA	CGACTGAAATTCCCTTCCAT	AAC(mis2)	112
WCS1343	WCC06K07	CTCACCGGTTCGTTTTTCAT	ATTGGCAGGACCAGAGTCAC	AAT(mis2)	259
WCS1344	WCC06L14	TGAAGATCCAGCGAGTGATG	ATCTTACGGCTACGTGCCAA	ATC(mis2)	246
WCS1345	WCC06N05	TCCCATTTCATCCTGTTTCC	TCACAGAACACACCCTCAGC	AAG(mis2)	228
WCS1346	WCC06O02	CCATTGAAAGGGTTCAGCAT	GACAAATCTGGACGACGCTT	GGT(mis2)	282
WCS1347	WCC06O19	CGCATCAGATCATTTCTCCC	GGGTTTGAATCGGTTTAGCA	AAG(mis2)	290
WCS1348	WCC07B06	GCTATATTCCGGCCACCTCT	ACATTCCGGTCCAACAACAT	AGC(mis2)	287
WCS1349	WCC07B11	GCGATATCTGGAAGGGACAA	GAACGGGTAGCGTTATCCAA	GGA(mis2)	299
WCS1350	WCC07B23	TCAATCGCATTTCAAAACCA	TGTGAGACCCAATCAGCAAG	AAG(mis2)	127
WCS1351	WCC07C09	TGGGTTTGAGTTCAAAACAGG	TCCGCCTTTAGTCCAGTGTC	AAC(mis2)	272
WCS1352	WCC07C12	TGACTCGAACTCGACCACAC	GCAGCTGACAAAGGGAACTC	GGT(mis2)	258
WCS1353	WCC07E15	AGTGGCTTCCAAAAGCTTGA	TCCAAATGTTCCAGCACAAA	AAG(mis2)	295
WCS1354	WCC07E22	TCTCCGGTTGATTCCACAAT	GCAAGGTATTGCTGCTTTCC	AAC(mis2)	267
WCS1355	WCC07F14	GCAGGGCTTTCCTTTTCTCT	GAATGTGGCTGAGGAGAAGC	AGC(mis2)	161
WCS1356	WCC07H18	CGACCTTCTCTAACCCTCCC	TTGGTGGCATTATTTGCTTG	AAC(mis2)	256
WCS1357	WCC07I20	AAGGTCACGTCCTGGTTTTG	TAAGTATCACCACCGCCTCC	GGT(mis2)	243
WCS1358	WCC07J09	AAACTCGCATCCACAAAACC	TGCATCTCGTGCTGAGACTT	AAG(mis2)	220
WCS1359	WCC07L20	CGCTCATCTCCTCAACCTTC	GCACCAGAAAGGGAACTGAA	ATC(mis2)	92
WCS1360	WCC07M24	CCAAATGCTGCAGAAAACAA	AATGGCTTCTCTGGTTGTGC	AGC(mis2)	284
WCS1361	WCC07P20	TTCAATTCCCAATTCAATTTCA	GGTGATTCAACTCCATCGCT	AAG(mis2)	276
WCS1362	WCC06D11	CATCGGAGGTTGAAAAGCAT	CCAACCTTGTTTACAAACACAAA	GGA(mis2)	257
WCS1363	WCC06K22	CCGTCAACGACAACACAAAC	CAACGACGAATGTAGAGCGA	AAT(mis2)	124
WCS1364	WCC06M09	GTGATCGGCGTGGTAATCTT	GCCTTTGAAGTCAACGCAAT	AAG(mis2)	178
WCS1365	WCC06N06	AGGACCCTCCAACCTTGTTT	TGTTTGATGATGATCCATCTTGT	ATC(mis2)	97
WCS1366	WCC06N21	CTCTCGCTCTCTCTGCGAAC	TGAACAGCCAGTTAACGACG	ACG(mis2)	159
WCS1367	WCC07D22	CAACAATACAAGGTGGTGCG	CACCCAAAACAGAGAGCCAT	AAC(mis2)	294
WCS1368	WCC07M03	AAGTGTTTCTTCCCGTGTGG	ACAAAACCAGATCCGTCACC	GGT(mis2)	244
WCS1369	WCC06H15	CTGCATTTTCTTCCGCATTT	CTGGCCTGTAAAATCCTCCA	GGA(mis2)	273
WCS1370	WCC06M11	GGCTCCCTAAGAAAGGATCG	ACAAGCATGTCACCGTGATT	GGA(mis2)	178
WCS1371	WCC07D13	TTTCTGATTCATCTTCCGTTGTT	TCCAAAGAGTGTATGTGCCG	AAC(mis2)	234
WCS1372	WCC06K18	CACGTTTTGGTTTTGGTGTG	GCAACAACACGAAGCTGGTA	GGA(mis2)	198
WCS1374	WCC08B08	GCCTTCTTCCTTTGGAAACC	CCCAACCATCACCATATTCC	AAG(mis2)	249
WCS1375	WCC08B12	ACGTTGAGTCCCTCGATGTC	TGAAGATACAGACGGTGGCA	ATC(mis2)	299
WCS1376	WCC08C05	CTCGCTCTTCTTTCGTTTCG	CTCACCAAACGGAATCACCT	AAG(mis2)	260
WCS1377	WCC08C20	CGCTCTCTGTCTCATCATGC	GCTTCCGGTGACTAGCTTTG	AAC(mis2)	209
WCS1378	WCC08D19	CAGGCCACGGAATCAATATC	GACAATCACCTCCGCAAGAT	AAG(mis2)	281
WCS1379	WCC08G16	CTTCTTCCGGTCAACTCTCG	GAGAATTGAGGCGACAAAGC	AGC(mis2)	251
WCS1380	WCC08G17	TTGTATTATGCAAACGGCGA	AGCCACTGCACCGTACTCTT	GGC(mis2)	96
WCS1381	WCC08H10	ATCCCTTTCTCCTCTCTCGC	CCCTTAGAAGCAGCGTCTTG	AAG(mis2)	241
WCS1382	WCC08I17	GGTCTGGTCATGCTTCTGGT	TTATGGATTCCTCGCTTTGC	ATC(mis2)	252
WCS1383	WCC08K24	TTGCAGGACTGTGGAGTTTG	CTGATGCAGAAGCAGTTGGA	GGA(mis2)	216
WCS1384	WCC08M03	AGACCCAACAGTGCTCCAAG	AGTCCCGCTGATTCTTCTCA	ATC(mis2)	298
WCS1385	WCC08O15	GGTCAACCGGCTTAACAAAA	TACGAACCTCTAGCACCAGG	AAC(mis2)	196
WCS1386	WCC08P16	TGTTCCAAACGACAAATCCA	CATCTTCAACAGCAAATGCC	AGC(mis2)	221
WCS1387	WCC09A03	ACGAGCGTGAGCTTCTTAGC	CGGTTGAACTTAGCAAAGGG	AGC(mis2)	259
WCS1388	WCC09A11	GCCTGAAGTTAGAGATGCGG	TTGAAGCCAAAACTGGAACA	GGT(mis2)	214
WCS1389	WCC09C13	AAACAAACACAGCCACCACA	ATTTGGAGGAAGTGACGGTG	AAG(mis2)	270
WCS1390	WCC09C21	ACCTTGCAAACTCCGCTTTA	AAGGAAGAAACAGCGTCCAA	AAC(mis2)	200
WCS1391	WCC09F03	GCCAGGGATATGGATCTTGA	GGAGATTGCATCTGTTGGGT	AGC(mis2)	268
WCS1392	WCC09F15	CTTCTCCGACAAGCTGAACC	GCTGATGCTGATGAGGTGAA	GGA(mis2)	274
WCS1393	WCC09G12	GCTCTCGAAATCACTTTCCG	GACGTCATTTACCGGTGCTT	AAG(mis2)	186
WCS1394	WCC09H09	ACCGGTGACACAACAAATCA	TCTCTTCAATTCTCGCCGTT	AAC(mis2)	285
WCS1395	WCC09I14	ATGGTGGTGGTGTTGGTTTT	TTGTTGGAGGACCCAATAGC	ACT(mis2)	235
WCS1396	WCC09L18	AATCCTGGGATACCTCCGTC	GTATGTAAAGGGTTCGGGCA	AGC(mis2)	193
WCS1397	WCC09M18	TCGTCTCTCTTGCCCATCTT	ATGGAGCTTAGAAGTGCGGA	AGC(mis2)	284
WCS1398	WCC09M22	GGTGGTTGAAGCAAAGGGTA	CATGCGAATGAAAATGACGA	ATC(mis2)	124
WCS1399	WCC09N02	ACCCGAAGCTGTCAAGAGAA	AGTCACAACCCCACCAGAAG	AAG(mis2)	157
WCS1400	WCC09N12	TGAGAGAACCTTCTTTTCTCTCTC	TCGAGGGAGGTTACTGTTGG	AAG(mis2)	110
WCS1401	WCC09N15	GGCAACGATCACAACAATCA	AGTTGTGAGGTCTGTTGGGG	ATC(mis2)	205
WCS1402	WCC09O15	AAGAAAGCTGCAAACGCAGT	GTGGACTTATACGACGCGGT	AGC(mis2)	194
WCS1404	WCC09P01	TCCTCTTTTCTCCTCCACCTT	AAAACCCTTCTCCATTTGGG	AAG(mis2)	249
WCS1405	WCC09P03	CCATGATGCCACTGATTCTG	CACGGTACTTGTTGTGGTGG	GGT(mis2)	254
WCS1406	WCC09P18	TCATCATTATCATCATGGTTGTTG	GGCGGATCTGAAAGTTGATG	AAG(mis2)	158
WCS1407	WCC09P22	CAAGAGGAGGAGGAGCTTCA	AAGATAGAAGAGAGGGCGGC	GGA(mis2)	233
WCS1408	WCC08A20	TGATCCCAAATTTTCCTTCG	TTGCTCCCACTCCCATAATC	AAT(mis2)	93
WCS1409	WCC08F11	GTGCTTCCTCTGCTTTCGAC	CATCGAACCTGATCGCAGTA	GGT(mis2)	171
WCS1410	WCC08H24	TGGTGCAGCAGAGAATACCA	AATGAAACGGAGTGGAGACG	AAC(mis2)	194
WCS1411	WCC08P05	TTGGTGCTGCATCAGTGAGT	CCATATCAACACCTCCACCC	GGT(mis2)	263
WCS1412	WCC09B10	TTTGACAAAATCTCCAGCCA	CAATGAGGCGATTGTTGTTG	AGC(mis2)	278
WCS1413	WCC09J04	CTGTTCTGTTTCAGCCACCA	ATCCAAATGCTACCACCCAA	GGT(mis2)	153
WCS1414	WCC08D24	ATGTGTGGCGCATAACAGAG	ACCTTTGCCATATCAGGTGC	AAG(mis2)	193
WCS1415	WCC08H22	AATTCGGTACGCGAGGAGTA	TGTTTTCCCTATATGATGCACG	AAT(mis2)	228
WCS1416	WCC09L13	GAAAGCACCATGCCTTCAAT	AAACCTCATCCCCACGTGTA	GGT(mis2)	133
WCS1417	WCC10A07	ACGCCATCACGATTCTCAAT	GCTTCCCTCTCTTGCCTTTT	AAG(mis2)	255
WCS1418	WCC10E22	ACCGTTGCTGTTTTTGGAAC	GGGGAGCAAGACAATTGGTA	AAC(mis2)	262
WCS1419	WCC10G18	CGAACAAGATGTTGGTGCAT	ATGCTTGTGGTAGCGAGCTT	ATC(mis2)	249
WCS1420	WCC10H08	CTTCAATGCTGCTGCTCAAA	ACTGGCACTGCCTGATTAGC	GGT(mis2)	93
WCS1421	WCC10H22	GGAAGTAGGTGCACAATCGG	TTCTTTGGCCATTGGTAAGC	AAG(mis2)	275
WCS1422	WCC10I03	TGGCTTCCTCCAATCAAAAC	ATTCACATTCGCCTCATTCC	AAG(mis2)	242
WCS1423	WCC10J07	GCTTTCAATGGCTTCAGCTT	AGATCGTTGGGAAACTGTGC	AAG(mis2)	282
WCS1424	WCC10J21	TGTTGTGCTGGAGTCAGGAG	TGGTGGAAGTGCTGATTTTG	GGC(mis2)	178
WCS1425	WCC10K06	TAGCTTTCGAGATCGCTGGT	AAGAAAAGCCCGATGGAAAT	AAG(mis2)	260
WCS1426	WCC10M08	GCGATAACAGCGTTGACAAA	TCGCCCCAATCACTTTCTAC	AAC(mis2)	242
WCS1427	WCC10M12	ACGGTTGTTTTCAAGATCGG	CACCAATCTTGCTGCTTTCA	ATC(mis2)	300
WCS1428	WCC10P11	TGAAGGCGCTGAACTTATTG	CATTCCAGACCCAGTTCCAC	AAC(mis2)	121
WCS1429	WCC11B01	CTGCAGACTCCGATGGTGTA	AACGGATCATCTTCAAACGC	GGT(mis2)	282
WCS1430	WCC11C23	GCTTCTGCTTCGTCCATTTC	CGTAGGGTTGACGAGCATTT	GGC(mis2)	204
WCS1431	WCC11F16	TCCTTCTTCCCGAATCTTCA	GTTGAATCCATGTTCGGGTC	AAG(mis2)	132
WCS1432	WCC11F20	GCCTGGATCACTTCGGTAGA	TGCAAGCTGCTGCTAGAAAG	AAG(mis2)	249
WCS1433	WCC11I02	CCTCTATCTCGACCGACGAC	GAGGAAATGTTGCTGGTGGT	GGC(mis2)	185
WCS1434	WCC11N21	GATCAGGATCTGGATCGGAA	ACGACGGAGGAGATTGATTG	AAG(mis2)	177
WCS1435	WCC10G05	GAGTTTCGTGGTGGCAGTTT	TCTTTGAGAACACACGGCAC	GGT(mis2)	206
WCS1436	WCC10I05	CGGTGGTGATTCTTTTGCTT	CACCACCACATCGCATAGTC	GGT(mis2)	281
WCS1437	WCC11E20	TCCTTCTTCTCGCGATTCAT	CGAATCCAAAATCTGACACCA	AAG(mis2)	153
WCS1438	WCC11K21	GGCCAGTCTTCCTTCTTCCT	ATCTCACCGATCTGCTCTCG	AAC(mis2)	203
WCS1439	WCC11M07	TCCAGACAAATCTTCAAGTCCA	CGTCGTTCCCACGTTTTAGT	AAG(mis2)	220
WCS1440	WCC10D04	TGAGCGACAGTATTGGATCG	AAGAGGGTATGTGTGAGCCG	AAT(mis2)	277
WCS1441	WCC11M14	TGGACGTTCTTAGGATGTTGC	CCAGTGCCGGAAAAGATAAA	AGC(mis2)	153
WCS1442	WCC11I24	TCTCATCAAAACCAAGATGGAA	TGAAGGTGGTGTTGATTGTTG	AAG(mis2)	123
WCS1443	WCC12A03	GAGAAATCATTGAGTGGGGC	AAAGGCAAATTCCCAAAACA	AAT(mis2)	261
WCS1444	WCC12C17	AAGCCATTGATGGCACTCTC	AGCATCTGGGGATTGATTTG	AAC(mis2)	219
WCS1445	WCC12F02	CAGAAAAATGGCTTTGGGAA	TTGATCCTGCTGGTGTCTTG	GGT(mis2)	257
WCS1446	WCC12H14	ACAACAAATCCTACGGCTGC	AAAGCTTTTCTCGCAACCAA	AAG(mis2)	190
WCS1447	WCC12H21	CCTTACCGCTCAAACGAGAC	CATTCTCATCCCCTTCCTCA	ACT(mis2)	180
WCS1449	WCC12J14	TATCCAAACCGGAGGAGTTG	TGAATGGAGAGAGTGTTGCG	AGC(mis2)	99
WCS1450	WCC12K14	TCCAAACACCCCAATCTCTC	CGATGGTGAGGAACGAGTTT	AAG(mis2)	252
WCS1451	WCC12M09	CTCAAGGATAAATGGCGGAA	TTTGGAGGAATTTTGGCATC	GGA(mis2)	269
WCS1452	WCC12N16	GAGCATAAGCTTCCTCACCG	CCGATCCAGCCCTATGTAGA	GGT(mis2)	240
WCS1453	WCC12O04	TCTTTGGTTCGGTTCTCGTT	TTGCCGGTTAGAAAATGAGG	AAC(mis2)	114
WCS1454	WCC12O22	GCACTTCCATGTTCCTCGTT	ATGAGGGTGGTTGCAGTCAT	ATC(mis2)	207
WCS1455	WCC12P07	TGGTGTTGTTTGTTGACCGT	TCATCCTGACAAATCCGACA	ACG(mis2)	211
WCS1456	WCC13A08	CATCGCAAAATCCAAGTCCT	AGTTGGTGACGAGATGGGAG	AAG(mis2)	224
WCS1457	WCC13D18	GGCGAGTTTGGTCTTCTTCA	TGACAGAGTTGGCGAGTTTG	GGA(mis2)	138
WCS1458	WCC13H01	TCGAAACCCTAAACCAAACG	TTGAAGATGAAAGGGAACGG	AAG(mis2)	178
WCS1459	WCC13I10	GAGACGATTCCGGTAACCAA	TTCCCGTTCACATCAACAGA	ATC(mis2)	178
WCS1460	WCC13J07	CACTGTGAACGAGGCTCAAA	TCCACCACGGCTATAACCTC	GGT(mis2)	118
WCS1461	WCC13K01	ATCATTTCTTCAACGCTGGC	TCGAAGCATGGTACTTGTCG	AAG(mis2)	282
WCS1462	WCC13K08	AAATCAGGCCTCAGAACACG	TGCATTTTCTTGAGCTCCCT	AAG(mis2)	246
WCS1463	WCC13M01	GATCTGGATCTGGACCTGGA	AAGGGACTTTTGGCCTTGTT	GGA(mis2)	274
WCS1464	WCC13M07	TTGGAGCTTTGGGAATTGTC	GATTCCACATGATAAGGGGC	AGC(mis2)	286
WCS1465	WCC13N23	ACAACAGCAGCAACAGCATC	CTCCACCTCCTGTGAAGCTC	AAT(mis2)	218
WCS1466	WCC13O01	TCGCCGTCGTTAGTTCTTCT	AGTATCCTGAGCCTCGCAAA	AGC(mis2)	194
WCS1467	WCC13O08	TTGATGCACTACCGAAGCTG	AATGCCAACAGTTTTCCCAG	ATC(mis2)	263
WCS1468	WCC13O19	GCGAAGCAACACTTCCAAAT	TTTCCAAGGTCACCGACTTC	AAG(mis2)	251
WCS1469	WCC13O20	TGACACCTCTTGGTTGTGGA	AGAGCTTCATCAGCAGCACA	AAC(mis2)	297
WCS1470	WCC13P06	TCAGTGTGCATAGTATCAATTCTTTT	AACCAGCAAAGCAAGGTTGT	GGA(mis2)	92
WCS1471	WCC12G08	CCACCAAGAACAATCTCTTGC	TGACATTGTGGGAAGCTTTG	GGT(mis2)	216
WCS1472	WCC12J01	CAATTGCAGGGATTGGAACT	TCCAGCGAACTATGGCTCTT	GGA(mis2)	245
WCS1473	WCC12J20	GAAACCGAACCATAAAGGCA	TTTCCGCATCATCTCCTTTC	AAC(mis2)	224
WCS1474	WCC12L19	GGAACCGGTGTCGAAATCTA	GCTTATCCGTGAGAAGACGC	GGC(mis2)	97
WCS1475	WCC12O14	GGACCAAGAAACCCAAGGTC	GGAAGGATGAAGGACCGC	GGA(mis2)	255
WCS1476	WCC13B08	GTAAAACTGACCCCCGAACC	TATAAGGAGTTTTCCGGCGA	AAT(mis2)	259
WCS1477	WCC13C04	TCGTACATGGAGACCCTTCC	GGCGCTACGATCGCTACTAC	GGT(mis2)	283
WCS1478	WCC13F21	CACCAAAGAGCATCCTCAAA	GCGGCACAAAAACCTAAGAA	GGT(mis2)	249
WCS1479	WCC13J24	ATGCGATCCAAATCGGATAA	ACGACGTTGGATGAAGGAAG	GGT(mis2)	183
WCS1480	WCC13O03	CAGTTCGGTGACGGTTCTTT	AGAACCACCACAACCAGGAG	GGT(mis2)	214
WCS1481	WCC13E04	CTCATCACATCCCAAAACCC	CTCCGTTGGTTCAACCTTGT	GGC(mis2)	184
WCS1482	WCC14A03	TCCTCTTTACATTTCACACCTCAA	TCGCTGCTATGTGACGTTCT	ACT(mis2)	245
WCS1483	WCC14B09	TCCAAACTCAAAACATGGCA	TGTGTAACTTGCTCATCGCC	AAG(mis2)	268
WCS1484	WCC14C05	AGCATCACCTTCCCACAAAC	GCAAAGATGGGTCAAAGGAA	ATC(mis2)	247
WCS1485	WCC14D12	ACGGAGCTGAAAAAGCACAA	TGCATCGGTTGTAGGATTGA	AAG(mis2)	299
WCS1486	WCC14F06	CCGTATCTAATTCTCCGGCA	TGAACAAACGGTGGATGTGT	GGT(mis2)	100
WCS1487	WCC14G13	TTAAACCCGGCTCACATAGC	GAAACCGAACTCTGCCTCTG	AAG(mis2)	219
WCS1488	WCC14G24	AAAAGGGACCCACATAACCC	ATTCTCCATCGCGAGACAGT	AAC(mis2)	260
WCS1489	WCC14H05	ACCCTTTTCTCATTCTCGCA	TTCCGGAGACTCATCAGACC	AAG(mis2)	202
WCS1490	WCC14H14	GGCACGAGGGTAATGTGACT	ATTTATAGCCGCCGGAAGTT	AAG(mis2)	285
WCS1491	WCC14H17	GATGCCATTAACACCAGCAA	TGAAGGCTTTTCTTGAGGACC	ACT(mis2)	283
WCS1492	WCC14I17	CTCTCCCTTCCCATTCTTCC	CAGGAACCAAATTCTCCGAC	AAG(mis2)	290
WCS1494	WCC14K12	ATAGCCACCACCGTCGATAG	AGAGAGTTGGTCGGGGAGTT	AAC(mis2)	222
WCS1495	WCC14L06	CCATCAGAGGAAGCTTTTGC	CCAAACACGAGCTGCACTAA	AGC(mis2)	108
WCS1496	WCC14N07	CACACCCACACCAAGTTCTG	GGACAGCAAGTCTTTGCCTC	AGC(mis2)	218
WCS1497	WCC15A12	CCTTGGATCCGACGGTACTA	GCTATTCACAACTCCACGGC	GGC(mis2)	136
WCS1498	WCC15C03	TATGGTGTCGCTTCAACCAG	AGCTCTTGCCATGAAGCATT	AAG(mis2)	153
WCS1499	WCC15C10	CAACCAACTTCACATCCACG	TTCAGGAATTGAGGTGGTCC	GGA(mis2)	192
WCS1500	WCC15D10	AATTCCACCTGACCAGCAAC	ATTCGCCATGAAAGTTCCAG	AAG(mis2)	298
WCS1501	WCC15F15	GCCATCAAAAGCATCGAAAT	TAGGCTTCTCTGGCTCCTTG	GGA(mis2)	121
WCS1502	WCC15F18	TCCTGTTCGTTCTCCGAATC	CCAAATTCATACCGCGAACT	GGT(mis2)	155
WCS1503	WCC15F22	CGTTGCAGTAAGGAGGAAGC	AATCTCTCCTGTAAGGCGCA	AGC(mis2)	216
WCS1504	WCC15H01	GGCATCGAAACACTCATCCT	TTTTGTCGGATGCACGATTA	AAG(mis2)	198
WCS1505	WCC15J13	GAAACCCCGACAAACTCAAA	TCCAACCCTTCAATCGTTTC	AAC(mis2)	142
WCS1506	WCC15K09	TGGCATCTTCATTGTCTTCG	CATCAAGGGCAACCTCATTT	AAG(mis2)	228
WCS1507	WCC15N24	GTTCGATTTCATCGGCATCT	ATGAAACAGTGGTGCAACGA	AAG(mis2)	288
WCS1508	WCC15O09	AATTCAAACCTCCATTCCCC	GGTTTGGGAGAAAACCCAAT	AAC(mis2)	115
WCS1509	WCC15P05	TGAAGGTTCCGACCAGTTTC	GGTCCATTTCCAATCCAATG	ATC(mis2)	248
WCS1510	WCC15P11	CTAACCCTCCGTTACGGTCA	TGGAGAGGTCGAGAGCATTT	ACG(mis2)	112
WCS1511	WCC15P18	GAGGAGGAACAGCTCATTGC	AGCATCGGCAAGTTGATTTT	AGC(mis2)	195
WCS1512	WCC14E16	CACCGTTGCAGAGAGATTGA	TTTGATGAATTCCAAAGCCC	AAG(mis2)	195
WCS1513	WCC14N16	TCAACAATTCGCAAAACTGC	TGGGTATTGGCCAAGTAGGA	GGT(mis2)	289
WCS1514	WCC15E14	AACAGTTTCCTTCGGCAATG	GGGTGGAGCAGAATCAAAAA	AAC(mis2)	254
WCS1515	WCC15F17	ATCCAAACCGTTTCTTCACG	GGTGGCAAGAGAATATCGGA	GGT(mis2)	279
WCS1516	WCC15I15	TTTTCTCCGGTTCTGGATTG	GGACGACGCGGAGAATAATA	GGT(mis2)	256
WCS1517	WCC15M10	TGGGAATTCGGGTAATTCAA	TCTACATCATCAGGCGAGGTT	AAC(mis2)	273
WCS1518	WCC15O12	GTGGTTCTGGTGTTTTCGGT	AAAAACCAACGGCAGAGCTA	AAG(mis2)	174
WCS1519	WCC14O04	TCCTTCAGCATCAGCATCAC	AGGTGGATATGGTGGAGGTG	GGA(mis2)	148
WCS1520	WCC15J11	TTTAAACCCGAATCCAACCA	ACCATCAGTACCCCCATGAA	ATC(mis2)	206
WCS1521	WCC15K16	CCGAGGAAGACTACGACAGC	TCGAGGCTCTTCTTCTGCTC	GGA(mis2)	298
WCS1522	WCC14J22	ACAGAGGAGACAATCGCCAG	CATCAGTTATTTTGGAGTCATGTTTT	AAT(mis2)	265
WCS1523	WCC19B10	TCATCATCAAAGCCTATCACAA	TTTCCTCCAAGGGTGTCAAG	AAG(mis2)	296
WCS1524	WCC19C13	GCCGAGCTTATTGCTAGTGG	TCCCATATCATCATCGGATTC	AAG(mis2)	171
WCS1525	WCC19D21	GATACGGGCACAGTTGGAGT	TGTGACCAGGTGTGTCGATT	ATC(mis2)	277
WCS1526	WCC19E23	TCAATTTTCAACAGATCAAACTATCA	GACTCTAACGGCGTGGTAGC	AAG(mis2)	112
WCS1527	WCC19F09	TGCAACAATGACATGATCCAA	GATTTGGGAGGGAGAGAAGG	AAC(mis2)	104
WCS1528	WCC19G04	AACGACGCTGCTTGATCTTT	CGGTTTACTCCTTACCAGCG	ACG(mis2)	134
WCS1529	WCC19I06	CGCCACCAATTTCATACAGTT	GGTTCAGATTCAACCCTTGC	GGA(mis2)	198
WCS1530	WCC19L03	AACTGCTTTGGCCAATCATC	AAACTTTCCTTCCATTTGACCA	AAC(mis2)	257
WCS1531	WCC19L10	AATTCAGGGCTCGAAAGTCA	TTCTTGCGCTTAAAGAAGGC	GGC(mis2)	203
WCS1532	WCC19M01	TGAAAGTTGTTCCTCCACCA	ACCGGCTAAAGGGTGAAAGT	AAC(mis2)	212
WCS1533	WCC19N14	ACATCTGGCGGAGAAAGAGA	GAATCCCCACAACCTCTTCA	GGA(mis2)	230
WCS1534	WCC19O22	TCATGCTGCAAACCGAGTAG	TGGATATCGGCATCACAAGA	AGC(mis2)	132
WCS1535	WCC19P09	GTCGCAAGATTCCGAGAAAG	TCAAGCTTCACATCAAACGC	ATC(mis2)	252
WCS1536	WCC19P11	AAGTGGTATTGTTGGCGGAG	CGAAAGGTTGTTGAACCTGAA	GGT(mis2)	290
WCS1537	WCC20A14	TATGGAAGCTTTGCTTGCTG	AACATCAGCTTCCTCATAAGCAT	ATC(mis2)	166
WCS1538	WCC20A20	TCGTCGTCGTCGTCTGATAG	CAATGAAAGACACCACTGGG	AAG(mis2)	289
WCS1539	WCC20A23	CGACGGTTGTTCTTGTTCCT	ACTGACCCAATCAATCAGCC	AAC(mis2)	147
WCS1540	WCC20B07	TCAAGGATCCTCGTTCTGCT	ATGGGAGGATTCAACATCCA	ATC(mis2)	266
WCS1541	WCC20B22	TCCTTGAAACCTCGTAATGGA	ACCATTGTGGCACTGATGAA	AAT(mis2)	144
WCS1542	WCC20E15	AAGGTGTTTGGTTCACTGGC	TGGCAAGCTGAATGATATGG	GGT(mis2)	214
WCS1543	WCC20F12	GCAGGTTACGACTCGCTAGG	CTCACAACATCCATCAACGG	AAC(mis2)	201
WCS1544	WCC20G07	GGAGGGTACAGAGCACCTGA	CTCACAACTGATCGAACCCA	AAG(mis2)	206
WCS1545	WCC20H01	GAAGTTCTTCTGGACGTCGG	TTTACTGGTGCTGCTGTTGG	GGA(mis2)	286
WCS1546	WCC20I01	GATAAACCACCCACCACCAC	AAACTGCAACGACGCTTTCT	AAG(mis2)	190
WCS1547	WCC20M04	GTTCGATTTCATCGGCATCT	TGGTGCTTTTCATCTGCATC	AAG(mis2)	106
WCS1548	WCC20O10	ACCCTAAAGGCAGTGCAAGA	GAAGGCTCTGGCTGTGAAGA	GGA(mis2)	296
WCS1549	WCC20P24	GCTGTGGTGGAGGAACTAGC	GTTAAGCTTGCCGTTGAAGG	AAG(mis2)	198
WCS1550	WCC19A03	AGCTTCTGCAATTGACGCTT	AGGAGGATTAGCAACAGCGA	AAT(mis2)	148
WCS1551	WCC19B01	AACAAAAACCACCTCGAACG	CAGGAGCTACAGTCGAAGGG	AGC(mis2)	254
WCS1552	WCC19B18	TGTCCAAGAGCAGGTGTCAG	AGTGTTGCAGTTAGCCAGCC	AGC(mis2)	125
WCS1553	WCC19B19	CAGATCCAATAGCCCACGTT	AACAAATGCAAGAAAATATGTTTGA	AAT(mis2)	236
WCS1554	WCC19M10	TGTTCTGTAGACTGGCGTCG	TCTGTAGCAGCAACCACACC	GGT(mis2)	234
WCS1555	WCC20I03	TTTGGTGGTCTTGGTTTGGT	CATCAACACTTCATCGCCAC	GGT(mis2)	291
WCS1556	WCC20C17	CAGCTGCAGCCAATATCAGT	TCCATCGAATTCTACAGCAGAG	AAT(mis2)	199
WCS1557	WCC17A18	CGTCTCCCTCACGACTTCTC	GATTGAATCGCATTTGGCTT	GGA(mis2)	120
WCS1558	WCC17B10	TATCGTCACCCTCCATTTCC	CTAGGCCATTCTGCTTCAGG	ATC(mis2)	295
WCS1559	WCC17B12	CGAGAGGGAAGCTTGTGAAG	GTTTCTCCTTCTCTGCCACG	AAG(mis2)	117
WCS1560	WCC17C16	AATCCAACAAAAGCTGCAATG	GTCGGACAATCTTTTCGCTC	ATC(mis2)	295
WCS1561	WCC17E11	AAGCTCGAAAAGGCGGTATT	AGCTTTACCGGTGCTTTTGA	GGC(mis2)	158
WCS1562	WCC17E13	GAAAGCTGTTCCTGCTGAGG	TCAAGACCAGCATACTCCCC	GGT(mis2)	240
WCS1563	WCC17F09	TGCGAATTACGCATATCCAA	TGCTGCAAATTCTGTTCAGG	ATC(mis2)	237
WCS1564	WCC17F12	TTGCTGCTATTGCGCTTAGA	TTCTCAAATATTCCGGCACC	AAG(mis2)	270
WCS1566	WCC17I20	TCACCTCTTCACTCAAATGGG	ACTCAACAACCCAACAAGCC	ACT(mis2)	145
WCS1567	WCC17I22	GGCAGTAAACCTCTGAGCCA	GGCTCTGAAATGGGAAATGA	GGT(mis2)	236
WCS1568	WCC17J16	ATGGCACTTCAACAGCATCA	TACCAACACCATGCTCCAAA	AAC(mis2)	206
WCS1569	WCC17M17	TGTTGTGCAACACCAAATCC	GTCTGGCCATTCCACATTCT	AAG(mis2)	243
WCS1570	WCC17M22	CTCTCCCAATTCCATCTCCA	AGGTGGAGGTGATCCTGTTG	GGC(mis2)	217
WCS1571	WCC17O16	CCCATATCACTACCACACCACT	TCTCAAGCTTCCTTGCATCA	AAT(mis2)	215
WCS1572	WCC17O19	GCTGCTTCATCAATGGCTCT	AAGTACTTGGCACGGTCTGG	AAG(mis2)	170
WCS1573	WCC17P22	AAGGTCCTGCCCTACCAGTT	CAGAGGACCGGAGTTTGAAT	AAT(mis2)	141
WCS1574	WCC18A22	TAACACCTTGGCAACAACCA	GCCAAGGGAGAGGTCATACA	AAG(mis2)	184
WCS1575	WCC18B02	AACAAGAATCGTCGTGGGAC	GAGATAAAGGCCCCCATGTT	AGC(mis2)	253
WCS1576	WCC18C10	TTTGCGTCAACAGCTTCATC	ACCACAACTCGTCCGAAAAC	GGA(mis2)	261
WCS1577	WCC18D17	CTCGCGAGAGAGAAAGCAAT	GCGGAAGTTCGGATTGTAAA	GGT(mis2)	217
WCS1578	WCC18E04	CACCACCGTCTCAGTCCTTT	TGTTCCAACAACCGATCAAA	ACG(mis2)	263
WCS1579	WCC18E15	GCTGAGTACCCGAATTTTGC	TTCCCCACAGGAATATCCAA	GGA(mis2)	234
WCS1580	WCC18G04	TGCGTCTCTCTCTCTCTCTGC	ACCGTGTTCCATCACTGACA	GGT(mis2)	161
WCS1581	WCC18I17	TTGACGCTGAGCTTTCTCAA	ATATGCCATAGCCAACTCCG	AAG(mis2)	236
WCS1582	WCC18I19	TGCGTGCGAATCAAAAATAA	AACCGATTCAGAACCGTCAC	AAG(mis2)	126
WCS1583	WCC18L10	ATGAAGGAAGGCCAGAGTGA	CAATGGCATCAACCATGAAG	AAG(mis2)	127
WCS1584	WCC18L20	GGGCTTAAAGGGCAAGTACC	ATAGCAGCTGCCTTACGAGG	GGT(mis2)	290
WCS1585	WCC18M03	AAGAACCAACACGCTTCCAT	AAAGATGGTTCCCCAAATCC	AAG(mis2)	260
WCS1586	WCC18M06	TTTTCCGGCCAAGACAATAC	AGGTGAGAAGGTTGTGGTGG	GGT(mis2)	222
WCS1587	WCC18M07	GGGGATTTGGAGGATTGAGT	ACCGCTAGTCGAACTCCTGA	AGC(mis2)	115
WCS1588	WCC18N07	TGGACAACAAGTTTCTTCCG	CCTCGAAAACCAAGATCAGC	AAC(mis2)	300
WCS1589	WCC18N19	TCTGCACCCTCTGCTTAGGT	GGAAACTTCGAGGGAAAAGG	AAC(mis2)	140
WCS1590	WCC18N24	TGCCAGTTACTTCTGGTCCC	CCTCGGTGAATTTTGCAACT	AAG(mis2)	141
WCS1591	WCC18P04	ACGCCCAAACTCGTACAAAC	TACCACCAGAAATAGCCCCA	GGA(mis2)	264
WCS1592	WCC17F01	TCTGCTGCTGTTTGGATCTG	CACTACCCCATCGCAAATCT	GGT(mis2)	241
WCS1593	WCC17F04	TTGTGCAAAGCTTCTGGATG	CACCACAACATCACCTCACC	GGT(mis2)	172
WCS1594	WCC17H24	CTTGGTGATGAGGGGTTTGT	GTCAGCCACCACCTTCAAAT	GGT(mis2)	125
WCS1595	WCC17I19	GGTGTTTCCGACTCCACAGT	AACCATAACCTCCAACAGCG	GGT(mis2)	226
WCS1596	WCC18F05	GCTTCATATGTTGTGTGTTGGC	CTTTGGTAGCCTGGAAGCTG	AAT(mis2)	250
WCS1597	WCC18F23	TTTTCGTGGTTTGTTGTCCA	CACAAAACAGGAACCACACG	GGT(mis2)	222
WCS1598	WCC18G09	TGCGGATCTAGGCTCTGTTT	ACATCCTCCAAGACCACCAC	GGT(mis2)	220
WCS1599	WCC18J13	ACTTCCACACACAACCGTCA	TGAGCAGGGAATTTGGTTTC	GGA(mis2)	147
WCS1600	WCC18N21	ACATCAAAATCGCACACGAA	CCACCAGATTCATCCATTCC	AAG(mis2)	286
WCS1601	WCC18N22	GTTCCCGTTCGTGTGTCTTT	AGCGCAAAAACTCGGATCTA	GGT(mis2)	141
WCS1602	WCC18A08	CTTGCCGACCATCCTGTTAT	TCATGCCTAACACATTTTCCA	AAT(mis2)	270
WCS1603	WCC18G12	GAGTTTTTGCGCTCGTTTTC	GAAACGACCCATGAAGCAAT	ATC(mis2)	226
WCS1604	WCC16A08	TGGGAGCTGGAACAGTCTCT	GGTAGCTTTCCCGCTCTTCT	ACG(mis2)	299
WCS1605	WCC16C20	CAAAACCATGCAAAACCAGT	AGTCCTTGATTTTCCCATGC	ATC(mis2)	156
WCS1606	WCC16E06	TAGACATGGCATCCGTTTCA	GCTGAATCAACCTTCTTCGG	ATC(mis2)	226
WCS1607	WCC16H21	GCTAGGGCCAATGTTGTCAT	GAAGATCGTGGCCTCAGGTA	AAG(mis2)	246
WCS1608	WCC16I03	ATGTTCTCCGAATGGATTGC	AAAATGTGGGATCACCAAGG	AGC(mis2)	285
WCS1609	WCC16K03	GGCTACCGAGGCGTTTATTT	TTCCGGTGATGATGATGATG	AAG(mis2)	192
WCS1610	WCC16K15	TCATGAAGCCATCAAGCAAG	CAAGAACGGAAGGACCTCTG	AAG(mis2)	288
WCS1611	WCC16L18	TTTCCCTAATCCCCGTTTTC	CCATGTGAATCGCACATTTC	AAG(mis2)	190
WCS1612	WCC16M12	CTCTCCACTCTCCGATCCAC	CACGGAGTCCATTAGGGAGA	GGA(mis2)	268
WCS1613	WCC16O21	GGAATCTGACGTCACACGAA	AAAACAAACAAAACGCCACC	AAG(mis2)	293
WCS1614	WCC16P06	TTCAGAAATCACTCTCCGCC	CCATTGAAACATTCGAACCC	GGT(mis2)	288
WCS1615	WCC21A04	CATGAACCTTGGTTGAGGGT	CAAAGCAGTGGAATGGACCT	AAG(mis2)	198
WCS1616	WCC21A21	AGGCCGCTCTTCTCAATTTT	TGCTTGAACAGAACCACCAG	AAG(mis2)	199
WCS1617	WCC21A22	CAGCCTCCTCGTCAGTAACC	GAGTTCCAGGGGAGATGACA	GGT(mis2)	280
WCS1618	WCC21B10	TTTTCTCCACAATGTCTTTCTCTC	GTGAGTGTCTTCCTTGGCGT	AAG(mis2)	155
WCS1619	WCC21B11	GGTGGTCATACTGCCGAGAT	CAACATCTGTTCCGCTCTCA	AGC(mis2)	157
WCS1620	WCC21B12	TGGAGCTGCAACTAAAGCAA	TGACAAATGGAGGTTCACCA	GGT(mis2)	297
WCS1621	WCC21C10	CTGCCAAGCGATTTAGGGTA	TCAGATATGGCAAAGCTCCA	AAG(mis2)	168
WCS1622	WCC21D15	ATCCTTGCCCTCAATCTCCT	AAGGTACTGGATGCGAGTGG	GGT(mis2)	121
WCS1623	WCC21E21	GAGCGAAGAAGGTCACCAAC	ACCATGCTATGCCAAGAAGG	GGT(mis2)	231
WCS1625	WCC21H13	TGACAGGGATTACGGAAAGG	AACGGATTTCCACGCATAAG	ATC(mis2)	285
WCS1626	WCC21J01	CCAAACAACCTTGGATCTGC	ACCAAAAGTGTTCCAGTCGC	AAT(mis2)	268
WCS1627	WCC21J03	TTATCATGGAGACGCAACCA	AGATTATCCCAGTCATGCCG	ACT(mis2)	232
WCS1628	WCC21K08	TGTGTTGATTGTTGGGTTCC	AATTTCCACCCCTCAAAACC	AAG(mis2)	148
WCS1629	WCC21L05	GGAGAGTGAAGTGAAGTGAGGTG	GGTTCTGACCAGGGTCCTTT	AAG(mis2)	211
WCS1630	WCC21L16	CTTGTCATAACCAGCGAGCA	CAGGATAGCTTTTTCGCCAG	AGC(mis2)	252
WCS1631	WCC21L17	CTCATCCACAGAACGAAGCA	CGAGCAATAATGGGAGGAAA	ACG(mis2)	299
WCS1633	WCC21N16	CCATAACCATGCCAGAAACC	GGGTCGTTGTCGAAATGAGT	GGA(mis2)	265
WCS1634	WCC21P03	CCCTCTTCAACACCACCACT	CTCAAACCCTTCTCGACAGC	GGT(mis2)	256
WCS1635	WCC16H17	GTGGTGGTTGTGTTTCAACG	CTCGTCACTACCATCGCAGA	GGT(mis2)	191
WCS1636	WCC16J23	CTAGGAACCACTTCCCACCA	ATGACTATACCGGCCGTGAG	AAT(mis2)	167
WCS1637	WCC21J04	CAGAGGTTCCACCACCATCT	TTTATTCATTACAGGCGGGG	GGT(mis2)	293
WCS1638	WCC21C05	TGCCCTTGCACTCATCATT	TGAACTTGATCTGGCTGGTCT	ATC(mis2)	284
WCS1639	WCC22A09	TTTTCTCCACCCAAGACCAC	ACCTTCATGGATCAAAAGCG	ATC(mis2)	188
WCS1640	WCC22B22	CCCACAATATAAGATATGCAAGGA	ATGCTGCTGAAATGAGGCTT	ATC(mis2)	289
WCS1641	WCC22C05	CAAGTTACAAAATACAACACCTTGAAA	CTGGGTGGGTCCATTTATTG	ATC(mis2)	229
WCS1642	WCC22G08	AATTGGTGAAGGTGGTTTCG	CACTCCTTATGCCCCTGAAA	ATC(mis2)	241
WCS1643	WCC22H16	ATTTCCGACTTCATTCCAGC	AACCTTTGACACCGACCAAC	ATC(mis2)	220
WCS1644	WCC22H17	TCAACAAAAACATCATCACCAA	CCTCTTTGACCTGCCGTTAG	AAC(mis2)	215
WCS1645	WCC22K04	TCGTGTTTTCAAGCTCGTTG	CCAACTATCAAATTTAGCTTCACC	AGC(mis2)	292
WCS1646	WCC22K23	ATCCATCCTCACCCATCAAA	TGAGGGAAATGGGTTACGAG	AAG(mis2)	192
WCS1647	WCC22M19	AATTGAGGAACATGCGAACC	AGGTTGTTGCTGCTGAGGAT	AGC(mis2)	202
WCS1648	WCC22N03	ACATGCTCGATCATCTTCCC	TGGAGGACTTCCTGGAGAGA	GGA(mis2)	197
WCS1649	WCC22N05	AGTCTCTGGACAACGGCAAG	GGTCTGACCGGTGATCTTGT	GGC(mis2)	110
WCS1650	WCC22N10	GTGCCACACCAAATCCTGTT	GTATCTGATCGACGGAGGGA	AAG(mis2)	204
WCS1651	WCC22N11	GTAGTTCCAGGTCTGCTGCC	AGATTGACCGTTTCGTCCAC	ATC(mis2)	217
WCS1652	WCC22N12	ATGGAAGACTGAATCCGACA	TCCAAATTCCTTGATGCTCC	ATC(mis2)	281
WCS1653	WCC22O01	CCTCCTCCTTAAAACCCACC	AGGTAAGCATCAATGGCACC	AAT(mis2)	283
WCS1654	WCC22O08	TCTGGCTCATAGTTCGTCCC	TCTGATCAGCACCAAGAACAA	AAC(mis2)	300
WCS1655	WCC22P02	GCCGGAAACGTAACAAGAAT	ACAGCGATAACCGGTGTTGT	ACG(mis2)	288
WCS1656	WCC23D09	ATTTGAGGCAGGATTCGTTG	GCAAGAGCCTCAGTCACCTC	AAG(mis2)	298
WCS1657	WCC23E24	GGAGCTGCTTACGAAGATGG	ACATCAAGGCCTGTTTCCAC	AGC(mis2)	241
WCS1658	WCC23F12	CTAATTTTCACCGCCGCAT	ATCGATGTTGACGATAGGGC	AAG(mis2)	268
WCS1659	WCC23F13	GCAAAACTGAAGAGAACGGC	AACGTTGGGGTGTTGAAGAG	GGA(mis2)	167
WCS1660	WCC23H04	GGCTGGTGAAGAGGTTCAAG	ATTAGCGATTTGGCACCATC	GGT(mis2)	295
WCS1661	WCC23J02	GAAGCAAGGAAGGAGTTCCA	GGAGCTTCTTGATGAGTGCC	AGC(mis2)	245
WCS1662	WCC23J15	ACTGCCAATCTTGATGTCCC	ACCACCACCAACGAGAAAAG	AAC(mis2)	252
WCS1663	WCC23L02	TCACCAATTCTTCCTCCTGC	TAACAAGTGCCCCTTGAACC	GGT(mis2)	285
WCS1664	WCC23L07	TACAACCTCACTCAGCCACG	CTACCTGATCGAACCCCTGA	AAC(mis2)	214
WCS1665	WCC23M09	ATAAACGGTTACCGGTGCAG	TCTCACCAATGTTACGTCCG	GGC(mis2)	137
WCS1666	WCC23M16	ATGCTCCAGGACTCACCAAC	CAGCGGAGGATAACGGTAAA	AAG(mis2)	204
WCS1667	WCC23N04	GGCAACGTTGGTTTCATCTT	ATGAGCTTGAGGTCGGACAC	GGC(mis2)	233
WCS1668	WCC23O13	TTCCATCATGAAAGATTTGGG	GGCGCGAATAAGTTCTTCAA	AAT(mis2)	295
WCS1669	WCC23P15	GTCGCCGCAATTCTCTTTAG	AGAGCCTGGTACAATGTGGG	GGA(mis2)	275
WCS1670	WCC23P22	CGTAAAATGTCTGTTGCCGA	GAGAGTAACGTCGGGAGTCG	GGT(mis2)	204
WCS1671	WCC22I11	GTGTTGCTGCTGTGACGAAT	CTCCATTTGTTGGTGCTCCT	GGC(mis2)	230
WCS1672	WCC22K03	GGAGGGTAGCTGCTGTTCTG	CCACAACAAGAGGCCAAAAT	GGT(mis2)	116
WCS1673	WCC22M18	ATATGTTCAGCTTCCCACGC	ATTCGATCCCATCGACTCAG	AAG(mis2)	108
WCS1674	WCC23K18	CGTGGTGACAGATTTGGTGT	CATCATCACAGCACCTCACC	GGT(mis2)	267
WCS1675	WCC23L17	CTCTTTCCAACGGGGTACAA	TGATTGAGATCTGACGGTGG	AAG(mis2)	91
WCS1676	WCC23O03	CGAAAACAGAAAGGAGCGAG	GTCATCTTCGGGTGCATTCT	AAG(mis2)	234
WCS1677	WCC23O10	GTGCGACGAGGAGAGGTTAG	AAGCACAACACCAACACCAA	GGT(mis2)	264
WCS1678	WCC22D07	GCAAATTTCCAATTTCCCAA	CACCACCAAGCAAACACAAC	AAC(mis2)	215
WCS1679	WCC22D24	GGACAAGCTTTCTGGACTCG	AGCTTCTCGAACTGCTCTCG	AGC(mis2)	219
WCS1680	WCC23O09	TGCATCACCGTTTAGCCATA	ACCAAAACCACCATCACCAT	GGT(mis2)	241
WCS1681	WCC22C23	CCCCACTAGATCCACTTTTCC	TTTTCGTGGGTGTTAAGGTTG	AAG(mis2)	218
WCS1682	WCC22G09	TCACTTGAAACGCACAAAGC	TCTTCCCAAAGACGACATCC	ATC(mis2)	104
WCS1683	WCC22N02	GCGTGGGTTGTTTCTTTTGT	TACGAAACCAACCAGAAGCC	AAC(mis2)	225
WCS1684	WCC23A19	AGCATCAACTACACCAGCCA	GGAGGAGGATTTGTCACAGG	GGT(mis2)	252
WCS1685	WCC28D01	GGAAGCAGAAGAGACGATGG	CACATCAGCCCATGAAGTTG	AAG(mis2)	204
WCS1686	WCC28D14	AGTGGTTCCTCACGTGATCC	GAAATTGTTGGCTGGCATCT	ATC(mis2)	235
WCS1687	WCC28G01	AAATAATGGGTGTTGCAGCTT	CCAGAAGGAGTGAGTGGAGC	AAC(mis2)	130
WCS1688	WCC28M20	CATTCCAATTTCCACCCAAC	CTGCACGGCGTAGACTGTTA	GGT(mis2)	251
WCS1689	WCC28M22	TTAGCCTCTTATTTCGTGGGA	AGGGACAAATGAATGTGGGA	ATC(mis2)	246
WCS1690	WCC29B20	AGGCGCCACAGTAGTCTCAT	GAACCATTGCAGGACCAACT	GGT(mis2)	292
WCS1691	WCC29D03	TTAATCTCCCATTCCCCTCC	TCCTCAGTACCGAAACCCAG	AAC(mis2)	237
WCS1692	WCC29H05	AACATCAGTACCAGAGCATACAGC	TTCTTAAACAATCCCGCACC	GGC(mis2)	222
WCS1693	WCC29I06	CAAACCCGAGTGTGTCTCCT	TGACTTCATAGCTCCGCCTT	GGT(mis2)	197
WCS1694	WCC29J10	AGGAGCGACTCATCATCTTCTT	ATGGACTGATATCGGCGAAG	ATC(mis2)	156
WCS1695	WCC29J22	GACGGATCAAGCAAAAGAGC	GGGTTAAGGGAGTGAAAGGG	GGT(mis2)	223
WCS1696	WCC29K03	ACCCTCATTTCCACCATCAA	AGGGTCAGTGGGTTTGTGAG	GGT(mis2)	253
WCS1697	WCC29K23	AGAAGAATCACCACAGCACG	TGAGGGGCAATATTTTCAGC	AAG(mis2)	164
WCS1698	WCC29L10	GCTTTCTCTCTCGTGCTCCA	TAGGGTTGATGAGGTGAGGG	GGT(mis2)	176
WCS1699	WCC29L24	TCTGGCTACCATCCAGATCC	TTTTTCCAACGGAAGGTTTG	GGA(mis2)	219
WCS1700	WCC29M02	GATCTGCGTACCCTTTTGGA	TCCACGAACCAGTAACGATG	ATC(mis2)	142
WCS1701	WCC29N01	AACTTCCACCACCATCAAGC	CCTAGCGAGAAGAGCTCGAA	ATC(mis2)	215
WCS1702	WCC28E03	TCTTCGGTCTCCGTTTATGG	CACGTGGATCTCCGGTACTT	AAG(mis2)	230
WCS1703	WCC29A22	ATACTTTCTCTTCCGGCGGT	AGGGACAGTGGTGAATCCAG	AAC(mis2)	207
WCS1704	WCC29O17	AAAGAGGGGTCAAGGAGGAA	CCCCCTTACATGTTTATGCC	AAG(mis2)	235
WCS1705	WCC29P04	CTCCCTCTCCAATCCAAACA	AAAAACCAAACAAACGCAGG	GGT(mis2)	279
WCS1706	WCC28L08	TTCCAATAACACCAATCGCA	CGTGGCTACTTCTTGGCTTC	AAC(mis2)	174
WCS1707	WCC29M21	TAACATCCCTTCGAACCAGC	GCCACGTATGATCATGCAAC	AAG(mis2)	270
WCS1708	WCC24B18	TTCGTCGGAAGATTCAAACC	CCTCACCTCCGTCCTTATCA	GGC(mis2)	262
WCS1709	WCC24C08	GCCGCCACCACTCTAAATAA	AGCTAAGACAAGGCCATCCA	AAG(mis2)	248
WCS1710	WCC24C18	TTCTCTTTTTCATTTCCGATCA	ATGCAGGCTTAGTGTTGCCT	AGC(mis2)	152
WCS1711	WCC24C21	GTATCTCTCATTCCGGCGAA	TTTGTAACCGCGTCTTTTCC	AAG(mis2)	299
WCS1712	WCC24D01	TTCACCACCATCAACCAATG	AGCCGTGGAAGATGAAATTG	AAC(mis2)	121
WCS1713	WCC24F01	ACGATCGTGAAAATGGAAGG	GGGTTGCGATTGCATTATCT	ATC(mis2)	270
WCS1714	WCC24H02	GCACGAGGCTCTCTCTCTCT	GAGAAAGCACGAACAGGAGG	AAC(mis2)	213
WCS1715	WCC24I10	TTGTTGCAAGCAGGGTATTG	GAAAGTTCCACCACCACCAC	GGT(mis2)	237
WCS1716	WCC24J14	GAACCACGCCTCTCTCATTC	ATCCGACGTACTTCAGCGTC	GGC(mis2)	224
WCS1717	WCC24J17	CGACCGTCAATATTCCGTTT	AGGCCAGTTAAGGGCAAAAT	AGC(mis2)	139
WCS1718	WCC24N03	ATTCAAGGCTGGAACCAATG	AATCTGTCCTCTGACACGGG	ATC(mis2)	287
WCS1719	WCC24O03	CCAAAGGAAATGAGATCGGA	GCGGAAGGGAGGACTATTTC	AGC(mis2)	121
WCS1720	WCC24P09	CGATCTCGTCTGCTCTTCAA	AACCAAATCAATCCCTTCCC	AGC(mis2)	123
WCS1721	WCC25A09	CAATTTCCACCACCTTCTTCA	TGCACCTTTCAATGGAATCA	AAG(mis2)	262
WCS1722	WCC25A16	CCGGGAATCTATTCTTCCTGA	GGCACTATTGGTGGTGCTTT	GGA(mis2)	135
WCS1723	WCC25D12	ATTTACCATTCACCCCCTCC	AACCGATTCAGAACCGTCAC	AAG(mis2)	169
WCS1724	WCC25G24	TCTCTCGCCAATTTTGGACT	TGTTGGCATCTCCGTACTCA	AAG(mis2)	210
WCS1725	WCC25I10	GACCACCGAACAAGGAAAGA	CAGGAAAGTTGAAAGGGCAA	GGT(mis2)	197
WCS1726	WCC25J15	GTGGATGATGGGTAACCTGG	CAACGAGACCGTTGAACTGA	GGT(mis2)	149
WCS1727	WCC25L11	TCAATGTTGTCTCCAATGCAA	ACCCAAAGCTCTCTGCAAAA	AAG(mis2)	152
WCS1728	WCC25L24	GATCGATCTCTATGGCCTCG	TCATCGACGAATGATCCAAA	GGA(mis2)	219
WCS1729	WCC25N19	CTGAACCTTCTCGTTCAGGC	CACAGATATGCTCTTCGGCA	AAT(mis2)	270
WCS1730	WCC25O12	TGCTGCAAAGATTCATCTGG	CTAGAGAAGGGGCAAAAGGG	GGT(mis2)	217
WCS1731	WCC25P20	AAGCCTTCCGTGTGTTTGAC	ATCTGCCTCGTCCCTTTTTC	ATC(mis2)	250
WCS1732	WCC24P10	AGTCAACCACCGTCGATCTC	CGAACCAATCATAAATATTCAAGGAG	AAG(mis2)	261
WCS1733	WCC25H16	GGCTATGGTGTGGTGTTGTG	ATGCCAACAGGAACAGGAAC	GGT(mis2)	105
WCS1734	WCC25L21	CGCACCACCTTGTCCTAGAT	CAGATTCGGTGAAGCAAACA	AAC(mis2)	200
WCS1735	WCC25O07	CTCCATCCTTTCTCCCCTTC	ACACCCAACCAAAACAGAGC	GGT(mis2)	281
WCS1736	WCC24K23	AAGCCAAATCCGAACACAAC	GGGCAGATGAAAATGGAGAA	ATC(mis2)	251
WCS1737	WCC32A12	TTTTTGAAAACCTTGCATGAAC	AACTTGTGCAGTGGTTGCTG	AAT(mis2)	229
WCS1738	WCC32B21	CGTTTGGGGAATTCTTGTTG	TCTCAAGGGACCATTCTTGG	ATC(mis2)	298
WCS1739	WCC32F15	GCACGAGGCTCTTCTTCACT	CTCAAAGCAGCATTTGCGTA	AAG(mis2)	299
WCS1740	WCC32H08	CCAAATCAACATGGCTCCTT	CCAAGATCAATGGCTGACCT	AAC(mis2)	177
WCS1741	WCC32I20	AAACCAATCGTGATCCGAAG	ATCCATCACCAGTGCCTAGC	AGC(mis2)	222
WCS1742	WCC32K06	GAGTGTTGGGCAAAGTCTCC	TTTGGAATCAGTTCCTTCCG	AAG(mis2)	227
WCS1743	WCC32O17	TAACGTTAAAGCCCACTGGC	GGCTTATCAGCAGTTCTGGC	GGT(mis2)	283
WCS1744	WCC32O22	TGTAACCCTTCTCATCTTCCG	AGTTGACGCCTGGCTAGAAA	GGT(mis2)	254
WCS1745	WCC32P11	TCCTCTCTTCCACCATCACC	GCCTGGAAAACAATTCCAAA	GGA(mis2)	253
WCS1746	WCC32P16	AAACTCTTCTACCGGCGACA	CTGAGAAGAAGCGGTTACGG	AAG(mis2)	215
WCS1747	WCC33A01	TTCCCAAAACCTCATGCTTC	TTGAGTTTGTCCTGTTTTGGAA	AAC(mis2)	183
WCS1748	WCC33A08	CGCTTATCCCTTCACGAGAG	TCTCCCCTGCAACCATATTC	ACT(mis2)	259
WCS1749	WCC33B22	ATCACAGGCCTCGACACTTC	CCACATCGAGTGAACAATGG	ACG(mis2)	148
WCS1750	WCC33C09	TGCATCCAACAACACTTTGG	TGTTCAACCAGTTTCCCCAT	AGC(mis2)	116
WCS1751	WCC33E21	AGAGAGAATTGGGGGAAGGA	CAATTCATGAACGCTGGTTG	AAT(mis2)	294
WCS1752	WCC33F12	ATGTCCCAGTTTCAGATGCC	CTCCTGGTTTCATTTCTGGC	AAC(mis2)	278
WCS1753	WCC33F19	GCATTGCATGATCCCTTCTT	TCACTTGTTTCGTTGCATCC	AAG(mis2)	189
WCS1754	WCC33G13	TCACCAACATCCACATGCTT	TTTGGTCCAATTCTGAGGGA	AAG(mis2)	255
WCS1755	WCC33N18	CTCCTGCCTTTTCACCAGTC	GCCGATGATTGGAATAGCAT	AAG(mis2)	167
WCS1756	WCC33O21	GCTGGAGAAATCAAATCGGA	CAATCTTCAAGCCCGAGTTC	AGC(mis2)	215
WCS1757	WCC33P01	AATGGGAAGCAGTCAAGCAG	CCGGAGATCGATGAGAATGT	GGC(mis2)	258
WCS1758	WCC33P22	TCATCCTCATCCTCACCCTC	GCCTTGGGAGAAACAATGAA	ATC(mis2)	158
WCS1759	WCC32A22	TCACAACCATCAATCTCCCA	TTCGTCTGCCGGTATTTTTC	GGT(mis2)	279
WCS1760	WCC32H18	CGTGTTGTTGTTCAGCGTCT	ACAGAACACACGTGCAGGAA	GGT(mis2)	291
WCS1761	WCC32M10	TCCAAATCCATTTTGCTTCA	AAACAACAAGCACAAGCACG	GGT(mis2)	187
WCS1762	WCC33L06	CTGAGCTCTTTTTGGTTCGG	GCCAAAACCTCCACAACACT	GGT(mis2)	218
WCS1763	WCC33M14	TGTCCTCCGTCTCTTCGAGT	CGTCATTGCTGACACCCTTA	GGA(mis2)	182
WCS1764	WCC32K21	TGCCTCCAGTACTGCCTCTT	ATGAGTCGGGTCAGTATGCC	AGC(mis2)	156
WCS1765	WCC32N18	TAATGGATTGCCGAGTCACA	CAGGAAAGTAGAAGACCGGTAGA	AAG(mis2)	97
WCS1766	WCC33N24	GCTGCTGATACTCCAGCTCC	CGAAGAGTAGAGCCAAAAGCA	AGC(mis2)	113
WCS1767	WCC33O08	TAAACACGCACGATCTCGAC	TTTGCTGCTGTTTTTAGGCA	GGT(mis2)	214
WCS1768	WCC26A08	TTTTTGGTCCTTCTCAACCG	ATTGACTCTCGGTTGCTGCT	AAT(mis2)	179
WCS1769	WCC26A19	AGTGCAGAGTGTGTTGACGG	TCCTTTTATCTCCGCTCTTTG	ATC(mis2)	295
WCS1770	WCC26A22	TCAGCTCATCGTTGCTGAAC	ACGTCCTCCACCATATCCAC	GGA(mis2)	187
WCS1771	WCC26B01	CCAGCACTCCCTCATATCGT	GGAAACATGATCCCTTGTGG	ACG(mis2)	289
WCS1772	WCC26D21	CCATTCTTCGGTGCAATCTT	TCCTTGTTTCAATTTTCACTTTCTC	AAT(mis2)	280
WCS1773	WCC26E02	AATTGATTGAAGGTTTGCCG	TGGGGAAAAATTGAAACCCT	ATC(mis2)	128
WCS1774	WCC26F15	ACAGCATGCAACAACCATGT	GCAGAAAGCAAACAATCAAAA	AAC(mis2)	171
WCS1775	WCC26J04	GCCGAGCTTATTGCTAGTGG	TCTTCGACCTTCTTCTCCTCC	AGC(mis2)	143
WCS1776	WCC26J10	CTTGGTGTCCACTTCCACCT	AACTACCACGTGGCGAAATC	AAG(mis2)	225
WCS1777	WCC26L18	GAGCATATAAAAGAAGCATTGGG	TGGGCCTAAGGCTAAAGTGA	ATC(mis2)	272
WCS1778	WCC26N03	TCAAAGGGTCTCAAAGGGTG	CCAAGAGCCGGAGCATATAA	AAC(mis2)	279
WCS1779	WCC26N14	CTGTTACACGGCGTAGGGTT	CACCTCCACAGCAGACTGAA	AGC(mis2)	287
WCS1780	WCC26N18	GCAACACAAACAGGTCCCTT	ACGTGAGTGAATTTGAGGGC	AAT(mis2)	245
WCS1781	WCC26O04	GCATGGGCAGCAGATGTAG	GCAAGAGCGTTATTGGAAGC	GGA(mis2)	233
WCS1782	WCC27C24	ACTTTCTTCAGGCGGAGTCA	CATGTATGCCCTTTCCTGCT	AAC(mis2)	259
WCS1783	WCC27D06	TGTGCCCACCTTTTCTTTTT	TGTTGTCTTGCTGCTGGAAC	AAG(mis2)	278
WCS1784	WCC27F01	CCCATGAAGCTCAAAACCAT	GGTGGCATGAAGCTTGAAAT	AAC(mis2)	260
WCS1785	WCC27F21	TTCAACCCACCCTCTTCAAC	AAGAGGTGAACAGAGCAGCC	ATC(mis2)	256
WCS1786	WCC27F24	GCATGTGTGGTGATCTTGGT	TCCTTCATCCTCAGTGCTCA	AAG(mis2)	206
WCS1787	WCC27H17	GAAAAATGCTTTTTGCTCGC	ATATTGCCAACGCATTCTCC	AAC(mis2)	273
WCS1788	WCC27K10	TTAGGGTTCTTGAAATGGCG	TCTTGCTTGTGTCCTGCATC	GGT(mis2)	150
WCS1789	WCC27K15	AGAGCCTCCAACATCAGCAC	TAGCCATGACCGTTACTCCC	GGT(mis2)	158
WCS1790	WCC27L06	AGCTTCTGATCGCTGTGGAT	TAGGCGCTGCATAATTTCCT	ATC(mis2)	161
WCS1791	WCC27L15	CTGCCAGATATACCCCCAGA	TCAAGCTTTGCTTGCATACG	AGC(mis2)	221
WCS1792	WCC27M05	CACGACAACACAAGACGTGA	GCCTGTCCTGATGATTGGTT	AAT(mis2)	184
WCS1793	WCC27M17	TGGCCCTAAGAGAGGTGCTA	ATCGAACCACGACAGGGTAG	AAC(mis2)	122
WCS1794	WCC26D22	ACTGTCGCCGTATCTTCCAC	ACTTGACCACCACCAAGCTC	GGC(mis2)	219
WCS1795	WCC26N07	CGATGTAGTGGCTTGTGGTG	ACCGCCTAAACAGAGCACAC	GGT(mis2)	116
WCS1796	WCC27L23	TCGTTTGTCGCAGTTCTTTG	CCCCTAGCAAATAGCAACCA	GGT(mis2)	222
WCS1797	WCC30A14	GAGCTTGGACTGCTTTCAGC	AGCTTCGAAACGGAAACTCA	AGC(mis2)	285
WCS1798	WCC30B10	AACTCAATTTTCCCATCCCC	GCTTCCAACACCGTTTGATT	ACG(mis2)	249
WCS1799	WCC30B18	CCGGTCTAACCGACTGTCAT	CTGCTGCTGGTTGATTGTGT	AAC(mis2)	236
WCS1800	WCC30C13	ATTGGAAGATGACGACGGAG	CCAAACTTAGGCAAAGAGCG	ATC(mis2)	213
WCS1801	WCC30C16	ACAACCCATTTGCCTCAAAG	CAGCAACCCTTGATCTCCAT	ACT(mis2)	211
WCS1802	WCC30C17	CCTTGCCTGTTTCCATCATT	ATACCCTTTGGTGGTTTCCC	GGA(mis2)	292
WCS1803	WCC30E10	GAGGCCAAATCTGCTGAAAA	TTCCGCTCAGTAGATGCAGA	ATC(mis2)	230
WCS1804	WCC30F22	TCAGTTTCACCTCTCAGCGA	CGGACGAATCTGACCGTTAT	ATC(mis2)	210
WCS1805	WCC30G03	GCTTCTTTGCTCCATCCAAC	ACCAACATCCAACAAACCGT	GGT(mis2)	189
WCS1806	WCC30I08	TGGACAAAAGGGTATCCCAA	TCCTCCCTCAACAATCTCCA	ATC(mis2)	253
WCS1807	WCC30M13	CACATCTTCAATCCAAATCGC	CTCTCAGCACACGCAGTAGC	AAG(mis2)	153
WCS1808	WCC30O21	GCCTTTCAGGCATCTGTTTC	CTGGGGTTATCATCATTGGG	AAT(mis2)	296
WCS1809	WCC30P21	AAGGTCAAGGTGGTGAGTCG	TTCACAATAAACGAAGAAAATGTGA	ATC(mis2)	142
WCS1810	WCC31B03	GCTCCCTCTTCCATCTACCC	GGAAGTTGCTCCGTGGAATA	AAG(mis2)	205
WCS1811	WCC31B08	GGATGGTTTTGCTGAGGGTA	CCAGAGTTCATAAACCAAAGGG	AAT(mis2)	184
WCS1812	WCC31C03	TTTTCAAAAAGCGTGTTCCC	AACTCTCGGCTCCAAGTCAA	AAG(mis2)	288
WCS1813	WCC31C18	TTCGGGCAGAGTTGGATAAG	AGCAAGTTCTAGCCCACCAA	GGA(mis2)	214
WCS1814	WCC31F04	ACGAGGTTGGCTCAAAGAGA	TTCTTGTTCACCAGCAGCAC	GGA(mis2)	226
WCS1815	WCC31F09	TTTTCCAGATGAATCCCAGC	CCGCCTTATGAACTTGGAAA	ACT(mis2)	251
WCS1816	WCC31G02	CTCCGCGACTACATTGAACA	TTCGTGGTGGAATCATTGAA	AAG(mis2)	283
WCS1817	WCC31G24	TTCCGATATGGAGGTCGAAG	GCAACACAATCACGACCAAC	AAG(mis2)	294
WCS1818	WCC31J14	CCACCACCACCTTTCTGTCT	CACAGCGGATATCTGAAGCA	ATC(mis2)	249
WCS1819	WCC31K05	GAAAAGTAGCGGCGAAGATG	TGAGAGCAGCCTTCCCTTTA	ATC(mis2)	288
WCS1820	WCC31P03	CCCCTCTTCCAACACTGGTA	CAGCACCATTAGCGGATGTA	AGC(mis2)	269
WCS1821	WCC30B16	CCACAAAAGCAGCAAACTCA	ATGTGTGGGTGTGATGATGG	AAC(mis2)	123
WCS1822	WCC30H21	TACTGGCTGTGCTGATTTCG	GAACGCAGCTACAACACCAA	GGT(mis2)	213
WCS1823	WCC31P10	TCCCTCACAAAAGCTAACCG	CCACCGACGAAAGTGTATCA	ATC(mis2)	279
WCS1824	WCC30A21	GCCGAGTGATTTCTCCATGT	CAGCATCTTCCGAATTCCAT	AGC(mis2)	204
WCS1825	WCC30M15	CCAAAACTATGTCCCTGACCA	ACTTGTCCCACCAGAACCAG	AAT(mis2)	205
WCS1826	WCC38A12	CAATGGTATCCAAAAACCCG	TTTCCAGTCACGGTCAAACA	GGC(mis2)	233
WCS1827	WCC38A15	TCTTTCACTTTCACGCATCG	CCTCAGCAGAAGAGAAACGG	GGC(mis2)	250
WCS1828	WCC38C10	CTACTAGCGCATGATAACCTCA	GCCCATTATAGCAACCTGGA	AAT(mis2)	151
WCS1829	WCC38D18	TAGACTACGGATTGGTGGGG	TATTATTGGCCCACCCAGAG	ACG(mis2)	250
WCS1830	WCC38F14	AGCAACGACTTCTGATTGGG	TGAAGAATTTTCCGGTGGAG	AAG(mis2)	167
WCS1831	WCC38G05	GCGCCATCTTCCATTTTCTA	ATGCCACCAGCATCTGTATG	ATC(mis2)	273
WCS1832	WCC38G09	TAACAAAGCCGCCGATCTAT	CGGCATTAGAAGAAGGTTCG	AAG(mis2)	173
WCS1833	WCC38I01	GGCTTTCCTTTCCCAGAAAC	CGAGGAAAGGGAAAAAGAGG	AAT(mis2)	127
WCS1834	WCC38I07	CCTGCCGCATGTACCTTATT	TGGAATGTGGCAGTATGGAG	GGC(mis2)	292
WCS1835	WCC38I14	TTGTGGCAGATGAAAAGCAG	AATCGGAAGGGAACAGAGGT	AAG(mis2)	119
WCS1836	WCC38I20	ATCCACGGCTGAGATAATCG	GAGCAATAAGCATGCGAACA	GGT(mis2)	291
WCS1837	WCC38J02	TGTCTCATATCCTGGAGCCC	GGACCTGCTGACTCACCAAT	AAC(mis2)	144
WCS1838	WCC38K15	TCTCGAACAAGCCAAAAACC	TTGAATTTCTTCGGCAAACC	AGC(mis2)	261
WCS1839	WCC38K20	TCTCTGCAACCAAACTGGTG	GGTTAGGTTTGGGCTGTGAA	AAC(mis2)	253
WCS1840	WCC38M13	GCATCTGTGGTGGGAGTTTT	TGGAGGATGTTGACAGTGATG	AAG(mis2)	238
WCS1841	WCC38M16	AGGACTGGAAACAAGGCTCA	CACGCTGTAGTCCCTCCACT	ATC(mis2)	153
WCS1842	WCC38N12	ATGTGGCCGTATTGAAGTCG	AGCAAGGTGGAAAGCAGAAG	AAG(mis2)	192
WCS1843	WCC38O01	TCATCCCGAGTTAAGATGCC	CGCAACCATCTAGAGCATGA	AAC(mis2)	187
WCS1844	WCC39A05	AATAATGAACCGGCAACAGG	TTCACAGAGGCTGAGAGCAA	AAG(mis2)	193
WCS1845	WCC39A10	AGAAGTGGTGGTCGTTTTGG	TCACATGCGTGGATGAAAGT	GGT(mis2)	104
WCS1846	WCC39C19	CAAATGCCGGTTTTTCTCAT	GCCCAAACAAACTCTTCCAA	AAG(mis2)	140
WCS1847	WCC39E03	CAACTTCTTCTACCGCCACC	CAGCATGGGAATGTTGAATG	ATC(mis2)	267
WCS1848	WCC39E11	TTCTCAATCCTTTTCTCCGC	AGCACTGCAGTTACCGTTCA	AAT(mis2)	185
WCS1849	WCC39E20	GAGTGCAAAGAGCAAGGTCC	CCATGAAACTGCAATGGTTG	GGC(mis2)	229
WCS1850	WCC39H07	CTCACCTGCGATTCCGAT	CGGAGGAGCGTGAGAAATAG	AAC(mis2)	112
WCS1851	WCC39H10	TCCATCAAGATGGCTTCACA	GAAGAAGCAATGATGGAGAATG	AAG(mis2)	144
WCS1852	WCC39I05	TCCACAAGGTGTTGTTGGTG	ACATCGTAATCCGCAGGAAG	ATC(mis2)	265
WCS1853	WCC39I22	CAAATTCCCTCGGAGAACAA	TGAATTCTGGTGGAGAAGCC	GGT(mis2)	250
WCS1854	WCC39J13	TCTGCATATGCTGCGAATTT	TTTGCTCTTGCGATTGTGTC	GGT(mis2)	177
WCS1855	WCC39K18	TGATGCTGATCTCTGAAGAACG	CGGTTTGAACTGGGTGAACT	AGC(mis2)	291
WCS1856	WCC39M23	CATGTAGCAAATTACACAAACCAA	ACTGGGACAGGAACAACTGG	ATC(mis2)	263
WCS1857	WCC39N06	GGACGATGATAACTCCATTCC	ATCGGGTTTGGGTATTGTGA	AAG(mis2)	299
WCS1858	WCC38I05	TGCTCCCTCTGTTTTCGTCT	CCACAGAACCATGACCACAC	GGT(mis2)	154
WCS1859	WCC38O18	GTTTTGTTCTTGGGATTCGG	CCATACACCAATAGCCCACC	GGT(mis2)	190
WCS1860	WCC39F21	ACACCTAGACACGCCCAAAT	GGGATGGTGGTTTTAGCCTT	AAG(mis2)	290
WCS1861	WCC38P11	GGAACTTAGACCGTTCCAACA	CCTGAGGTAACCAGCCACAT	AAT(mis2)	261
WCS1862	WCC39D22	CAATGTATGGCATTCTAAGGCA	ATAAGCGCTCACAAAAGGGA	AAC(mis2)	194
WCS1863	WCC39J16	CAATTCTCCTTTTTCAAATCCC	AAACCAAAATGAAACTTCACCC	ATC(mis2)	284
WCS1864	WCC34A05	TATCATCGGGTTCTCCAAGC	TGGCTTGCCATCTAAAATCC	ACT(mis2)	266
WCS1865	WCC34A08	GGCGTAGTGCTTCCAAAGTC	TGAACCAGGAATGACCCAAT	AAC(mis2)	266
WCS1866	WCC34A19	TGGTGGAAATGCTTTCAGTG	GGCCTGTATCAGATGCTTCG	AAT(mis2)	282
WCS1867	WCC34C09	AACCTCCCCTTCCACAAAAC	CCCCTCTCATTAACCTTCCC	GGC(mis2)	281
WCS1868	WCC34D08	ATGCCTCCGAAGCAATCTAA	CCTTCTCCTTGGCCTTCTCT	AAG(mis2)	199
WCS1869	WCC34E05	TCTTCCACCCACCAAGTTTT	CCTCTTCTCCTCCTTCACCC	AAG(mis2)	140
WCS1870	WCC34G04	CGGAAACATGACATCATCCA	CATTTGCAGTGACGGAGAGA	GGA(mis2)	252
WCS1871	WCC34G08	TGATATCATCGGCGTCTTCA	ACCAAAAGACAAATGGCTCG	ATC(mis2)	232
WCS1872	WCC34G12	GAAAAAGTTCCTGCAAAGCG	ACCAAGCAAAAACCCAACTG	AAG(mis2)	213
WCS1873	WCC34H19	ATGTGCCTGCATACTTGGAT	CCTGCCAGGCATGGTATAGT	AGC(mis2)	275
WCS1874	WCC34J17	CCATCTATCCGCTAATCCGA	GCAATTGACCTCTCTCGGC	GGA(mis2)	243
WCS1875	WCC34L20	TCCAACCGACCAAAACCTTA	GAGAGGGAGAAACCAGGAGG	AAG(mis2)	183
WCS1876	WCC34O22	AGGCACCTGCTAAAGATGGA	ATTGCATCGATTTCTCGGTC	AGC(mis2)	280
WCS1877	WCC35A11	ATGGAACACCTGAACAAGCC	GGAACCGGATGCAGATAGAA	AGC(mis2)	296
WCS1878	WCC35B05	CTCGAGGTCACCAACACCTT	GCTCGTTCAACTCCTTCTGG	GGC(mis2)	262
WCS1879	WCC35B14	TCTCACTGCAGCAATAACGG	CGAAGGTAGAAGCATGAGCC	AAG(mis2)	283
WCS1880	WCC35C09	TCCATTCACTCATCCACTCG	GTGCGTTTAGAGCTTCTGGG	GGC(mis2)	286
WCS1881	WCC35D23	TGCTTCACGAGTGTTCCAAA	AAGCGGTGGTTTACGAATTG	AAC(mis2)	229
WCS1882	WCC35G06	AAGCAAACTTGCTCAGAACACA	CTTCAGCTTGTCGAAGGAGG	ATC(mis2)	215
WCS1883	WCC35G17	CAGCAAAACCCTCATTCACA	AGAGTGCCGTTAGGGGATTT	AAG(mis2)	223
WCS1884	WCC35G21	TGCCGATTACAACATCCAAA	TCCCATCTTCCAATTGCTTC	GGA(mis2)	221
WCS1885	WCC35K03	TCCTCTTCTTCCCAAGTAGCA	CAGGACCGTTGGCATTATCT	AAG(mis2)	220
WCS1886	WCC35K05	AACTTCACTCACCAACTCATTCC	GAAGTTGCAACCCCTTTTGA	AAG(mis2)	210
WCS1887	WCC35N14	AACAACACCACCACCCAAAT	AGCGAATGGGGAACATACAG	AAC(mis2)	98
WCS1888	WCC35O16	AGATTGATTTGCCTGAACGG	CCTGTGACAGAGGATCACGA	AAG(mis2)	204
WCS1889	WCC34D07	TGCTGGTTGTGTTTTGGTGT	AAGCCGTCAGAGAAAACGAA	GGT(mis2)	167
WCS1890	WCC34F20	CCGTATCCTCTTTCCTTCCC	ACAGGGAGCAACAAAACCAC	GGT(mis2)	256
WCS1891	WCC35B06	CATGTTCACCACCTCCACTG	TTTGGGTGTGGTTGAAGTGA	GGT(mis2)	262
WCS1892	WCC35E05	GATAAGTTCACCGCCAGCTC	TCCAATTGCAACCACACCTA	AAG(mis2)	253
WCS1893	WCC35F18	GCTCCGATCTGTTTCGTCTC	GGGGCGAATTTCTTTCTCAT	AAC(mis2)	218
WCS1894	WCC35I12	CCGTTTAGGGTTTCGTTGAA	CGAACCAAAACCTTGGAAAA	ATC(mis2)	246
WCS1895	WCC35J16	CTGGAAAGCTCGATCCACTC	ACCACCTCCTCCTCACCTCT	AAC(mis2)	296
WCS1896	WCC34F06	TGGTTTTGTTGTTTTTGATTGTG	TCGACAACACGGTTTGAGAG	AAC(mis2)	184
WCS1897	WCC35A04	ACGGTTGGTGGTACGAAGAG	GCCCTCTTAATGGACTTGGG	AAG(mis2)	119
WCS1898	WCC42A20	CAACAACAACAACAACAACGC	GGTGTCGTTGGAGGAAGAAG	ATC(mis2)	147
WCS1899	WCC42B10	GAGACACTGGGAAGTGGGAA	ATCACCAACCGCCTACTGAC	AAG(mis2)	182
WCS1900	WCC42C24	GCCCTCAAGTACGTCGAAGA	GTTGATACCCTGGTTGGTGG	AAG(mis2)	264
WCS1901	WCC42D01	ATCCGAAGCTCATCATCACC	CCTGTCGTACCGGAGGAATA	ACG(mis2)	232
WCS1902	WCC42D02	ATTCATCCACCTCCTCAACG	ATTGAAACCAAAAACACCGC	GGA(mis2)	132
WCS1903	WCC42D18	ATTGAACCTTCAACATCGCC	TCTCAATCAACGGTGGAACA	AAG(mis2)	292
WCS1904	WCC42D23	TCCTGTTGCAGCACCTACAC	TGAAAGATTTGCGAGAAGCC	AGC(mis2)	179
WCS1905	WCC42G05	TGTAAGGCATCAGCGATTGA	TCCATCGCATCCAACAATAA	AAT(mis2)	135
WCS1906	WCC42G14	TAGCAATTGTGTCCCCATGA	CTGATCACATGGTTGCTGCT	GGT(mis2)	251
WCS1907	WCC42K05	CAACTTGTGAAAGCCTGCAA	TCGATGACGATGAAATGGAA	ATC(mis2)	192
WCS1908	WCC42K22	TCTCAAACCCAAGCCAAAAA	TGTGATGGTGGATGAACAAGA	AAC(mis2)	198
WCS1909	WCC42L05	TCAAGCTAACAAAACAAGCTAAGG	ACATTCTTCAACGGCGAAAC	ATC(mis2)	251
WCS1910	WCC42N13	TGGCTTTAGTTCTTGGCCTC	CAGAGCCAACAAACCACCTC	AAC(mis2)	90
WCS1911	WCC42O08	AAAGGCACTGCAGGAGAAAA	GACTCAGCATCCAACAGCAA	AAT(mis2)	273
WCS1912	WCC42O10	TGCAAAATTCATGGTGGAGA	CGGAGAGTTCCAGCTACCAG	ATC(mis2)	291
WCS1913	WCC42O11	GTACGCCGACAACGGTATCT	ATGTCCTGGACGGACTTGAC	GGC(mis2)	273
WCS1914	WCC43A06	CCTTGGCGGACTGATAATGT	CTGGGTCAGATGGGTTGAGT	ATC(mis2)	211
WCS1915	WCC43B06	CTCGCTATTTCCCTCATCCA	CTAAAGCCTCTTCCCAACCC	ATC(mis2)	294
WCS1916	WCC43C14	CCGCACACACCAATAATGAG	GCCACGATGGTCATTAGGAT	AAG(mis2)	249
WCS1917	WCC43D13	CTGCTCAAAGTGCCATCTCA	GAGGGTGCTGAATTGGAAGA	AGC(mis2)	166
WCS1918	WCC43F22	AGCTTTAGGCCACTTCCTCC	TCCATGGATCCTTAACCCAA	AAG(mis2)	295
WCS1919	WCC43K07	AAAATTGTCTTCGCCACCAC	TAGCTCCAGCACTGGCTTTT	AAC(mis2)	159
WCS1920	WCC43O19	GAAGCCGTTCAAAACACCAT	GTGTCCCAAGCAACCAAAGT	AAC(mis2)	236
WCS1921	WCC43P20	TTATTGCTGGAATCCGAAGC	TCAACAGCCAAAGCATGTTC	ATC(mis2)	298
WCS1922	WCC42H18	AAGTGGCAGAGATGAAACGG	AAACTCAAGGAGCCAGACGA	GGT(mis2)	271
WCS1923	WCC43L05	TTATTCCGGTGCTGGAGTTC	ACCAACACCCATCACCAGTT	GGT(mis2)	176
WCS1924	WCC43L08	GCAAATGGCAGGGAATATGT	AACGTTTTCCGCAATGAAAT	AAG(mis2)	229
WCS1925	WCC43H24	GCCAAAGGCAGATATTTCCA	GCAAACATTGCAGTCAGACG	ATC(mis2)	115
WCS1926	WCC43J02	TCGCAGCCTCTCTCTTTCTC	TGAAATTTGGGGGTTAGGGT	AAG(mis2)	160
WCS1927	WCC43L11	AACTCCCTCGGTGTTGTCAC	AAGAAGAGGAAGACGAGCCA	GGT(mis2)	277
WCS1928	WCC36C02	TTTCGTTGTGCTTCATCTGC	GCAGCCAGAAAATCACCAGT	GGT(mis2)	250
WCS1929	WCC36D01	TGTACAAACGCACTCCTTCG	GGCTCGGAATGTGATGTCTT	AAG(mis2)	292
WCS1931	WCC36H23	ATGCTTGCTGAATTCTCGCT	CGAACCCGAATCTGAAGAAG	AAT(mis2)	159
WCS1932	WCC36I22	ACCGCCAAATCCCTAAATTC	CGTTGTTCGAGAGAAGGAGG	GGT(mis2)	284
WCS1933	WCC36K08	CCTTCTCATCTACCTCTTCCGA	CGTTACCGACGGTGAAACTT	AAC(mis2)	92
WCS1934	WCC36L17	TCTGGCCAAATCATTCACAA	GCCTCCTGATTCTGATCTCG	ATC(mis2)	295
WCS1935	WCC36O17	ACAACCGTCAAACACGATGA	GAGGAACAAGAGAAGCGGTG	AAG(mis2)	222
WCS1936	WCC36P23	ACCGTGTGCAATCCGTTATT	CAAGCACCTGATACGAGCAA	AAG(mis2)	241
WCS1937	WCC37C15	AATGCTCCAGCTGAGGAAAC	TTCTGGTGGAAGTGAGTCCC	AGC(mis2)	201
WCS1938	WCC37D14	CCATCGTCCTTTTGCTCCTA	GGAAGAATCAATTGGCGAAA	GGA(mis2)	247
WCS1939	WCC37D22	TCTTCCTTCCACTTGCTGCT	TTTCAGCTCAGGGGAGACAT	ATC(mis2)	238
WCS1940	WCC37E16	GAGACGCCAAAAAGTGAAGG	TTCCTGGACTGAAGGGTTTG	AAG(mis2)	214
WCS1941	WCC37G06	AAGATCGATCAAATTGTTTAATTGC	ACGAGATGGGTTTCCATGAC	AAC(mis2)	260
WCS1942	WCC37H11	TCCATATACCGCTTCAAGGC	TATCGGCACAAAACCATCTG	GGT(mis2)	287
WCS1943	WCC37J08	CCATGGACACCATTAGCACA	GGAACCTAGAAGGATTCGGC	AAG(mis2)	225
WCS1944	WCC37J21	TTCATAGCCAAACGCATCAC	TGCAGCAAGCATTAGAGGAA	GGA(mis2)	258
WCS1945	WCC37J23	CGTTTCCGACATGGCTTTAT	AAGCTCCAAAGCAACGAAGA	GGT(mis2)	287
WCS1946	WCC37M13	TATTTGAAGGATGTGCGGTG	CATTAACGGGGTTCTGTGCT	ATC(mis2)	289
WCS1947	WCC37M18	GTCATTCCGACGGACGTTAT	CGCCATTGTCCTTTACGATT	ATC(mis2)	186
WCS1948	WCC37M20	TGAAGTCATCAACCCCAACA	TCTTGCTCGTCTCACCAATG	GGC(mis2)	269
WCS1950	WCC37N17	GTTCACAACGCTGTCGCTAA	GAGCAGCAATGGCAACAATA	AAG(mis2)	253
WCS1951	WCC37O04	TCCAAGAATCCAAACAAGCC	GAATGATGATGACGTGGCAG	ATC(mis2)	194
WCS1952	WCC37P21	TTCTGTGGCTTACGATGCTG	GTCTTCATATTGCGACGGGT	AAC(mis2)	115
WCS1953	WCC37F19	TCCACTTTCAATCAATTTGCAC	CATGCAACCGTCACTACACC	ATC(mis2)	288
WCS1954	WCC37F18	GGAGTAGCCTTCTTCGCCTT	AGCAGGACCTGGAAGAGGAT	AAC(mis2)	269
WCS1955	WCC40B06	ACCATTGAGAGTTTCGACCG	ACGCAATTTGCAGTAATCCC	GGA(mis2)	242
WCS1956	WCC40B12	CACCTCATCATAGCGTTGTTTC	CGGTTCTGGAACCAAACTTC	AAG(mis2)	298
WCS1957	WCC40C05	CCATCAAAGCTTCATCGTTTC	CAGTGTTGAACGCATCCACT	AAG(mis2)	144
WCS1958	WCC40C21	CCATTAGCCACAAACCACCT	TTCAGCTGCACAATTCCAAG	ATC(mis2)	278
WCS1959	WCC40D23	TTTTAAGACGGTGTCCGAGG	GCAACAGTGGCAGAGTGAAA	AGC(mis2)	216
WCS1960	WCC40E13	AGACCTCCAAAACCATGCAG	TAAGGGAGGCCGTAATGATG	AAG(mis2)	224
WCS1961	WCC40G09	CCCATCCGTTGTTTGTTACC	GAATTGAAGCCCCTCCTACC	GGT(mis2)	228
WCS1962	WCC40G17	CATCCTTTCTTCCGAAACCA	ATTTTCAATGTGGCTGAGGG	AAG(mis2)	235
WCS1963	WCC40H22	TCACACCTCACCATCTCCTTC	AGACACCAACGTTAGGACGG	AAC(mis2)	112
WCS1964	WCC40K01	AGATGAGATGGCGAAGCTGT	TTTGCCGAGCCTGTAGAGAT	ATC(mis2)	211
WCS1965	WCC40M01	GCTTCAGGTGCTCAAGCTCT	GTCATGGAGGCACGAAGATT	AGC(mis2)	161
WCS1966	WCC40M03	ATCGCACCAAGCCAATTATC	AATCCGGTTCATCTGTGAGG	AAC(mis2)	251
WCS1967	WCC40M22	AGAAGGCGGTACAAGTCTGC	AACTGAGCATGAACACCACG	AAC(mis2)	299
WCS1968	WCC40O03	GTTTTCTCCGCCCCTTTTAC	TTCTTCACACTTTGCAACCAA	AAC(mis2)	179
WCS1969	WCC40O14	CAGGCTATTCTAGTCTAATTTCCAA	TCGATACACGGTCCATCTCA	AAG(mis2)	246
WCS1970	WCC40P24	GGTGAAAAGATGCGTCCAAT	CAACCAAGAGCCTTCCAGAG	AAC(mis2)	205
WCS1971	WCC41A03	CACATGAAGCTCCTCCTAAACA	GGAAATCTGCTGATCCTCCA	AAT(mis2)	156
WCS1972	WCC41A09	GCTCTCACACTCCGAACCTC	GCTTCAGCTTCGGACAAATC	AGC(mis2)	196
WCS1973	WCC41A23	GGCCCACTTTGAAAACAGAA	GCTTCGCATCTGGTTCCTAC	AAT(mis2)	195
WCS1974	WCC41B22	CCGTCCACTTCAAGAACCAT	ATTGCAAAACCACGAGATCC	GGA(mis2)	204
WCS1975	WCC41C23	GTGGCCTAACAGACTCCCAA	AACCTTGACCTCTTGGCTGA	ATC(mis2)	277
WCS1976	WCC41D18	ATGGAAGCACTTTTGCTGCT	GCCTGAAGCAATTCCACTTC	GGT(mis2)	192
WCS1977	WCC41D23	TCTATGGGGAAGTCCAAACG	AGTGCCTCTCAAAAGCCAAA	ATC(mis2)	209
WCS1978	WCC41F02	ATGCCCATTGGATTCATCAT	TCCCAAATTCCAGCAAGACT	ATC(mis2)	172
WCS1979	WCC41H21	GCTTCCCTCATGAGCTTCCT	AGGCTGCATCATCTCTTGCT	AAC(mis2)	291
WCS1980	WCC41H22	GTTCCTCTCTGCTACCCGTG	TCTGCTAGAAAATCGACGAACA	AAG(mis2)	217
WCS1981	WCC41J04	CACTGCAACGGTCGAGTAGA	TCTGGCGATGACTTTTCTCC	GGA(mis2)	229
WCS1982	WCC41J10	AAAGCTCAGCTGCAATCCAT	TACCCCTATCACCATCCGAA	GGA(mis2)	286
WCS1983	WCC41L01	GAACAGTACTGGCGAGAGGC	GTGCGCTTATTCGACTCCTC	GGC(mis2)	281
WCS1984	WCC41L23	TCCTGATGCCCCTAGATTTG	CGAATTCTTCAACCGATTCC	GGA(mis2)	176
WCS1985	WCC41N09	GCGAATGCGTAGACAGAACA	GTTGGCCGATAATTGTACCG	GGT(mis2)	209
WCS1986	WCC41O17	GAACAGAACAAAACAAAACAAAACA	GAGGAATTTGCGACGATGAT	AAG(mis2)	145
WCS1987	WCC41P06	AAAATTCCTCAATTGCACGC	ATTGGGCATCACTTCCTGTC	AGC(mis2)	180
WCS1988	WCC41B05	GGAGCCGCATGTTAAAAGAA	ATCTTGCATTCTTGTTGGGC	AAG(mis2)	278
WCS1989	WCC41F15	AGTTGGTCTGATCAATGGGG	TGCCATAAGCTTTGCATCTG	AGC(mis2)	126
WCS1990	WCC41P10	AATCATGTGCACGCCACTAA	CTTCCTGTTGCGACGATTTT	ACT(mis2)	189
WCS1991	WCC41B02	AAAAGGTTCTGTTCCGGGTT	GGCATTTAATTGCTTTCCTCA	GGA(mis2)	204
WCS1992	WCC41O14	TTAGCCTCCGAACTCAGCAT	CTAGCTCTTGAAAATGGGCG	ATC(mis2)	246
WCS1993	WCC40A18	CTGGAATCGTCGTGGAAAGT	CCTTGTTTTTCCTTTTCCCC	ATC(mis2)	174
a) 'mis1' and 'mis2' indicate the presence of one and two mismatched motifs in the targeted SSR regions.
b) The expected amplification size was estimated from EST sequences.
