# Supplementary material for: Comparative Genetic Mapping and Discovery of Linkage Disequilibrium Across Linkage Groups in White Clover (Trifolium repens L.)
Source: G3 (Bethesda). 2012 May 1;2(5):607–17. doi: 10.1534/g3.112.002600 (PMC3362943; doi:10.1534/g3.112.002600)
Supplement: Supporting Information [file supp_2.5.607_TableS2.xls]

## Sheet: Linkage Map
Table S2. Locus name, position, and segregation distortion of the integrated and Type II-specific maps.
Integrated Map								273-7 specific Map						T17-349 specific Map
Locus Name	LG a)	Position	Segregation Distortionb)	Segregation type	Status of multiple loci			Locus Name	LG	Position	Segregation Distortionb)	LD calculatione)		Locus Name	LG	Position	Segregation Distortionb)	LD calculatione)
					Typec)	Mapped LGd)
LG1a								LG1a						LG1a
WCS0403b	1a	0	*	273-7 Specific	Type I	Homeologous		WCS0403b	1a	0	*	+		RCS5799	1a	0		+
WCS1589	1a	6.487		273-7 Specific				WCS1571	1a	4.863		+		WCS0546b	1a	4.85		+
WCS1571	1a	8.247		Bi-Type II				WCS1589	1a	6.667		+		WCS0194	1a	6.827		+
WCS0443_273	1a	12.306	***	Bi-Type II	Type II	8a		WCS0443	1a	13.525	***			WCS1277a	1a	10.571
WCS0187b	1a	14.675		273-7 Specific	Type I	Homeologous		WCS0187b	1a	17.155		+		WCS1544	1a	12.825		+
WCS1377a	1a	19.145	***	273-7 Specific	Type I	3b		WCS1377a	1a	21.505	***	+		RCS1356	1a	20.146
WCS1321	1a	21.64	***	273-7 Specific				WCS1321	1a	25.964	***			WCS1571	1a	25.948		+
WCS1896	1a	23.889	***	Bi-Type II				WCS0854a	1a	27.159	***	+		RCS5504a	1a	36.715	***
WCS0854a	1a	24.824	***	273-7 Specific	Type I	Homeologous		WCS1896	1a	28.417	***			WCS0238	1a	40.833	***	+
TRSSRA06B04a	1a	29.093	***	273-7 Specific	Type I	1b,6a		TRSSRA06B04a	1a	31.057	***	+		RCS3797	1a	41.908	***
WCS1886_273	1a	33.578		Bi-Type II	Type II	Homeologous		WCS1886	1a	36.279	***	+		WCS0218	1a	43.651	***	+
WCS1847	1a	37.297		273-7 Specific				WCS0665	1a	42.937		+		TRSSRA04E08	1a	44.534	***
WCS1544	1a	37.736		T17-349 Specific				WCS0560b	1a	46.182		+		WCS0376	1a	45.34	***
WCS0665	1a	39.567		273-7 Specific				WCS1847	1a	47.029				WCS0102a	1a	46.809	***
WCS1277a	1a	39.599		T17-349 Specific	Type I	Homeologous		RCS4541	1a	48.01				WCS1888	1a	47.574	***	+
RCS4541	1a	41.523		273-7 Specific				WCS0476	1a	49.866		+		WCS1640c	1a	49.358	***
WCS0560b	1a	42.664		273-7 Specific	Type I	6a		WCS1043	1a	53.584	*			WCS1461	1a	50.715	***
WCS0546b	1a	43.77		T17-349 Specific	Type I	Homeologous		RCS1356	1a	54.043				RCS3438	1a	52.413	***	+
WCS0476	1a	44.476		273-7 Specific				WCS0194	1a	56.196		+		WCS0850b	1a	54.194	***
WCS0194	1a	47.033		Bi-Type II				RCS5504a	1a	58.238	***			WCS0029b	1a	54.567	***
WCS1043	1a	50.448	*	273-7 Specific				WCS1490b	1a	59.791				RCS4140a	1a	55.97	***
RCS1356	1a	50.868		Bi-Type II				WCS1561b	1a	61.328		+		RCS2807	1a	59.672	***	+ dLG
RCS5799	1a	54.761		Bi-Type II				WCS0698	1a	61.846				RCS0424c	1a	60.054	***
WCS1490b	1a	55.52		273-7 Specific	Type I	Homeologous		WCS1793a	1a	62.918	*			WCS1401	1a	63.523	***	+ dLG
WCS1561b	1a	56.593		273-7 Specific	Type I	Homeologous		RCS5799	1a	65.952		+		RCS3700b	1a	64.625	***
WCS0698	1a	58.605		273-7 Specific				WCS1793b	1a	69.273	*			RCS5289a	1a	70.013	*	+ dLG
WCS1793a	1a	59.025	*	273-7 Specific	Type I	Same		WCS1158b	1a	71.153		+		WCS1364	1a	73.157		+ dLG
RCS5504a	1a	60.348	***	Bi-Type II	Type I	Homeologous		WCS0598d	1a	76.244	*	+		WCS1437b	1a	74.147
WCS0888	1a	61.115	***	T17-349 Specific				WCS0218	1a	81.467		+		RCS5230a	1a	75.434
WCS1793b	1a	62.376	*	273-7 Specific	Type I	Same		TRSSRA04D11	1a	83.379	***			RCS2928	1a	76.351
WCS1158b	1a	65.202		273-7 Specific	Type I	Homeologous		WCS0143	1a	86.248		+		RCS5667	1a	76.377
WCS1640c	1a	65.509	***	T17-349 Specific	Type I	3a,3b		WCS1211	1a	87.985				RCS1427b	1a	77.116	*
WCS0238	1a	66.741	***	T17-349 Specific				RCS1265	1a	88.571		+		WCS1613a	1a	78.338		+
RCS3797	1a	67.789	***	Bi-Type II				RCS3890	1a	95.342		+		WCS0251	1a	78.751		+ dLG
WCS0376	1a	68.928	***	T17-349 Specific				WCS1696a	1a	97.727	**			RCS0917b	1a	79.694
WCS1888	1a	69.359	***	T17-349 Specific				RCS4305	1a	100.027		+		WCS1106	1a	81.35		+ dLG
TRSSRA04E08	1a	70.731	***	T17-349 Specific				WCS1657a	1a	102.401				TRSSRA04D11	1a	82.759
RCS3700b_T17	1a	72.277		Bi-Type II	Type I&Type II	1b,6a		WCS0303	1a	102.927				WCS1465b	1a	92.729	***	+
WCS0218	1a	73.831	***	Bi-Type II				WCS0816	1a	106.277		+		WCS1713	1a	95.781	***
WCS1461	1a	74.975	***	T17-349 Specific				RCS3438	1a	107.42	*	+		WCS1686	1a	98.693	***	+
WCS0598d	1a	76.769	*	273-7 Specific	Type I	4a,5b		WCS0159a	1a	108.525	*			RCS3928b	1a	100.439	***
WCS0143	1a	79.534		273-7 Specific				WCS0209a	1a	109.41	***			RCS3303	1a	101.519	***
WCS1106	1a	82.098	***	Bi-Type II				WCS0159c	1a	110.178	*	+		WCS0888	1a	102.043	***
WCS1211	1a	82.909		273-7 Specific				RCS5326	1a	112.769	*			WCS0546a	1a	103.065	***	+
RCS1265_273	1a	83.522	***	Bi-Type II	Type II	Homeologous		RCS4382	1a	112.769	*			WCS1868	1a	105.066	***
RCS5289	1a	87.03	*	T17-349 Specific				WCS0017	1a	118.634		+		WCS1613c	1a	105.458	***
TRSSRA04D11	1a	88.521	***	Bi-Type II				RCS5065	1a	120.414	*	+		RCS2163	1a	106.275	***
RCS1427	1a	88.526	*	T17-349 Specific				WCS0286a	1a	123.311				WCS1984	1a	107.665	***
WCS0251	1a	89.414		T17-349 Specific				WCS0286c	1a	125.706	*	+		WCS1507	1a	108.177	***
RCS2928	1a	89.86		T17-349 Specific				WCS0042b	1a	128.469				RCS3758	1a	108.627	***	+
RCS5667_T17	1a	89.892		Bi-Type II	Type II	Homeologous		WCS1189c	1a	131.905	***	+		RCS4914	1a	109.117	***
RCS0917b	1a	90.36		T17-349 Specific	Type I	Same		WCS1465c	1a	136.081	***	+		WCS0587	1a	109.474	***
RCS5230a	1a	90.93		T17-349 Specific	Type I	4a		RCS0917a	1a	144.804	*	+		WCS1477	1a	110.686	***
RCS3890	1a	91.791		273-7 Specific				WCS1106	1a	153.044	***	+		WCS0159c	1a	111.866	***
WCS1437b	1a	91.802		T17-349 Specific	Type I	4b		LG 1b						WCS0199	1a	112.98	***	+
WCS1364_T17	1a	92.754		Bi-Type II	Type II	Homeologous		WCS0610b	1b	0	***	+		WCS1896	1a	114.163
WCS1613a	1a	94.803		T17-349 Specific	Type I	Homeologous		WCS1490a	1b	4.307		+		WCS1115b	1a	114.186	***
RCS4305	1a	95.226		273-7 Specific				WCS0117	1b	11.443				WCS1155	1a	115.101	***
WCS1657a	1a	95.812		273-7 Specific	Type I	Homeologous		TRSSRA06B04b	1b	11.975		+		WCS0835	1a	116.943	***	+
WCS0303	1a	97.451		273-7 Specific				RCS4133	1b	24.16		+		WCS0788	1a	122.34	***	+
WCS1696a	1a	98.856	**	273-7 Specific	Type I	Homeologous		RCS3987	1b	24.812				AW350	1a	130.249	***	+
RCS3438	1a	101.181	***	Bi-Type II				WCS1281	1b	29.24				WCS0658b	1a	137.164	***	+
WCS0816	1a	102.639		273-7 Specific				WCS1699	1b	30.126		+		RCS1500	1a	153.751	***	+ dLG
WCS0159a	1a	104.236	*	273-7 Specific	Type I	Homeologous		TRSSRA04B04	1b	31.974				LG1b
WCS0209a	1a	105.159	***	273-7 Specific	Type I	Homeologous		WCS0854b	1b	34.843	***			WCS0403a	1b	0		+
WCS1401	1a	106.154	***	T17-349 Specific				WCS0200	1b	36.735	***	+		WCS1783	1b	21.712		+
RCS4382	1a	107.81	*	273-7 Specific				WCS0444	1b	38.859	***			WCS1785	1b	36.35		+
RCS5326	1a	107.81	*	273-7 Specific				WCS1341a	1b	41.039				WCS1857	1b	37.15
WCS0159c	1a	108.96	***	Bi-Type II	Type I	Homeologous		WCS1152	1b	41.976		+		WCS0187a	1b	41.899		+
RCS0424c	1a	109.691	***	T17-349 Specific	Type I	8b		WCS1857	1b	44.034	*			TRSSRA04B04	1b	48.829	**	+
RCS2807_273	1a	110.123		Bi-Type II	Type II	8b		WCS0889	1b	45.389		+		WCS1963a	1b	53.208		+
WCS0029b	1a	112.73	***	T17-349 Specific	Type I	8a		WCS1489b	1b	46.819	**			prs285	1b	56.812
WCS0835	1a	112.768	***	T17-349 Specific				WCS1430	1b	46.9	**			RCS4491	1b	60.247		+
WCS0199	1a	113.072	***	T17-349 Specific				WCS1713	1b	47.91	*			WCS0692	1b	61.944
WCS0017	1a	114.229		273-7 Specific				RCS2902c	1b	48.097	*			WCS1515	1b	66.812		+
RCS4140a	1a	114.579	***	T17-349 Specific	Type I	8b		RCS4103a	1b	48.751	***			WCS1277b	1b	68.875
WCS1465b	1a	114.982	***	T17-349 Specific	Type I	Homeologous		WCS0987	1b	49.045	***			WCS0569b	1b	69.924		+
WCS1477	1a	115.674	***	T17-349 Specific				WCS1018b	1b	49.257	***			WCS1699	1b	76.908	***	+
RCS5065	1a	116.001	*	273-7 Specific				WCS1249b	1b	49.363	***			WCS1886	1b	81.552		+
RCS3758	1a	116.139	***	T17-349 Specific				RCS4913	1b	49.382	**			RCS1837	1b	87.04	***	+
WCS0850	1a	116.687	***	T17-349 Specific				RCS4282	1b	49.382	**			WCS1138	1b	91.365	***	+
WCS1507	1a	116.854	***	T17-349 Specific				RCS2496	1b	49.382	**			WCS1489a	1b	93.519	***
WCS1984_T17	1a	117.454		Bi-Type II	Type II	Homeologous		WCS0346b	1b	49.976	**			WCS1392	1b	96.145	***	+
WCS0587	1a	118.079	***	T17-349 Specific				RCS3928a	1b	50.831	**	+		WCS1861b	1b	98.734	***
RCS4914	1a	118.689	***	T17-349 Specific				ats072	1b	51.185	**			WCS1861c	1b	100.246	***	+
RCS2163_T17	1a	119.341		Bi-Type II	Type II	Homeologous		RCS0298	1b	52.253	***			WCS0513	1b	101.454	***
WCS0286c	1a	119.634	*	273-7 Specific	Type I	Same		WCS1686	1b	53.258	*			WCS0149	1b	102.853	***
WCS0286a	1a	120.469		273-7 Specific	Type I	Same		WCS0421b	1b	55.09	**	+		WCS0741	1b	104.224	***
WCS0102a_T17	1a	121.035		Bi-Type II	Type I&Type II	8b		WCS0539	1b	55.837	**			WCS1881a	1b	105.401	***	+
WCS1115_273	1a	121.199		Bi-Type II	Type II	Homeologous		WCS0896	1b	56.377	**			WCS0658c	1b	109.006	**
WCS1155_273	1a	122.22		Bi-Type II	Type II	Homeologous		WCS0569b	1b	56.907	***			WCS1038	1b	109.807	***	+
WCS0042_273	1a	123.079	***	Bi-Type II	Type II	2a		BG281	1b	59.134	***	+		WCS1124b	1b	114.062	***	+
WCS1713_273	1a	125.959	*	Bi-Type II	Type II	Homeologous		WCS0785	1b	61.148	***			WCS1490a	1b	118.56	***
WCS0546a_T17	1a	127.242	***	Bi-Type II	Type I&Type II	Homeologous		RCS1970	1b	61.605	**			WCS0487b	1b	120.714		+ dLG
WCS1613c	1a	127.896	***	T17-349 Specific	Type I	Homeologous		WCS1341b	1b	63.202	*			WCS0716	1b	127.237	***	+
WCS1189	1a	127.981	***	273-7 Specific				RCS3343	1b	65.096	**	+		WCS0658a	1b	132.043	***	+
WCS1868	1a	128.337	***	T17-349 Specific				WCS0546a	1b	67.317	***			prs256	1b	142.947	***
RCS3303	1a	130.464	***	T17-349 Specific				WCS1364	1b	70.436		+		RCS5504b	1b	144.335		+
WCS0788_T17	1a	131.268	*	Bi-Type II	Type II	5a		WCS1289	1b	71.629	*			WCS1465a	1b	150.174	***	+
RCS3928b	1a	132.13	***	T17-349 Specific	Type I	Homeologous		WCS1158a	1b	74.434	*	+		WCS1613b	1b	157.99	***
WCS1465c	1a	132.226	***	273-7 Specific	Type I	Homeologous		RCS3700b	1b	76.916				RCS1265	1b	178.519	***	+
AW350_T17	1a	134.117		Bi-Type II	Type II	Homeologous		WCS1561a	1b	80.302	***	+		LG2a
WCS1686_T17	1a	135.431	*	Bi-Type II	Type II	Homeologous		WCS0266a	1b	94.98		+		WCS1028d	2a	0		+
RCS0917a	1a	140.503	*	273-7 Specific	Type I	Same		RCS5667	1b	95.95				WCS1790	2a	10.074	***	+
WCS0658b	1a	149.997	***	T17-349 Specific	Type I	Homeologous		WCS1570a	1b	97.72		+		WCS0002a	2a	14.138	***	+ dLG
RCS1500_T17	1a	159.134		Bi-Type II	Type II	Homeologous		WCS1570b	1b	98.975				WCS1287b	2a	19.678	***	+ dLG
LG 1b								WCS1423	1b	100.436		+		WCS1287a	2a	19.698	***
WCS0403a	1b	0		T17-349 Specific	Type I	Homeologous		WCS1407	1b	102.717				WCS1028b	2a	21.521	***
RCS5504b	1b	11.584		T17-349 Specific	Type I	Homeologous		WCS1195	1b	104.812				WCS0077a	2a	24.404	***	+ dLG
WCS0610	1b	21.344	***	273-7 Specific				RCS2163	1b	106.012		+		WCS0077b	2a	24.885	***
RCS1837	1b	24.802	***	T17-349 Specific				WCS0324	1b	108.245				WCS0292a	2a	25.776	***	+
WCS1138	1b	27.055	***	T17-349 Specific				WCS0664	1b	112.733		+		WCS1527	2a	27.705	***
WCS1392	1b	32.248	***	T17-349 Specific				WCS1984	1b	115.217				RCS4747	2a	31.317	***	+ dLG
WCS1783	1b	32.635		T17-349 Specific				WCS1115b	1b	116.837				WCS0053b	2a	32.165	***
WCS0117	1b	33.401		273-7 Specific				WCS1155	1b	117.849				WCS1040b	2a	33.889	***	+
TRSSRA06B04b	1b	34.056		273-7 Specific	Type I	1a.6a		WCS1657b	1b	120.415		+		WCS1434	2a	35.463	***	+
WCS1489a	1b	34.106	***	T17-349 Specific	Type I	Same		WCS1696b	1b	121.053				RCS5362a	2a	38.132	***
RCS4133_273	1b	45.783		Bi-Type II	Type II	4a		WCS1923c	1b	122.582				WCS1035	2a	39.682	***
RCS3987_273	1b	45.932	*	Bi-Type II	Type II	4a		WCS0209b	1b	123.617				WCS1671b	2a	41.194	***	+
TRSSRA04B04	1b	49.164	**	Bi-Type II				WCS0159b	1b	125.815		+		prs268a	2a	42.933	***
WCS1281	1b	50.311		273-7 Specific				WCS0701a	1b	127.6				RCS3211b	2a	44.713	***	+
WCS0854b	1b	52.357	***	273-7 Specific	Type I	Homeologous		WCS0714	1b	128.937	*	+		WCS0053a	2a	47.33	***
WCS0200	1b	53.08	***	273-7 Specific				BG274b	1b	131.335	***			WCS1604b	2a	48.595	***	+
WCS0187a	1b	53.319		T17-349 Specific	Type I	Homeologous		RCS3700c	1b	133.06				RCS4824a	2a	48.776	***
WCS1490a	1b	55.26	***	Bi-Type II	Type I	Homeologous		WCS0701b	1b	135.014	***	+		RCS4864	2a	50.977	***	+ dLG
WCS1699	1b	57.632	***	Bi-Type II				TRSSRAXX31	1b	139.383	*			WCS0042b	2a	62.553	***
WCS1341a	1b	60.651		273-7 Specific	Type I	Same		prs256	1b	141.228	***	+		RCS4824b	2a	63.961	**	+
WCS1785	1b	61.566		T17-349 Specific				AW350	1b	142.87				RCS3379	2a	76.448	*
WCS0444	1b	62.583	***	273-7 Specific				RCS1500	1b	144.489				WCS0880	2a	76.68	***	+
WCS1152	1b	64.45		273-7 Specific				WCS0410	1b	144.609		+		WCS1588	2a	79.164	*	+
WCS0889	1b	64.974		273-7 Specific				WCS0066	1b	146.554				WCS0487a	2a	86.867	***
WCS1489b	1b	66.484	**	273-7 Specific	Type I	Same		AL120	1b	152.285	***	+		WCS1438	2a	87.657	***
WCS1857	1b	67.395	*	Bi-Type II				WCS0321	1b	152.408				RCS2171	2a	88.102	***	+
WCS1430	1b	68.288	**	273-7 Specific				RCS3480c	1b	157.284		+		WCS0426	2a	95.147	***	+
WCS1713_T17	1b	69.153	***	Bi-Type II	Type II	Homeologous		WCS0669a	1b	159.329	***	+		WCS0731b	2a	103.077
RCS2902c	1b	69.338	*	273-7 Specific	Type I	2a,3a,6a		RCS3480b	1b	166.524	***	+		RCS0686	2a	105.817		+
WCS1963a	1b	69.746		T17-349 Specific	Type I	6a		RCS2164	1b	174.042	***	+		WCS1796b	2a	106.214
RCS4103	1b	70.017	***	273-7 Specific				WCS1465a	1b	186.482	***	+		RCS1204a	2a	112.154		+
WCS0987	1b	70.297	***	273-7 Specific				LG 2a						RCS1524	2a	115.079		+
WCS1018	1b	70.511	***	273-7 Specific				WCS0426	2a	0	***	+		MtBA32F05R1b	2a	118.348
WCS1249	1b	70.636	***	273-7 Specific				WCS0556a	2a	11.442		+		RCS2902b	2a	120.281		+
RCS2496	1b	70.641	**	273-7 Specific				RCS1128	2a	26.627	*	+		RCS5008	2a	121.998
RCS4282	1b	70.641	**	273-7 Specific				RCS0957	2a	28.298	*			RCS4683a	2a	127.001
RCS4913	1b	70.641	**	273-7 Specific				WCS0002b	2a	30.074	*	+		RCS4683c	2a	127.757		+
WCS0346	1b	71.228	**	273-7 Specific				WCS0002a	2a	32.28				RCS3911	2a	130.199		+
RCS3928a	1b	72.049	**	273-7 Specific	Type I	Homeologous		RCS3624b	2a	32.619				RCS2952	2a	133.575		+
prs285	1b	72.256		T17-349 Specific				WCS1796c	2a	32.619				WCS1575	2a	140.344	***	+
ats072	1b	72.402	**	Bi-Type II				WCS1620	2a	33.662				WCS1901a	2a	145.305	***	+
RCS0298	1b	73.512	***	273-7 Specific				prs279a	2a	34.685	*	+		WCS0278	2a	150.182		+
WCS1686_273	1b	74.503	***	Bi-Type II	Type II	Homeologous		RCS2686b	2a	37.316	***			WCS0305a	2a	156.409	***	+
WCS0421	1b	76.107	**	273-7 Specific				WCS1835	2a	38.976				WCS1754	2a	159.408
RCS4491	1b	77.014		T17-349 Specific				WCS1287b	2a	39.873				WCS0305b	2a	161.134		+
WCS0896	1b	77.099	**	273-7 Specific				RCS4568	2a	41.115				TRSSRB02E01	2a	162.605
WCS0539	1b	77.792	**	273-7 Specific				RCS3795b	2a	44.822	***			WCS0577	2a	168.78		+
WCS0692	1b	78.184		T17-349 Specific				WCS1413	2a	46.683	*	+		WCS0900b	2a	170.678		+
WCS0569b	1b	78.906	***	Bi-Type II	Type I	6a		WCS1232	2a	47.54	*			WCS1901b	2a	172.688
BG281	1b	80.329	***	273-7 Specific				RCS3911	2a	48.294	*			WCS1879a	2a	173.622	***
WCS0785	1b	82.686	***	273-7 Specific				RCS2171	2a	48.622				WCS0565a	2a	174.194
RCS1970	1b	83.259	**	273-7 Specific				WCS0229a	2a	49.087	*			RCS1422	2a	175.341		+
RCS3343	1b	84.138	**	273-7 Specific				WCS1438	2a	49.542	***			WCS1451a	2a	176.735
WCS1341b	1b	86.126	*	273-7 Specific	Type I	Same		WCS0229b	2a	50.346	*	+		RCS5164	2a	180.288		+
WCS1515	1b	86.955		T17-349 Specific				WCS1309a	2a	56.166				WCS0890	2a	182.187
WCS1277b	1b	88.411		T17-349 Specific	Type I	Homeologous		WCS0654	2a	57.342	*	+		RCS5839b	2a	193.571	*	+
WCS0546a_273	1b	88.494	***	Bi-Type II	Type I&Type II	Homeologous		WCS1436	2a	59.694	***	+		WCS1525	2a	197.623		+
WCS1289	1b	90.741	*	273-7 Specific				RCS4342b	2a	62.24	***			LG2b
RCS3700b_273	1b	93.369	***	Bi-Type II	Type I&Type II	1a,6a		RCS4342d	2a	65.187		+		RCS5243	2b	0	*	+
WCS1364_273	1b	93.408		Bi-Type II	Type II	Homeologous		WCS0807	2a	66.189				WCS0299b	2b	16.183	***	+
WCS1613b	1b	95.16	***	T17-349 Specific	Type I	Homeologous		RCS4342a	2a	67.785				ats073	2b	19.248
WCS1158a	1b	95.902	*	273-7 Specific	Type I	Homeologous		prs129	2a	68.365		+		WCS1629b	2b	20.508	*	+
WCS1886_T17	1b	100.392	***	Bi-Type II	Type II	Homeologous		WCS0215	2a	72.475				RCS1622	2b	21.823	*
WCS1561a	1b	101.144	***	273-7 Specific	Type I	Homeologous		WCS0423	2a	73.234				WCS0872	2b	24.173		+
WCS0487b	1b	107.411		T17-349 Specific	Type I	2a,4b		WCS1368b	2a	75.272		+		RCS5327b	2b	32.575		+
WCS0658a	1b	109.128	***	T17-349 Specific	Type I	Homeologous		WCS1901a	2a	77.241				WCS0558	2b	40.65		+
RCS5667_273	1b	112.48		Bi-Type II	Type II	Homeologous		WCS0727	2a	78.278				WCS0853	2b	43.754	***
WCS0266	1b	112.662		273-7 Specific				WCS1261c	2a	81.462		+		WCS0198b	2b	48.217	***	+
WCS1570a	1b	116.796		273-7 Specific	Type I	Same		WCS1261a	2a	82.727				WCS1133b	2b	54.033	***
WCS1570b	1b	117.314		273-7 Specific	Type I	Same		WCS1261b	2a	82.727				WCS1040a	2b	56.844
WCS1423	1b	118.618		273-7 Specific				RCS0630	2a	84.691		+		WCS0028	2b	62.762		+
WCS1407	1b	120.767		273-7 Specific				WCS1309b	2a	89.024				WCS1128	2b	66.334	***
WCS1861b	1b	120.937	***	T17-349 Specific	Type I	Same		WCS0579	2a	90.286		+		WCS1550	2b	73.549	***	+
WCS1861c	1b	122.386	***	T17-349 Specific	Type I	Same		WCS1491	2a	91.256				WCS1133a	2b	74.067
WCS1195	1b	122.797		273-7 Specific				WCS1451b	2a	92.036		+		RCS3487	2b	75.081	***
WCS0513	1b	123.594	***	T17-349 Specific				WCS1879b	2a	93.846				RCS1775	2b	77.068	***	+
RCS2163_273	1b	123.998	***	Bi-Type II	Type II	Homeologous		WCS1879a	2a	94.085				WCS1566a	2b	81.538	***
WCS0149	1b	124.983	***	T17-349 Specific				RCS3979	2a	94.581				MTIC304	2b	82.275
WCS1881a	1b	126.254	***	T17-349 Specific	Type I	4a		RCS1422	2a	94.945				WCS0416a	2b	85.374		+
WCS0324	1b	126.347		273-7 Specific				TRSSRA04H04b	2a	95.611		+		WCS0634a	2b	87.443	*
WCS0741	1b	127.71	***	T17-349 Specific				WCS0461	2a	96.184				WCS0353	2b	88.748
WCS0664	1b	130.394		273-7 Specific				RCS5224	2a	97.087				ats073a	2b	90.115		+
WCS0658c	1b	132.754	**	T17-349 Specific	Type I	Homeologous		RCS5164	2a	98.862				WCS1203a	2b	92.001
WCS1984_272	1b	132.835	***	Bi-Type II	Type II	Homeologous		WCS0154b	2a	101.776		+		WCS0972	2b	93.278
WCS1038	1b	132.842	***	T17-349 Specific				WCS1538	2a	106.437	*	+		WCS1986a	2b	94.366		+
WCS1115_T17	1b	134.412	***	Bi-Type II	Type II	Homeologous		WCS0034a	2a	110.701	*	+		WCS1831	2b	98.079	**
WCS1155_T17	1b	135.381	***	Bi-Type II	Type II	Homeologous		WCS1062	2a	122.325	***	+		ats126a	2b	98.258
WCS1124	1b	137.415	***	T17-349 Specific				LG 2b						WCS1295	2b	98.855
WCS1657b	1b	137.863		273-7 Specific	Type I	Homeologous		WCS0053a	2b	0	***	+		WCS0416b	2b	99.929		+
WCS1696b	1b	138.478		273-7 Specific	Type I	Homeologous		RCS3211b	2b	5.219	***	+		ats123a	2b	102.023
WCS1923c	1b	140.015		273-7 Specific	Type I	3a,4a		WCS1710	2b	9.599	***			RCS4702	2b	105.133		+
WCS0209b	1b	140.977		273-7 Specific	Type I	Homeologous		WCS0130	2b	12.16	***	+		RCS5004	2b	106.682
WCS0159b	1b	143.164		273-7 Specific	Type I	Homeologous		WCS0820a	2b	13.859	***			WCS1566b	2b	106.971	***
WCS0701a	1b	144.86		273-7 Specific	Type I	1b,3b		WCS0820c	2b	14.4	*			WCS0818a	2b	110.642	***	+
WCS0714	1b	146.28	*	273-7 Specific				RCS3211a	2b	14.419	**			WCS0557	2b	113.806
WCS0716_T17	1b	146.293		Bi-Type II	Type II	4a		WCS1856	2b	16.73	***	+		WCS0818b	2b	116.465		+
BG274b	1b	148.53	***	Bi-Type II	Type I	6a		WCS1408	2b	18.893		+		WCS0150	2b	118.715		+
RCS3700c	1b	150.096		273-7 Specific	Type I	1a,6a		WCS1340	2b	23.103		+		ats084	2b	125.101
WCS0701b	1b	152.326	***	273-7 Specific	Type I	1b,3b		WCS0815	2b	30.906	*	+		ats099a	2b	125.107		+
prs256	1b	153.709	***	Bi-Type II				WCS0611	2b	31.723	***			WCS0349	2b	126.261
TRSSRAXX31_273	1b	156.664		Bi-Type II	Type II	6a		WCS0637b	2b	37.122	***	+		RCS5643	2b	126.987	*
AW350_273	1b	159.634	***	Bi-Type II	Type II	Homeologous		MTIC19a	2b	39.829	***	+		WCS1651	2b	130.08	***	+
RCS1500_273	1b	161.35	***	Bi-Type II	Type II	Homeologous		WCS1478	2b	45.217		+		WCS1094	2b	134.117
WCS0410	1b	161.889		273-7 Specific				WCS1629c	2b	52.83	*	+		ats176	2b	136.851	*	+
WCS0066	1b	165.445		273-7 Specific				ats126b	2b	55.407				WCS1604b	2b	139.088
AL120	1b	166.544	***	273-7 Specific				WCS1824b	2b	57.419		+		RCS4421	2b	141.651
RCS1265_T17	1b	169.495		Bi-Type II	Type II	Homeologous		WCS1422	2b	58.907				ats005	2b	143.545
WCS0321	1b	170.931		273-7 Specific				WCS0198a	2b	60.315				WCS1369	2b	144.369
RCS3480b	1b	170.981	***	273-7 Specific	Type I	Same		WCS0168	2b	61.014		+		RCS5958	2b	146.15		+
RCS3480c	1b	175.311		273-7 Specific	Type I	Same		WCS0292a	2b	62.367				WCS1569b	2b	149.622
WCS0669	1b	177.415	***	273-7 Specific				RCS3144	2b	63.252				RCS3929	2b	151.143		+
WCS1465a	1b	187.592	***	Bi-Type II	Type I	Homeologous		RCS5243	2b	63.523	*			RCS2409b	2b	152.331
RCS2164	1b	190.893	***	273-7 Specific				WCS0853	2b	65.81		+		WCS0605	2b	157.233	*	+
LG 2a								WCS1762	2b	66.786				WCS0192	2b	160.592		+
WCS0556a	2a	0		273-7 Specific	Type I	6b		MTIC304	2b	69.66	***	+		WCS0615b	2b	168.156		+
RCS3379	2a	9.18	*	T17-349 Specific				RCS5102	2b	72.006	*			WCS1569a	2b	179.665	***	+
WCS0426	2a	12.218	***	Bi-Type II				WCS1958a	2b	74.016	*	+		LG 3a
WCS1588	2a	15.798	*	T17-349 Specific				WCS1824a	2b	75.844				WCS0651b	3a	0	***	+
WCS0042_T17	2a	19.464		Bi-Type II	Type II	1a		RCS7015	2b	79.262	***	+		TRSSRA06E06	3a	24.157	***	+
WCS0880	2a	22.542	***	T17-349 Specific				WCS0416c	2b	80.743	*			WCS0929	3a	27.86	***
RCS1128	2a	23.253	*	273-7 Specific				WCS1133c	2b	88.969	***	+		WCS0849	3a	29.552	***	+
RCS0957	2a	23.623	*	273-7 Specific				WCS1028c	2b	90.972	***	+		WCS1169	3a	44.426	***	+
WCS0002a	2a	28.034	***	273-7 Specific	Type I	Same		WCS1629a	2b	93.691	***			RCS4211b	3a	47.873		+
WCS0002b	2a	26.797	*	Bi-Type II	Type I	Same		WCS0277	2b	95.094	**	+		WCS1079b	3a	51.385	*	+
RCS3624b	2a	28.575		273-7 Specific	Type I	6b		MTIC19b	2b	100.61		+		WCS1822	3a	52.962
WCS1796c	2a	28.575		273-7 Specific	Type I	Same		WCS0030	2b	113.095	***			WCS0293a	3a	56.666	***
RCS4824b	2a	29.036	**	T17-349 Specific	Type I	Same		RCS4864	2b	116.331	***	+		ats029	3a	57.64
WCS1620	2a	29.579		273-7 Specific				WCS1550	2b	118.353	***			WCS0391	3a	58.528
prs279	2a	30.625	*	273-7 Specific				WCS0643	2b	121.478	***	+		WCS0841	3a	58.621
WCS0487a_T17	2a	31.228	***	Bi-Type II	Type I&Type II	1b,4b		RCS4451	2b	128.88	***	+		WCS1863	3a	59.383
RCS2686b	2a	33.307	***	273-7 Specific	Type I	5b		RCS3487	2b	134.287		+		WCS1079a	3a	59.499		+
WCS1835	2a	34.636		273-7 Specific				WCS0071	2b	140.847	**	+		RCS1852	3a	60.478	***
WCS1287a	2a	35.802	***	Bi-Type II	Type I	Same		WCS0416a	2b	147.349		+		MtBA12D03F1	3a	61.397
WCS1287b	2a	36.171		T17-349 Specific	Type I	Same		WCS0744	2b	153.838	***	+		RCS7046	3a	61.718
RCS0686	2a	36.175		T17-349 Specific				RCS5362b	2b	159.039	***	+		prs100a	3a	62.32
WCS1796b	2a	36.666		T17-349 Specific	Type I	Same		LG 3a						WCS0340	3a	63.12
RCS4568	2a	36.764		273-7 Specific				WCS1122b	3a	0		+		TRSSRB02G07	3a	64.277
prs268	2a	39.38	***	T17-349 Specific				WCS1891	3a	8.615		+		WCS0934a	3a	64.927		+
RCS3211b_T17	2a	40.35	***	Bi-Type II	Type I&Type II	Homeologous		RCS5605c	3a	12.179	***	+		WCS1722c	3a	75.46
WCS1413	2a	40.685	*	273-7 Specific				RCS2875b	3a	14.086	***			WCS1083	3a	76.252		+
WCS1438	2a	41.802	***	Bi-Type II				RCS3832	3a	16.664		+		WCS1722a	3a	78.324	***
RCS2171	2a	41.815	***	Bi-Type II				TRSSRA06E06	3a	17.056	***			WCS1485	3a	79.105	*
WCS1232	2a	43.37	*	273-7 Specific				WCS0651a	3a	20.04		+		RCS3401	3a	79.587
RCS5362a	2a	43.745	***	T17-349 Specific	Type I	2b,8a		WCS1251b	3a	21.849	***			WCS1655	3a	79.678		+
WCS0229a	2a	44.474	*	273-7 Specific	Type I	Same		WCS1473	3a	24.895	*			WCS0553	3a	82.655
WCS0229b	2a	45.027	*	273-7 Specific	Type I	Same		prs100a	3a	26.17		+		WCS0293b	3a	83.168
WCS1671	2a	45.612	***	T17-349 Specific				TRSSRB02G07	3a	26.766				WCS1870a	3a	84.349
WCS1790	2a	46.424	***	T17-349 Specific				WCS0929	3a	28.12				WCS1758	3a	84.589		+
WCS1035	2a	46.793	***	T17-349 Specific				prs100c	3a	28.6		+		WCS1247a	3a	86.165	*
RCS4342b	2a	47.118	***	273-7 Specific	Type I	2a,6b		WCS0233	3a	32.707	***			BG239	3a	88.356
RCS1204a	2a	47.814		T17-349 Specific	Type I	6b		WCS0395b	3a	34.876	**	+		RCS5571	3a	88.577
RCS3911	2a	49.237	*	Bi-Type II				WCS0971b	3a	36.996				RCS5912a	3a	92.961		+
WCS0053a_T17	2a	49.248	***	Bi-Type II	Type I&Type II	Homeologous		BF243	3a	39.29				ats055c	3a	96.287		+
RCS4824a	2a	49.736	***	Bi-Type II	Type I	Same		WCS0971a	3a	40.362		+		WCS1087	3a	104.668
WCS1604a	2a	51.127	***	T17-349 Specific	Type I	Homeologous		WCS0005a	3a	42.907				WCS0736a	3a	105.498		+
WCS1309a	2a	51.868		273-7 Specific	Type I	Same		WCS0210	3a	45.632		+		WCS0270	3a	109.947		+
MtBA32F05R1b	2a	52.378		T17-349 Specific	Type I	7b		WCS1111a	3a	46.035				WCS1187c	3a	114.955		+
WCS0654	2a	52.962	*	273-7 Specific				WCS1111b	3a	46.278				WCS1098	3a	117.001	***	+
WCS0292a	2a	52.973		T17-349 Specific	Type I	Homeologous		WCS1083	3a	47.954				WCS1577b	3a	124.731		+
RCS2902b_T17	2a	54.234		Bi-Type II	Type I&Type II	1b,3a,6a		WCS1533	3a	49.343				WCS1834	3a	125.471
WCS1436	2a	55.018	***	273-7 Specific				WCS0787b	3a	49.944				WCS0615a	3a	129.591	***	+
RCS5008	2a	55.817		T17-349 Specific				WCS0553	3a	50.576		+		WCS1135	3a	132.46	***
WCS0077a	2a	56.488	***	T17-349 Specific	Type I	2a,7a		WCS1655	3a	50.813				WCS0906a	3a	136.502	***	+
WCS0077b	2a	56.918	***	T17-349 Specific	Type I	2a,7a		WCS0680	3a	51.038				WCS0495a	3a	137.148	***
RCS4683a	2a	58.999		Bi-Type II	Type I	6a		WCS1680	3a	51.353				RCS4493	3a	137.955	***
RCS4683c	2a	59.55		T17-349 Specific	Type I	6a		WCS1159a	3a	52.064				RCS4967	3a	138.606	***	+
WCS0053b	2a	59.658	***	Bi-Type II	Type I	Homeologous		WCS1758	3a	52.578				WCS0712	3a	142.275	***	+
WCS1040a	2a	60.751	***	T17-349 Specific	Type I	Homeologous		WCS0501a	3a	53.689				WCS0495b	3a	154.507		+
RCS4342d	2a	60.908		273-7 Specific	Type I	2a,6b		WCS0830b	3a	54.699		+		LG 3b
WCS0807	2a	61.947		273-7 Specific				WCS1743a	3a	56.191				WCS1972c	3b	0	***	+
prs129	2a	62.726		273-7 Specific				RCS5912b	3a	58.994				WCS0264	3b	5.255	***	+
RCS1524	2a	63.249		T17-349 Specific				RCS2902b	3a	61.559		+		WCS1044	3b	5.65
RCS4342a	2a	63.349		273-7 Specific	Type I	2a,6b		WCS0196a	3a	62.815	***			RCS2868	3b	6.159	***	+
WCS1575	2a	63.98	***	T17-349 Specific				WCS1418	3a	65.428		+		RCS0444	3b	12.799	***	+
RCS2952	2a	65.353		T17-349 Specific				WCS0946	3a	68.659				RCS2915	3b	14.634	***
RCS4864_T17	2a	66.181	***	Bi-Type II	Type II	Homeologous		RCS2250	3a	70.139		+		WCS1529	3b	15.534	***	+
WCS0215	2a	67.166		273-7 Specific				WCS1923a	3a	71.889	*			WCS0193	3b	17.801	***
WCS0423	2a	68.855		273-7 Specific				RCS0830b	3a	77.588		+		RCS3064a	3b	20.166	***	+ dLG
WCS1527	2a	69.749	***	T17-349 Specific				WCS0465	3a	79.286	*			RCS7234c	3b	23.383
RCS3795b	2a	70.238	***	273-7 Specific	Type I	6b		WCS0851d	3a	83.328	***	+		WCS1251a	3b	23.503	***
WCS1368	2a	70.758		273-7 Specific				WCS1187a	3a	85.411		+		WCS1743a	3b	24.778	***	+ dLG
WCS0731	2a	71.751		T17-349 Specific				WCS0492	3a	87.868	***			WCS1631b	3b	26.043
WCS0727	2a	72.75		273-7 Specific				WCS1577b	3a	90.494		+		WCS0196b	3b	26.49	***
WCS1434	2a	73.135	***	T17-349 Specific				WCS0342	3a	91.561				WCS1722b	3b	28.257	***
WCS1901a	2a	75.129	***	Bi-Type II	Type I	Same		WCS1481	3a	92.238				WCS0787a	3b	29.109	***
RCS5839b	2a	77.246	*	T17-349 Specific	Type I	6b		WCS1543	3a	92.552				RCS7237	3b	30.867	***	+ dLG
WCS1261c	2a	78.269		273-7 Specific	Type I	Same		WCS1044	3a	93.825				WCS0928	3b	31.348	***
RCS4747_T17	2a	78.465	*	Bi-Type II	Type II	8b		WCS1961d	3a	94.83				WCS0758	3b	32.251	***
WCS1261a	2a	78.825		273-7 Specific	Type I	Same		WCS0655a	3a	95.525		+		WCS0109	3b	33.183	***
WCS1261b	2a	78.825		273-7 Specific	Type I	Same		WCS0284a	3a	96.306	*			WCS0480	3b	33.44	***
RCS0630	2a	80.825		273-7 Specific				WCS1267a	3a	97.004				RCS4374b	3b	35.222	***	+ dLG
WCS1309b	2a	85.183		273-7 Specific	Type I	Same		RCS7234e	3a	97.257				TRSSRA02F06	3b	37.174	***
WCS0579	2a	86.401		273-7 Specific				WCS0638a	3a	98.427				WCS1640a	3b	37.825	***
WCS1491	2a	87.373		273-7 Specific				WCS0902	3a	99.187				RCS1336	3b	41.706		+
WCS1451b	2a	88.179		273-7 Specific	Type I	Same		WCS1278a	3a	100.42		+		Mt1E04a	3b	43.248
WCS1028d	2a	88.48		T17-349 Specific	Type I	2a,2b,5b		WCS1640b	3a	100.987				WCS0830a	3b	44.315
RCS3979	2a	89.619		273-7 Specific				WCS1975a	3a	101.336				RCS1534a	3b	45.735		+
RCS1422	2a	90.347		Bi-Type II				WCS0625	3a	101.767				WCS0851a	3b	47.305
WCS1879b	2a	90.62		273-7 Specific	Type I	Same		WCS0750	3a	102.252				WCS1267b	3b	48.028
WCS1879a	2a	90.88	***	Bi-Type II	Type I	Same		WCS1394	3a	102.791				WCS1381c	3b	48.894
WCS0461	2a	91.761		273-7 Specific				prs426	3a	103.227				WCS1093	3b	49.05
TRSSRA04H04b	2a	92.209		273-7 Specific	Type I	6b		RCS4277a	3a	103.588				RCS4630a	3b	51.799		+
WCS1451a	2a	92.94		T17-349 Specific	Type I	Same		WCS0695	3a	103.948				ats054	3b	52.827
RCS5164	2a	93.449		Bi-Type II				RCS1298b	3a	104.765				WCS1780	3b	53.537
WCS0565	2a	94.139		T17-349 Specific				WCS0039c	3a	105.064				RCS3832	3b	53.67
RCS5224	2a	94.592		273-7 Specific				WCS0411	3a	105.484		+		WCS1972a	3b	54.598
WCS1901b	2a	95.613		T17-349 Specific	Type I	Same		ats002	3a	106.041				WCS0601b	3b	55.475
WCS0154b	2a	97.808		273-7 Specific	Type I	6b		RCS1698b	3a	107.148				RCS5605a	3b	55.988		+ dLG
WCS0890	2a	97.899		T17-349 Specific				WCS0244b	3a	108.619				RCS5605b	3b	56.075
WCS0900	2a	99.043		T17-349 Specific				WCS1961b	3a	110.829		+		WCS0365b	3b	56.695
WCS0577	2a	100.712		T17-349 Specific				WCS0390	3a	113.124				WCS0820b	3b	57.194
WCS1538	2a	102.472	*	273-7 Specific				WCS1558b	3a	114.432		+		WCS1229	3b	57.704
WCS0278	2a	103.02		T17-349 Specific				WCS1187b	3a	121.642		+		RCS1534b	3b	58.648
TRSSRB02E01	2a	105.512		T17-349 Specific				WCS1883	3a	125.556		+		WCS0643	3b	59.657		+ dLG
WCS1028b	2a	106.653	***	T17-349 Specific	Type I	2a,2b,5b		WCS1631a	3a	128.918				TRSSRA05A09	3b	60.941
WCS0034	2a	106.772	***	273-7 Specific				WCS1961c	3a	133.349	***	+		WCS1940	3b	61.614
WCS0305b_T17	2a	107.958		Bi-Type II	Type I&Type II	2a,6b		RCS7234d	3a	133.872	***			WCS0022b	3b	62.592	***
WCS1754	2a	110.471		T17-349 Specific				WCS0022a	3a	149.99	**	+		RCS5686	3b	66.54		+
WCS0305a_T17	2a	112.651		Bi-Type II	Type I&Type II	2a,6b		LG 3b						WCS1381b	3b	69.656		+
WCS1062	2a	118.431	***	273-7 Specific				WCS0655b	3b	0	***	+		WCS1720	3b	71.594
WCS1525_T17	2a	122.891		Bi-Type II	Type II	6b		RCS2868	3b	11.444		+		WCS0425	3b	74.82	***
LG 2b								RCS2246	3b	14.794	***	+		RCS3748	3b	76.283	***	+
WCS0053a_273	2b	0	***	Bi-Type II	Type I&Type II	Homeologous		RCS3064b	3b	18.537	***			RCS2671	3b	78.085	***
RCS3211b_273	2b	5.214	***	Bi-Type II	Type I&Type II	Homeologous		prs186	3b	21.393		+		RCS4482a	3b	79.338	***
WCS1710	2b	9.569	***	273-7 Specific				WCS0849	3b	21.765				WCS1481	3b	81.069	***
WCS0130	2b	12.133	***	273-7 Specific				WCS1698	3b	22.655				WCS0906b	3b	81.116		+
WCS0820c	2b	14.074	*	273-7 Specific	Type I	2b,3b		RCS2915	3b	23.59				WCS0568a	3b	82.343	***
RCS3211a	2b	14.094	**	273-7 Specific	Type I	Homeologous		RCS2908	3b	24.038				WCS0482	3b	83.286	***
WCS0820a	2b	14.538	***	273-7 Specific	Type I	2b,3b		RCS1298a	3b	25.318		+		RCS0830b	3b	84.158	***
WCS1856	2b	16.717	***	273-7 Specific				prs100b	3b	28.253				WCS1883	3b	84.896	***	+
WCS1408	2b	18.879		273-7 Specific				WCS0193	3b	30.322				WCS0285	3b	96.919	***	+
WCS1340	2b	23.1		273-7 Specific				RCS3064a	3b	30.889		+		RCS4630b	3b	107.495	*	+
WCS0815	2b	30.87	*	273-7 Specific				WCS1972d	3b	30.933	***			LG 4a
WCS0611	2b	32.676	***	273-7 Specific				WCS1890a	3b	32.182	*			WCS0596	4a	0	***	+
MTIC19a	2b	39.355	***	273-7 Specific	Type I	Same		WCS0391	3b	33.446				WCS0652a	4a	11.434	***	+
WCS1478	2b	45.772		273-7 Specific				WCS0264	3b	33.713				WCS0652b	4a	12.863	***
WCS1629c	2b	52.41	*	273-7 Specific	Type I	Same		ats029	3b	33.914		+		RCS4559	4a	15.382	***
RCS5004	2b	53.074		T17-349 Specific				WCS1743b	3b	36.647	***			WCS0317	4a	17.287	***	+
ats126b	2b	55.85		Bi-Type II	Type I	Same		WCS0502	3b	38.18				WCS1973	4a	20.552	***
WCS1824b	2b	57.04		273-7 Specific	Type I	Same		WCS0005b	3b	39.858				WCS0930a	4a	22.117	***	+
WCS1422	2b	58.68		273-7 Specific				WCS0852	3b	40.672		+		WCS0846a	4a	25.667	***
WCS0168	2b	60.08		273-7 Specific				WCS1270	3b	42.819				WCS0327c	4a	27.476		+
WCS0292b	2b	60.788	***	273-7 Specific	Type I	Homeologous		WCS0562	3b	43.638				BI76b	4a	33.069		+
RCS3144	2b	61.838		273-7 Specific				WCS1362b	3b	44.598	*	+		RCS1029d	4a	34.067	*
WCS0198a	2b	62.504		273-7 Specific	Type I	Same		WCS1485	3b	47.423				WCS0640	4a	35.516
WCS0853	2b	64.658	***	Bi-Type II				RCS4374a	3b	48.602	***			RCS5459a	4a	37.266	*
WCS1762	2b	66.382		273-7 Specific				WCS1972b	3b	50.031	*	+		WCS1849b	4a	38.75	**	+
RCS7015	2b	68.401	***	Bi-Type II				WCS1421a	3b	51.247				WCS1849a	4a	39.692
WCS1958	2b	71.124	*	273-7 Specific				WCS1159b	3b	51.922				WCS0721	4a	40.301	*
RCS5243	2b	74.121	*	Bi-Type II				WCS1463a	3b	53.954				RCS1966	4a	41.577	*
WCS0416c	2b	76.701	*	273-7 Specific	Type I	Same		WCS0350	3b	55.679	***	+		RCS5826	4a	45.243	*	+
RCS5102	2b	78.226	*	273-7 Specific				RCS5837	3b	56.716				WCS0072a	4a	49.771	*
WCS1824a	2b	80.07		273-7 Specific	Type I	Same		WCS0109	3b	57.713				WCS0761d	4a	55.319	***	+
WCS0030	2b	83.011	***	273-7 Specific				WCS0395a	3b	60.038	*			WCS0846b	4a	55.745		+
MTIC304	2b	84.572	***	Bi-Type II				RCS5912c	3b	60.532		+		WCS1476a	4a	64.891	*	+
WCS0634	2b	85.492	*	T17-349 Specific				WCS0618	3b	60.84				WCS0360c	4a	66.752
WCS1040b	2b	89.259		T17-349 Specific	Type I	Homeologous		RCS4432	3b	61.34				TRSSRA06B07	4a	67.542	*
WCS1028c	2b	89.274	***	273-7 Specific	Type I	2a,5b		TRSSRA02F06	3b	62.183				RCS7051c	4a	68.633	**	+
WCS1133c	2b	89.8	***	273-7 Specific	Type I	Same		WCS1247b	3b	63.991	***			RCS5926	4a	70.203
WCS1128	2b	92.468	***	T17-349 Specific				RCS5686	3b	64.63				WCS0140	4a	77.469	*	+
WCS0277	2b	92.647	**	Bi-Type II				WCS1720	3b	65.906		+		WCS1012b	4a	79.902	*
WCS1133a	2b	93.318		T17-349 Specific	Type I	Same		WCS1940	3b	66.464				WCS0686a	4a	81.481	**
WCS0028_T17	2b	93.952	***	Bi-Type II	Type II	3b		WCS0780a	3b	68.756				ats003c	4a	83.763	***	+
MTIC19b	2b	96.941		273-7 Specific	Type I	Same		WCS1280b	3b	70.564	***	+		WCS0065a	4a	85.734
RCS3487	2b	100.592	***	Bi-Type II				RCS4555a	3b	70.731	***			RCS4133	4a	87.316
WCS1133b	2b	100.807	***	T17-349 Specific	Type I	Same		WCS1463b	3b	71.257	***			WCS0043a	4a	88.722	***	+
WCS0818b	2b	104.976		T17-349 Specific	Type I	Same		WCS0953a	3b	72.569	***			WCS0598c	4a	89.748	***
WCS1629a	2b	106.007	***	273-7 Specific	Type I	Same		RCS1852	3b	73.647	***			WCS1688	4a	90.05	*
RCS1775	2b	107.6	***	T17-349 Specific				AI08	3b	74.145				WCS0118	4a	90.969	*
RCS4864_273	2b	107.636	***	Bi-Type II	Type II	Homeologous		RCS5115	3b	75.367		+		WCS0065b	4a	91.648	*
WCS1550	2b	108.894	***	Bi-Type II				WCS1131	3b	75.852				WCS0796	4a	92.546	**
WCS0353	2b	113.519		T17-349 Specific				WCS1834	3b	77.527				WCS1221	4a	93.366	***
RCS4451	2b	114.876	***	273-7 Specific				WCS1306	3b	78.823	***			WCS0782	4a	94.196	**	+
WCS0872	2b	115.453		T17-349 Specific				RCS1336	3b	80.446	***	+		WCS1302	4a	94.671	*
RCS1622	2b	116.769	*	T17-349 Specific				WCS0921	3b	82.588	*			WCS1013	4a	94.808	*
WCS1203a	2b	117.121		T17-349 Specific	Type I	7b		WCS1377b	3b	83.813				RCS5295a	4a	95.69	***
WCS1629b	2b	117.991	*	T17-349 Specific	Type I	Same		RCS1570	3b	85.382				WCS0811	4a	96.201	*
ats073a	2b	118.589		T17-349 Specific	Type I	Same		WCS0851c	3b	85.928		+		RCS5295d	4a	96.608	*
ats073b	2b	119.288		T17-349 Specific	Type I	Same		WCS0284b	3b	86.513				RCS5230b	4a	97.424	*
WCS0972	2b	119.593		T17-349 Specific				WCS1381c	3b	87.259				WCS1404	4a	98.723
WCS1986	2b	120.662		T17-349 Specific				WCS0903	3b	89.216				RCS3987	4a	98.94	*	+
WCS0299	2b	122.131	***	T17-349 Specific				RCS3712	3b	90.23		+		WCS1265	4a	99.262	**
RCS4702	2b	123.506		Bi-Type II				RCS1534a	3b	90.825				WCS1342a	4a	99.764	*
ats123	2b	125.997		T17-349 Specific				WCS1093	3b	91.461				WCS0272	4a	100.71	**
WCS0643_273	2b	127.193		Bi-Type II	Type II	3b		WCS1247a	3b	92.899				TRSSRA02F09	4a	101.591
WCS1831	2b	127.515	**	Bi-Type II				WCS1975b	3b	94.225				WCS1881b	4a	102.489	*
ats126a	2b	127.767		T17-349 Specific	Type I	Same		WCS1558a	3b	94.717				WCS1092	4a	103.296
WCS1295	2b	128.496		T17-349 Specific				WCS1925	3b	95.694		+		WCS0267	4a	104.144	**	+
WCS0416b	2b	129.653		T17-349 Specific	Type I	Same		RCS1698a	3b	95.96				WCS0740a	4a	106.769		+
RCS5362b	2b	130.311	***	Bi-Type II	Type I	2a,8a		RCS2278	3b	96.249				WCS0205	4a	109.779	***
WCS1566a	2b	132.467	***	T17-349 Specific	Type I	Same		WCS1961a	3b	96.421				WCS1602	4a	114.02		+
WCS0071	2b	133.854	**	Bi-Type II				WCS0976	3b	96.421				WCS0484a	4a	116.526
ats176	2b	133.855	*	T17-349 Specific				RCS6977b	3b	96.774				WCS1342b	4a	118.525	***	+
WCS0416a	2b	135.237		Bi-Type II	Type I	Same		WCS0028	3b	97.015	***			WCS0484b	4a	126.709	***
WCS0744	2b	136.162	***	273-7 Specific				WCS0039a	3b	97.31				WCS0717	4a	129.389	***	+
WCS1566b	2b	138.767	***	T17-349 Specific	Type I	Same		RCS4164	3b	97.714				LG 4b
WCS0818a	2b	141.474	***	T17-349 Specific	Type I	Same		WCS0498	3b	98.052				WCS1428	4b	0		+
WCS0557	2b	143.911		T17-349 Specific				WCS0904	3b	98.134				WCS0059b	4b	6.544	***	+
RCS5327b	2b	144.82		T17-349 Specific	Type I	5a		WCS0039b	3b	98.325				RCS5067	4b	18.72		+
WCS0198b	2b	148.323	***	T17-349 Specific	Type I	Same		WCS1631e	3b	98.431				WCS0561b	4b	23.67	***
ats084	2b	153.485		T17-349 Specific				RCS4277b	3b	98.699				WCS0761b	4b	34.138		+
ats099a	2b	153.512		T17-349 Specific	Type I	8a		ats054	3b	98.851				WCS0761c	4b	42.424	***
WCS0349	2b	154.128		T17-349 Specific				WCS0338	3b	99.313				WCS0485c	4b	42.842	***	+
WCS1651a	2b	155.22	***	T17-349 Specific	Type I	7b		WCS0527	3b	100.106		+		WCS0930b	4b	46.82	***
WCS0558	2b	155.405		T17-349 Specific				WCS1278b	3b	100.653				BI103	4b	48.395	***	+
RCS5643	2b	155.998	*	Bi-Type II				WCS0568b	3b	101.531				WCS1516	4b	52.629	***
WCS0150	2b	159.299		T17-349 Specific				WCS1780	3b	102.884				WCS1684a	4b	54.32	***
WCS1094	2b	162.989		T17-349 Specific				WCS1381b	3b	108.193	***	+		WCS0856c	4b	55.251	***	+
WCS1604b	2b	165.139		T17-349 Specific	Type I	Homeologous		WCS0638b	3b	110.432		+		WCS1212	4b	60.259	*	+
RCS4421	2b	171.103		T17-349 Specific				RCS7234a	3b	113.31	***			WCS0485a	4b	62.186	*
WCS1369	2b	172.079		T17-349 Specific				WCS0701c	3b	115.587	***	+		WCS0485d	4b	64.635		+
ats005	2b	172.638		T17-349 Specific				WCS1631d	3b	117.14				WCS0171a	4b	65.218
RCS5958	2b	174.55		T17-349 Specific				RCS1534b	3b	120.909	***	+		RCS1029c	4b	66.916	***
WCS1569b	2b	177.976		T17-349 Specific	Type I	Same		WCS1577a	3b	123.794	***			RCS4623	4b	68.677	*	+
RCS3929	2b	179.48		T17-349 Specific				WCS1631c	3b	124.087	***	+		WCS0930c	4b	70.665	***
RCS2409	2b	180.671		T17-349 Specific				RCS7234b	3b	126.837				WCS0930d	4b	71.076	***
WCS0605_T17	2b	185.742		Bi-Type II	Type II	7b		WCS0970	3b	128.134				WCS0739c	4b	72.443	***
WCS0192	2b	188.974		T17-349 Specific				WCS0638c	3b	129.791	***	+		WCS1739	4b	75.076		+
WCS0615b	2b	197.096		T17-349 Specific	Type I	3a		WCS1722a	3b	135.331	***	+ dLG		WCS1073b	4b	78.822
WCS1569a	2b	207.76	***	T17-349 Specific	Type I	Same		WCS0638d	3b	147.432		+		WCS0214	4b	80.057		+
LG 3a								LG 4a						WCS0072b	4b	82.938	***
RCS1852_T17	3a	0	***	Bi-Type II	Type II	Homeologous		WCS0810	4a	0		+		WCS0962	4b	84.322	***
WCS0651b	3a	1.735	***	T17-349 Specific	Type I	Same		WCS1866	4a	15.902	***	+		WCS0856b	4b	86.426		+
WCS1122b	3a	16.668		273-7 Specific	Type I	4b,5b		WCS1322	4a	16.158	***			WCS0164	4b	86.9	***
WCS0849_T17	3a	26.435		Bi-Type II	Type II	Homeologous		WCS0432	4a	16.425	***			WCS0739a	4b	88.724
TRSSRA06E06	3a	29.04	***	Bi-Type II				RCS1747	4a	17.052	***			WCS1156	4b	90.325		+
WCS1891	3a	31.247		273-7 Specific				RCS4559	4a	20.617	***			WCS0500	4b	90.607
RCS2875	3a	33.094	***	273-7 Specific				WCS0202a	4a	21.763	***	+		RCS6513	4b	91.993
WCS1169	3a	33.594	***	T17-349 Specific				WCS0817a	4a	24.326	*	+		RCS3706	4b	91.993
RCS5605c	3a	35.762	***	273-7 Specific	Type I	Homeologous		WCS0085a	4a	25.658	*			WCS0072c	4b	93.745	***	+
WCS0651a	3a	37.63		273-7 Specific	Type I	Same		WCS0197b	4a	27.659				RCS5938	4b	97.594
WCS0929	3a	37.85	***	Bi-Type II				WCS0414	4a	28.084				WCS1573	4b	98.486
RCS4211b	3a	41.142		T17-349 Specific	Type I	5a		WCS0858	4a	28.754				WCS0574b	4b	98.864		+
RCS3832_273	3a	41.597		Bi-Type II	Type II	Homeologous		WCS0054	4a	28.867		+		BI76a	4b	99.864
WCS1079b	3a	43.074	*	T17-349 Specific	Type I	Same		RCS5459b	4a	30.767	***			WCS1659a	4b	101.424
WCS1473	3a	44.336	*	273-7 Specific				WCS1923b	4a	31.579				WCS1659b	4b	101.474
WCS1822_T17	3a	45.649		Bi-Type II	Type II	5b		WCS0157	4a	32.446	***			WCS0155	4b	102.326
WCS1251b	3a	45.86	***	273-7 Specific	Type I	Homeologous		WCS0507b	4a	33.986				RCS4332	4b	103.776	*
TRSSRB02G07	3a	47.63		Bi-Type II				WCS0952	4a	34.725		+		WCS1697	4b	104.893		+
prs100c	3a	48.465		273-7 Specific	Type I	Homeologous		WCS0798	4a	35.299				WCS1444b	4b	105.958
WCS0934	3a	49.506		T17-349 Specific				RCS0469c	4a	35.541				WCS0573	4b	106.075
WCS0340	3a	50.549		T17-349 Specific				RCS0469b	4a	36.758				WCS1799c	4b	107.866
prs100a	3a	50.921		Bi-Type II	Type I	Homeologous		WCS1849b	4a	37.905				WCS0327a	4b	109.265	*	+
RCS7046	3a	51.578		T17-349 Specific				BI76b	4a	39.088				WCS1433	4b	111.413
MtBA12D03F1	3a	52.031		T17-349 Specific				WCS0507a	4a	40.206		+		RCS5283b	4b	112.132
WCS0233	3a	52.117	***	273-7 Specific				WCS0253b	4a	40.375		+		WCS0522	4b	113.242
WCS1079a	3a	54.136		T17-349 Specific	Type I	Same		RCS7233	4a	41.1				WCS0593a	4b	114.391
WCS0391_T17	3a	55.751		Bi-Type II	Type II	Homeologous		RCS5798b	4a	41.301				WCS0875a	4b	114.923		+
WCS0841	3a	55.929		T17-349 Specific				ats113	4a	41.692				prs247	4b	115.848
ats029_T17	3a	56.433		Bi-Type II	Type II	Homeologous		WCS0593b	4a	42.414				ats113	4b	116.775
WCS0395b	3a	57.021	**	273-7 Specific	Type I	Homeologous		RCS5798c	4a	43.583	*			WCS0507b	4b	118.383
WCS1863	3a	57.292		T17-349 Specific				WCS0253a	4a	44.985		+		WCS1264	4b	118.637
WCS0971a	3a	59.447		273-7 Specific	Type I	Same		WCS0327b	4a	46.576				WCS0774	4b	119.682	**	+
BF243	3a	60.334		273-7 Specific				RCS5798d	4a	47.645	***			WCS0507a	4b	120.892	**
WCS0971b	3a	61.424		273-7 Specific	Type I	Same		WCS1989a	4a	48.383				RCS5317	4b	123.624
WCS0005a	3a	64.25		273-7 Specific	Type I	Homeologous		WCS1032a	4a	49.124				RCS6975	4b	124.521
WCS0210	3a	67.101		273-7 Specific				RCS0333b	4a	49.677				RCS5036	4b	125.098		+
WCS1111a	3a	67.513		273-7 Specific	Type I	Same		WCS1799b	4a	50.777		+		RCS1118	4b	126.074
WCS1111b	3a	67.747		273-7 Specific	Type I	Same		RCS0333a	4a	51.831				WCS0181	4b	127.312
WCS1722c	3a	67.921		T17-349 Specific	Type I	3a,3b,7b		WCS1444a	4a	52.964				RCS1847	4b	128.144
WCS1083	3a	69.339		Bi-Type II				RCS4332	4a	53.823				WCS0197a	4b	128.556
WCS1533	3a	70.278		273-7 Specific				WCS1799a	4a	55.091		+		RCS1747	4b	129.336
WCS0787b	3a	71.226		273-7 Specific	Type I	Homeologous		WCS1892a	4a	56.091				WCS0054	4b	130.639		+
WCS1485_T17	3a	71.507		Bi-Type II	Type II	Homeologous		WCS1892b	4a	56.889				WCS0875b	4b	133.463	***
RCS3401	3a	72.027		T17-349 Specific				WCS0355a	4a	58.145				WCS0661	4b	135.029		+
WCS1655	3a	72.182		Bi-Type II				RCS5459d	4a	59.5				WCS0197b	4b	137.29	*
WCS0680	3a	72.45		273-7 Specific				RCS5459c	4a	60.151		+		WCS0435	4b	138.766		+
WCS1680	3a	72.754		273-7 Specific				WCS1147a	4a	61.449				WCS0085a	4b	144.792	***
WCS1722a_273	3a	72.949	***	Bi-Type II	Type I&Type II	3a,3b,7b		WCS0072a	4a	62.787				WCS0989	4b	147.247	***
WCS0553	3a	73.582		Bi-Type II				WCS0869	4a	65.4	*	+		WCS0197c	4b	150.77	***
WCS1159a	3a	74.126		273-7 Specific	Type I	Homeologous		WCS0739b	4a	66.54				WCS1989b	4b	151.068	***	+
WCS0501a	3a	74.854		273-7 Specific	Type I	7b		WCS1494a	4a	67.654				WCS0085b	4b	155.48	***	+
WCS1758	3a	75.398		Bi-Type II				RCS5846	4a	68.328				LG 5a
WCS0293b	3a	76.022		T17-349 Specific	Type I	Same		RCS1029a	4a	69.202	***			WCS0620b	5a	0	***	+
WCS0830b	3a	76.282		273-7 Specific	Type I	Homeologous		WCS0327d	4a	70.039		+		WCS1279b	5a	1.76	***
WCS1870a	3a	76.565		T17-349 Specific	Type I	7b		RCS3962	4a	72.585	***			WCS1268	5a	3.015	***
WCS1743a_273	3a	77.847	***	Bi-Type II	Type I&Type II	Homeologous		WCS0996	4a	74.487	***			WCS0775	5a	3.069	***
WCS1247a_273	3a	78.289		Bi-Type II	Type I&Type II	Homeologous		WCS0930a	4a	75.819		+		WCS1950	5a	7	***	+
BG239	3a	80.397		T17-349 Specific				RCS6633a	4a	76.562				WCS1412	5a	9.42	***
RCS5571	3a	80.58		T17-349 Specific				WCS1488	4a	77.534				WCS0144	5a	9.42	***
RCS5912b	3a	80.699		273-7 Specific	Type I	Homeologous		WCS1476b	4a	82.536	***	+		WCS1786	5a	10.899	***	+
RCS2902b_273	3a	83.299		Bi-Type II	Type I&Type II	1b,2a,6a		WCS0360a	4a	86.665		+		WCS0502	5a	11.903	***
WCS0196a	3a	84.404	***	273-7 Specific	Type I	Homeologous		TRSSRA06B07	4a	88.907				WCS0516	5a	12.667	***
RCS5912a	3a	84.833		T17-349 Specific	Type I	Homeologous		WCS1421b	4a	90.493		+		WCS1873	5a	13.38	***	+
WCS1418	3a	87.286		273-7 Specific				WCS0800	4a	93.122				RCS5175	5a	24.986		+
ats055	3a	87.978		T17-349 Specific				WCS1421c	4a	94.531				WCS1642b	5a	27.159	***
WCS0946	3a	90.612		273-7 Specific				WCS0140	4a	95.423		+		WCS1241a	5a	31.139	***	+
RCS2250	3a	92.138		273-7 Specific				WCS1012a	4a	97.427				RCS4876a	5a	35.417		+
WCS1923a	3a	93.874	*	273-7 Specific	Type I	1b,4a		WCS0205	4a	99.538	***			WCS1240d	5a	37.322
WCS1087	3a	95.764		T17-349 Specific				RCS3748	4a	101.386		+		WCS1641	5a	39.057
WCS0736	3a	96.623		T17-349 Specific				WCS1985	4a	102.298				WCS1142b	5a	39.622	***
WCS0293a	3a	99.42	***	T17-349 Specific	Type I	Same		WCS0267	4a	103.898				WCS1241b	5a	40.171		+
RCS0830_273	3a	99.942	***	Bi-Type II	Type II	Homeologous		WCS1881b	4a	104.982				WCS1674	5a	41.918
WCS0465	3a	101.723	*	273-7 Specific				WCS0796	4a	105.973		+		WCS0400	5a	43.695
WCS1098	3a	101.914	***	T17-349 Specific				WCS0740b	4a	106.761				RCS7089b	5a	44.203
WCS0270	3a	102.893		T17-349 Specific				WCS0716	4a	107.169				WCS1595	5a	44.835
WCS0851d	3a	105.865	***	273-7 Specific	Type I	Homeologous		WCS1404	4a	107.608				RCS3093	5a	45.686		+
WCS1187a	3a	107.919		273-7 Specific	Type I	Same		WCS0740c	4a	107.95	*			WCS0375	5a	46.856
WCS1187c	3a	108.139		T17-349 Specific	Type I	Same		RCS5760	4a	108.879				WCS1240c	5a	48.179
WCS0492	3a	110.519	***	273-7 Specific				WCS1221	4a	109.129				WCS0037	5a	50.753		+
WCS0342	3a	112.538		273-7 Specific				WCS1066a	4a	110.037	*	+		RCS4211a	5a	54.794	*
WCS1834_T17	3a	113.08		Bi-Type II	Type II	Homeologous		RCS6010d	4a	110.925				RCS4655b	5a	55.832	***	+
WCS1577b	3a	114.531		Bi-Type II	Type I	Homeologous		WCS0811	4a	111.172				WCS1681a	5a	59.613		+
WCS1543	3a	115.404		273-7 Specific				RCS1183	4a	111.5				WCS0617	5a	62.549	***
WCS1481_273	3a	115.735	***	Bi-Type II	Type II	Homeologous		RCS6010c	4a	111.832				WCS1101	5a	67.54		+
WCS1044_T17	3a	116.089		Bi-Type II	Type II	Homeologous		WCS1302	4a	112.496				WCS0710b	5a	68.295
WCS0655a	3a	117.03		273-7 Specific	Type I	Homeologous		RCS5154	4a	113.124				WCS0084b	5a	73.431		+
WCS1961d	3a	118.056		273-7 Specific	Type I	Homeologous		WCS1071b	4a	113.453				WCS0708c	5a	74.018
WCS0284a	3a	118.846	*	273-7 Specific	Type I	Homeologous		WCS0598a	4a	113.758				RCS5075	5a	74.39
WCS1267a	3a	119.551		273-7 Specific	Type I	Homeologous		WCS0118	4a	114.065				WCS1376	5a	74.945
RCS7234e	3a	119.81		273-7 Specific	Type I	Homeologous		WCS1688	4a	114.332				RCS0331	5a	82.58		+
WCS0615a	3a	120.967	***	T17-349 Specific	Type I	2b		WCS0043a	4a	114.912				RCS2640a	5a	83.701	***
WCS0638a	3a	120.975		273-7 Specific	Type I	Homeologous		TRSSRA02G08	4a	115.839	*	+		RCS4283	5a	85.174		+
WCS1135	3a	121.917	***	T17-349 Specific				WCS0065b	4a	117.886				WCS0044	5a	89.929	***
WCS0902	3a	122.058		273-7 Specific				WCS0065a	4a	118.128		+		WCS0677	5a	90.973		+
WCS1278a	3a	122.971		273-7 Specific	Type I	Homeologous		WCS0598c	4a	119.74				RCS4943	5a	91.868
WCS1975a	3a	123.363		273-7 Specific	Type I	Homeologous		ats003b	4a	122.154	*	+		WCS1279a	5a	93.101		+
WCS1640b	3a	123.665		273-7 Specific	Type I	1a,3b		WCS0707c	4a	132.681	***	+		WCS0171b	5a	98.262	***
WCS0625	3a	124.496		273-7 Specific				RCS4479b	4a	138.326	***	+		RCS2640b	5a	101.987	**	+
WCS0750	3a	124.809		273-7 Specific				ats003a	4a	149.815	***	+		WCS0873	5a	106.291		+
WCS1394	3a	125.357		273-7 Specific				WCS1523	4a	158.337	***	+		prs006a	5a	111.596		+
prs426	3a	125.784		273-7 Specific				LG 4b						RCS0689	5a	112.33
RCS4277a	3a	126.148		273-7 Specific	Type I	Homeologous		WCS1890c	4b	0	***	+		RCS5948a	5a	113.276
WCS0906a	3a	126.229	***	T17-349 Specific	Type I	Homeologous		WCS0387	4b	4.924	***	+		RCS4418a	5a	113.28
WCS0695	3a	126.509		273-7 Specific				WCS1156	4b	5.674	***	+		RCS7121	5a	114.46
RCS1298b	3a	127.332		273-7 Specific	Type I	Homeologous		RCS5036	4b	13.01		+		WCS1714	5a	115.574		+
WCS0039c	3a	127.632		273-7 Specific	Type I	Homeologous		WCS0661	4b	15.959				RCS2959	5a	116.433
WCS0411	3a	128.05		273-7 Specific				WCS0181	4b	17.825				TRSSRA02H03	5a	117.284
WCS0495a	3a	128.133	***	T17-349 Specific	Type I	Same		WCS0905	4b	19.28		+		BG267a	5a	118.855
ats002	3a	128.609		273-7 Specific				RCS0469a	4b	20.117				RCS3766	5a	119.108
RCS4493	3a	128.936	***	T17-349 Specific				RCS1920	4b	20.899				WCS1240a	5a	120.689		+
RCS4967	3a	129.579	***	T17-349 Specific				WCS0817b	4b	21.812				RCS5202	5a	123.8
RCS1698b	3a	129.711		273-7 Specific	Type I	Homeologous		WCS0596	4b	22.671				WCS1681b	5a	124.921
WCS0244	3a	131.179		273-7 Specific				WCS1073a	4b	23.322		+		WCS1951a	5a	126.49		+
WCS0712	3a	133.231	***	T17-349 Specific				RCS1636	4b	23.629				WCS0944	5a	128.32
WCS1961b	3a	133.389		273-7 Specific	Type I	Homeologous		WCS1073c	4b	23.97				WCS1951b	5a	135.742	***	+
WCS0390	3a	135.695		273-7 Specific				WCS1890b	4b	25.302				BG267b	5a	142.369	***
WCS1558b	3a	137.006		273-7 Specific	Type I	Homeologous		WCS1433	4b	26.399				LG 5b
WCS1187b	3a	143.733		273-7 Specific	Type I	Same		WCS0290	4b	27.96		+		RCS2686a	5b	0		+
WCS0495b	3a	145.425		T17-349 Specific	Type I	Same		WCS0456	4b	30.091				WCS1921	5b	1.838
WCS1883_273	3a	148.125	***	Bi-Type II	Type II	Homeologous		BI76a	4b	33.829		+		WCS1259	5b	4.728		+
WCS1631a	3a	151.497		273-7 Specific	Type I	Homeologous		WCS0574a	4b	34.955				WCS1663b	5b	6.098
WCS1961c	3a	155.908	***	273-7 Specific	Type I	Homeologous		RCS1029e	4b	35.13				WCS0263c	5b	6.888
RCS7234d	3a	156.531	***	273-7 Specific	Type I	Homeologous		WCS1147b	4b	37.853				WCS0263d	5b	7.202
WCS0022a	3a	172.526	**	273-7 Specific	Type I	Homeologous		WCS0072b	4b	39.147	***	+		WCS1337b	5b	9.885		+
LG 3b								RCS4239	4b	40.694				RCS0453a	5b	13.473		+
WCS0655b	3b	0	***	273-7 Specific	Type I	Homeologous		WCS1494b	4b	41.634				WCS0035c	5b	14.062	*
RCS2868	3b	10.94	***	Bi-Type II				RCS0783	4b	42.684		+		WCS0418	5b	18.133	***
RCS3832_T17	3b	13.861		Bi-Type II	Type II	Homeologous		RCS7010	4b	46.346				WCS0179b	5b	21.172	***	+
RCS2246	3b	14.734	***	273-7 Specific				WCS0856a	4b	48.77	***	+		WCS1454b	5b	23.367	***
RCS3064b	3b	18.273	***	273-7 Specific	Type I	Same		WCS1437a	4b	51.801		+		WCS1897b	5b	26.042	*	+
RCS1298a	3b	22.017		273-7 Specific	Type I	Homeologous		WCS0059a	4b	52.19	***			WCS0226a	5b	30.804		+
WCS0849_273	3b	22.628	***	Bi-Type II	Type II	Homeologous		RCS6633b	4b	56.9				RCS0644b	5b	45.713		+
prs186	3b	23.143		273-7 Specific				RCS6633c	4b	57.377		+		RCS0453b	5b	48.154
WCS1972c	3b	23.295	***	T17-349 Specific	Type I	Same		WCS1362a	4b	61.49	*			RCS1181	5b	48.158
RCS2908	3b	23.758		273-7 Specific				WCS0239a	4b	64.068	***	+		WCS0179a	5b	56.066		+
WCS1698	3b	24.736		273-7 Specific				WCS0761c	4b	66.586	***			WCS1288	5b	61.665		+
RCS2915	3b	25.333	***	Bi-Type II				WCS0360b	4b	67.633	***	+		WCS1818b	5b	67.26		+
WCS1972b	3b	26.655	*	273-7 Specific	Type I	Same		WCS0341c	4b	71.052				WCS1454a	5b	70.722		+
prs100b	3b	28.176		273-7 Specific	Type I	Homeologous		WCS0341a	4b	73.843		+		WCS1974	5b	72.452
RCS4630b	3b	29.399	*	T17-349 Specific	Type I	Same		WCS1049	4b	75.76	*			RCS3235b	5b	75.662		+
WCS1972d	3b	29.728	***	273-7 Specific	Type I	Same		WCS0761a	4b	78.85				WCS1777	5b	77.101
WCS1743b	3b	29.953	***	273-7 Specific	Type I	Homeologous		WCS1922	4b	79.848		+		WCS0294c	5b	82.705	*	+
WCS0264	3b	30.802	***	Bi-Type II				WCS0059b	4b	83.041		+		RCS4945	5b	82.92	**
ats029_273	3b	31.588		Bi-Type II	Type II	Homeologous		BI103	4b	84.293				WCS0294a	5b	85.812		+
WCS0391_273	3b	31.641		Bi-Type II	Type II	Homeologous		WCS0572	4b	85.04				RCS7101a	5b	91.921		+
WCS1890a	3b	32.776	*	273-7 Specific	Type I	4b		WCS0485b	4b	85.749				RCS4585	5b	93.169
WCS0193	3b	33.745	***	Bi-Type II				RCS5067	4b	86.173				WCS0871c	5b	94.758
RCS3064a	3b	35.999	***	Bi-Type II	Type I	Same		WCS0514	4b	87.462	*	+		WCS0294b	5b	95.309		+
RCS0444	3b	37.276	***	T17-349 Specific				WCS1598b	4b	90.475				WCS1663a	5b	99.603	***
WCS1270	3b	37.343		273-7 Specific				WCS0487a	4b	92.011	***			WCS0048b	5b	100.655	**	+
WCS0005b	3b	38.491		273-7 Specific	Type I	Homeologous		RCS5142	4b	93.451		+		RCS0644a	5b	101.532	***
WCS1529	3b	39.186	***	T17-349 Specific				WCS0628	4b	94.779				WCS1054	5b	103.042	***
WCS0502_273	3b	39.774	***	Bi-Type II	Type II	5a		WCS0335b	4b	97.486				WCS0700	5b	106.045	***	+
WCS0852	3b	41.009		273-7 Specific				WCS0335a	4b	98.391		+		RCS5685a	5b	107.038	***
WCS0562	3b	41.766		273-7 Specific				WCS1874	4b	101.73				WCS1843	5b	108.321	***
WCS0425	3b	43.798	***	T17-349 Specific				WCS0536	4b	103.563		+		WCS0767	5b	111.053	***	+
WCS1251a	3b	44.007	***	T17-349 Specific	Type I	Homeologous		WCS1208a	4b	104.346				TRSSRA04F01	5b	112.233	***
RCS4374a	3b	44.751	***	273-7 Specific	Type I	Same		WCS1071c	4b	105.79				WCS1239b	5b	114.382	***
WCS1743a_T17	3b	45.4		Bi-Type II	Type I&Type II	Homeologous		RCS4508	4b	107.907				WCS1239d	5b	114.447	***
WCS1485_273	3b	46.567	*	Bi-Type II	Type II	Homeologous		WCS0135	4b	108.498		+		RCS4302b	5b	116.722	***	+
RCS7237	3b	47.423	***	T17-349 Specific				RCS4053	4b	110.262	*			WCS0710a	5b	117.896	***
WCS1463a	3b	47.746		273-7 Specific	Type I	Same		WCS0070	4b	111.496				WCS1066b	5b	118.58	***
WCS0787a	3b	47.849	***	T17-349 Specific	Type I	Homeologous		WCS0686b	4b	115.149		+		RCS1183	5b	119.229	***
WCS0480	3b	48.236	***	T17-349 Specific				WCS0164	4b	116.573				WCS0550b	5b	120.15	***
WCS1362b	3b	49.211	*	273-7 Specific	Type I	4b		WCS1546a	4b	118.017	***	+		WCS0760a	5b	120.271	***	+
WCS1722b	3b	49.538	***	T17-349 Specific	Type I	3a,3b,7b		TRSSRA04F01	4b	121.852	***			RCS6010a	5b	121.215	***
WCS0928	3b	50.198	***	T17-349 Specific				WCS1122a	4b	123.746	*	+		WCS0291b	5b	122.674	***
WCS1421a	3b	50.86		273-7 Specific	Type I	4a		WCS1546c	4b	127.565		+		WCS0070	5b	125.793	***	+
WCS0196b	3b	50.968	***	T17-349 Specific	Type I	Homeologous		WCS1208b	4b	129.45	***			WCS0708b	5b	129.113	***
WCS1883_T17	3b	52.185		Bi-Type II	Type II	Homeologous		WCS0639	4b	135.694	***	+		RCS4053	5b	132.219	***
WCS1159b	3b	52.441		273-7 Specific	Type I	Homeologous		WCS1546b	4b	139.539	***	+		RCS6631b	5b	135.573		+ dLG
RCS4374b	3b	53.759	***	T17-349 Specific	Type I	Same		LG 5a						WCS0467b	5b	139.373		+ dLG
WCS0482	3b	53.915	***	T17-349 Specific				RCS1181	5a	0		+		RCS4479a	5b	143.383
RCS5837	3b	54.002		273-7 Specific				WCS0455	5a	8.418				WCS0598b	5b	144.568		+ dLG
WCS0568a	3b	54.649	***	T17-349 Specific	Type I	Same		RCS5685a	5a	9.522	*			WCS0598a	5b	145.405		+ dLG
TRSSRA02F06	3b	56.343	***	Bi-Type II				WCS1337a	5a	11.764	***	+		WCS0941a	5b	148.436	***
WCS0109	3b	57.083	***	Bi-Type II				WCS1084b	5a	15.536	***	+		WCS0550a	5b	151.679	**	+
WCS1481_T17	3b	57.245		Bi-Type II	Type II	Homeologous		WCS0035c	5a	18.234	*			WCS1122a	5b	156.28		+ dLG
RCS5912c	3b	57.522		273-7 Specific	Type I	Homeologous		RCS4343	5a	21.645	*	+		WCS0291c	5b	162.887	***	+
RCS4432	3b	58.251		273-7 Specific				WCS0035a	5a	23.803				WCS1028b	5b	171.585
WCS0618	3b	58.429		273-7 Specific				WCS0263b	5a	25.402				RCS4155	5b	175.035		+
WCS0395a	3b	59.296	*	273-7 Specific	Type I	Homeologous		WCS0541	5a	26.88				LG 6a
WCS0758	3b	59.301	***	T17-349 Specific				WCS0718	5a	28.603				WCS0310	6a	0	*	+
WCS0350	3b	61.614	***	273-7 Specific				RCS5445	5a	30.575				WCS1903	6a	9.236
WCS1247b	3b	62.366	***	273-7 Specific	Type I	Homeologous		RCS4302a	5a	30.666		+		WCS1213	6a	10.216	*	+
WCS1940	3b	63.446		Bi-Type II				WCS1084a	5a	33.144				WCS0274a	6a	16.93	*	+
WCS1631b	3b	63.84		T17-349 Specific	Type I	Homeologous		WCS0345	5a	33.774				ats186b	6a	31.927		+
WCS1720	3b	65.504		Bi-Type II				WCS0871b	5a	37.171		+		WCS0957	6a	41.766	***	+
RCS5686	3b	66.133		Bi-Type II				RCS0433b	5a	38.13	***			WCS0545	6a	42.668	***
WCS0780a	3b	67.3		273-7 Specific	Type I	8b		WCS0384	5a	39.892	***			WCS1644	6a	46.999	***	+
WCS0830a	3b	69.035		T17-349 Specific	Type I	Homeologous		RCS5327a	5a	41.675		+		WCS0567	6a	53.719	***	+
WCS1280	3b	69.214	***	273-7 Specific				WCS1319	5a	44.208				WCS0749a	6a	56.321	***	+
WCS1463b	3b	69.471	***	273-7 Specific	Type I	Same		RCS4046	5a	45.653		+		WCS0371	6a	59.664	***	+
RCS4555	3b	70.534	***	273-7 Specific				RCS4577	5a	47.274				RCS3247b	6a	63.496		+
WCS1131	3b	71.577		273-7 Specific				WCS0776a	5a	51.095		+		WCS1897a	6a	72.57	***	+
AI08	3b	72.021		273-7 Specific				WCS0291a	5a	51.853				WCS0982b	6a	80.765	***	+
RCS1852_273	3b	72.728	***	Bi-Type II	Type II	Homeologous		WCS0991	5a	52.704				AW199b	6a	81.524
RCS1336	3b	73.011	***	Bi-Type II				WCS1843	5a	56.072		+		WCS0975	6a	84.46		+ dLG
WCS0953	3b	73.5	***	273-7 Specific				WCS0048c	5a	61.426		+		ats058a	6a	88.612	***
RCS1534b	3b	74.436	***	Bi-Type II	Type I	Same		WCS0048a	5a	62.602				WCS1110	6a	91.501		+
RCS5115	3b	75.652		273-7 Specific				TRSSRDXX16	5a	64.146	***	+		TRSSRAXX31	6a	93.812
WCS0022b	3b	76.013	***	T17-349 Specific	Type I	Homeologous		WCS0084a	5a	68.055				WCS1486	6a	95.979		+
WCS0820b	3b	76.016		T17-349 Specific	Type I	2b		WCS0603	5a	71.681		+		RCS3700a	6a	97.978		+
WCS1834_273	3b	76.366		Bi-Type II	Type II	Homeologous		WCS1411a	5a	73.751				WCS1564a	6a	120.535		+
RCS5605b	3b	76.774		T17-349 Specific	Type I	Homeologous		WCS0843a	5a	74.307	*	+		LG 6b
RCS5605a	3b	76.977		T17-349 Specific	Type I	Homeologous		WCS0843b	5a	76.048				WCS0107	6b	0	*	+
WCS1306	3b	77.497	***	273-7 Specific				WCS0788	5a	78.001	*			prs251	6b	9.262	***	+
WCS0365	3b	77.638		T17-349 Specific				prs203	5a	80.862	*	+		RCS4458	6b	24.621	***	+ dLG
WCS0643_T17	3b	79.196	***	Bi-Type II	Type II	2b		WCS0081a	5a	82.238				RCS3624a	6b	34.899	***	+
WCS1229	3b	79.664		T17-349 Specific				WCS0659	5a	82.769	*			WCS0095d	6b	45.516	***	+
WCS1377b	3b	81.068		273-7 Specific	Type I	1a		WCS0161b	5a	86.362		+		RCS2889	6b	55.295	***	+
WCS0921	3b	82.955	*	273-7 Specific				WCS1184	5a	87.171				RCS5437b	6b	58.492	***	+
Mt1E04a	3b	84.064		T17-349 Specific	Type I	5b		WCS1590	5a	89.272		+		WCS0743	6b	72.493		+
WCS0851c	3b	84.176		273-7 Specific	Type I	Homeologous		WCS0081b	5a	90.175				WCS1609	6b	82.855	*	+
RCS1570	3b	84.68		273-7 Specific				WCS0083	5a	92.52				RCS4683b	6b	85.195
WCS0284b	3b	85.292		273-7 Specific	Type I	Homeologous		RCS7089b	5a	94.126				WCS0351b	6b	86.9		+
WCS1972a	3b	86.195		T17-349 Specific	Type I	Same		RCS5202	5a	95.577		+		WCS0295	6b	90.827		+
RCS4630a	3b	86.78		T17-349 Specific	Type I	Same		WCS1665	5a	96.834				WCS0749b	6b	94.56		+
WCS1381c	3b	87.429		Bi-Type II	Type I	Same		RCS1972	5a	96.834				WCS1257	6b	99.666		+
WCS0903	3b	87.625		273-7 Specific				WCS0608a	5a	100.634	***	+		TRSSRB01A07	6b	116.261		+
WCS1267b	3b	88.253		T17-349 Specific	Type I	Homeologous		WCS1240c	5a	101.859				WCS1125	6b	124.285		+
RCS3712	3b	88.767		273-7 Specific				RCS4418b	5a	103.956				LG 7a
RCS1534a	3b	88.989		Bi-Type II	Type I	Same		RCS5948b	5a	104.163				AW212c	7a	0	*	+
WCS0851a	3b	89.972		T17-349 Specific	Type I	Homeologous		RCS4655a	5a	104.982		+		WCS1772b	7a	15.606	**	+
WCS1093	3b	90.324		Bi-Type II				BG267a	5a	105.562				AW212b	7a	19.79	*	+
WCS0028_273	3b	91.446		Bi-Type II	Type II	2b		WCS1091b	5a	108.317				WCS1662	7a	26.599	***
WCS1247a_T17	3b	91.745	*	Bi-Type II	Type I&Type II	Homeologous		WCS0822	5a	109.772				WCS0754a	7a	27.333	***
WCS1975b	3b	92.828		273-7 Specific	Type I	Homeologous		RCS2640a	5a	110.717		+		WCS0407a	7a	31.944	*	+
ats054	3b	93.428		Bi-Type II				WCS1240d	5a	113.027				RCS3768a	7a	36.911		+
WCS1558a	3b	93.678		273-7 Specific	Type I	Homeologous		WCS1101	5a	116.583	*	+		WCS1334	7a	38.243
WCS1925	3b	94.242		Bi-Type II				RCS4876b	5a	117.339	***			BG119a	7a	39.113
RCS1698a	3b	94.724		273-7 Specific	Type I	Homeologous		BG267b	5a	122.219	***			WCS0355a	7a	40.564		+
RCS2278	3b	95.052		273-7 Specific				RCS4143	5a	122.973		+		WCS1542	7a	50.714		+
WCS0976	3b	95.181		273-7 Specific				WCS0037	5a	125.267	**	+		RCS2616	7a	52.539	*
WCS1961a	3b	95.181		273-7 Specific	Type I	Homeologous		RCS2640b	5a	127.759	***			RCS6999	7a	53.205	*
WCS0601	3b	95.198		T17-349 Specific				prs006b	5a	138.154	***	+		WCS1207	7a	54.656	**
RCS6977	3b	95.556		273-7 Specific				LG 5b						WCS1291	7a	56.623	***	+
WCS0906b	3b	95.558		T17-349 Specific	Type I	Homeologous		WCS0420b	5b	0	***	+		WCS0077c	7a	58.838	***
WCS0039a	3b	95.85		273-7 Specific	Type I	Homeologous		WCS1976b	5b	7.911	***	+		WCS1194	7a	61.165	*	+
RCS3748_T17	3b	96.026		Bi-Type II	Type II	4a		WCS0420a	5b	20.524	***			WCS0847	7a	70.973		+
WCS0498	3b	96.489		273-7 Specific				WCS1976a	5b	22.744		+		prs264	7a	86.705	***	+
RCS4164	3b	96.666		273-7 Specific				WCS1852	5b	24.447	*	+		WCS0632b	7a	97.344		+
WCS0039b	3b	96.949		273-7 Specific	Type I	Homeologous		WCS0595	5b	26.951	***			WCS0754b	7a	103.637		+
WCS0904	3b	96.952		273-7 Specific				WCS0418	5b	30.959	***	+		WCS1081	7a	107.352		+
RCS4277b	3b	97.224		273-7 Specific	Type I	Homeologous		WCS0035b	5b	34.108				RCS5295c	7a	114.215		+
WCS1631e	3b	97.292		273-7 Specific	Type I	Homeologous		WCS1454b	5b	35.273				WCS0713	7a	119.909		+
WCS0338	3b	97.962		273-7 Specific				WCS1259	5b	35.899				RCS1256	7a	132.61		+
TRSSRA05A09	3b	98.109		Bi-Type II				prs305a	5b	37.929				WCS1801b	7a	137.867		+
WCS0527	3b	98.204		273-7 Specific				RCS3235a	5b	40.339		+		AW212a	7a	141.162		+
WCS1640a	3b	98.238	***	T17-349 Specific	Type I	1a,3a		WCS0226c	5b	41.017				WCS1801a	7a	143.102		+
WCS1780	3b	98.621		Bi-Type II				WCS1230	5b	42.487				WCS1411b	7a	146.808		+
WCS1278b	3b	98.882		273-7 Specific	Type I	Homeologous		WCS1239a	5b	43.468				WCS0308b	7a	148.663		+
WCS0568b	3b	99.86		273-7 Specific	Type I	Same		RCS0845	5b	43.574				WCS1749a	7a	151.54		+
RCS4482	3b	102.317	***	T17-349 Specific				RCS5845	5b	44.826				WCS1845	7a	156.578		+
RCS2671	3b	103.325	***	T17-349 Specific				WCS0871a	5b	44.971				WCS0656	7a	157.477		+
RCS0830_T17	3b	103.396		Bi-Type II	Type II	Homeologous		RCS7101b	5b	46.505		+		WCS0104b	7a	162.933		+
WCS1381b	3b	107.511	***	Bi-Type II	Type I	Same		WCS1239c	5b	49.45				WCS0104a	7a	165.519		+
WCS0638b	3b	109.258		273-7 Specific	Type I	Homeologous		WCS0226b	5b	52.734	***	+		WCS0298	7a	168.505
RCS7234a	3b	111.585	***	273-7 Specific	Type I	Homeologous		WCS1061	5b	54.48	***	+		RCS1080b	7a	168.65		+
WCS1631c	3b	114.003	***	273-7 Specific	Type I	Homeologous		Mt1E04b	5b	57.925	***			RCS5457	7a	171.711		+
RCS7234c	3b	114.677		T17-349 Specific	Type I	Homeologous		WCS1598a	5b	59.137		+		WCS1186	7a	175.728		+
WCS1631d	3b	116.824		273-7 Specific	Type I	Homeologous		WCS1375	5b	63.176				WCS0031a	7a	178.169
WCS0701c	3b	119.197	***	273-7 Specific	Type I	1b		RCS6389	5b	64.84		+		WCS0897	7a	182.787	*	+
WCS0285	3b	119.791	***	T17-349 Specific				WCS1858	5b	67.302		+		WCS0282a	7a	188.794
WCS1577a	3b	121.503	***	273-7 Specific	Type I	Homeologous		WCS0594	5b	76.162	**	+		WCS0282b	7a	190.933	*	+
RCS7234b	3b	123.623		273-7 Specific	Type I	Homeologous		WCS0375	5b	77.146	*			WCS0457	7a	192.385
WCS1044_273	3b	124.375		Bi-Type II	Type II	Homeologous		WCS1677	5b	77.848	***			WCS0521	7a	195.246	*	+
WCS0638c	3b	125.399	***	273-7 Specific	Type I	Homeologous		WCS1714	5b	80.693	***	+		WCS1803b	7a	196.429	*
WCS0970	3b	127.449		273-7 Specific				WCS1142c	5b	83.417				RCS5603	7a	197.153	*
WCS1722a_T17	3b	134.203	***	Bi-Type II	Type I&Type II	3a,3b,7b		WCS0161a	5b	85.681	***	+		RCS4989b	7a	198.161	*
WCS0638d	3b	142.598		273-7 Specific	Type I	Homeologous		WCS1142a	5b	88.04	*	+		WCS1803a	7a	199.403	*	+
LG 4a								WCS1822	5b	93.07		+		WCS0583a	7a	206.334	***	+
WCS0810	4a	0		273-7 Specific				RCS1114	5b	99.987				WCS0637a	7a	209.474
WCS1866	4a	15.465	***	273-7 Specific				WCS0330	5b	101.032		+		RCS4363b	7a	219.973		+
WCS1322	4a	15.716	***	273-7 Specific				WCS0608b	5b	106.362	*	+		ats070a	7a	226.535	***	+
WCS0432	4a	15.989	***	273-7 Specific				WCS0008	5b	112.147		+		RCS4989a	7a	228.512	***	+
RCS1747_273	4a	16.593		Bi-Type II	Type II	Homeologous		WCS0304	5b	113.988				WCS0963a	7a	234.21	***	+
WCS0596_273	4a	21.099		Bi-Type II	Type II	Homeologous		RCS5948a	5b	118.584				RCS3956	7a	252.346	***	+
WCS0202a	4a	21.392	***	273-7 Specific	Type I	6a		RCS4418a	5b	118.657		+		LG 7b
RCS4559	4a	22.115	***	Bi-Type II				RCS4310	5b	121.332		+		WCS1441	7b	0		+
WCS0817a	4a	24.349	*	273-7 Specific	Type I	Homeologous		RCS2640c	5b	122.262				AL 108b	7b	11.699	***	+
WCS0085a_273	4a	25.571	***	Bi-Type II	Type I&Type II	Homeologous		RCS3766	5b	124.07				WCS0080c	7b	19.82	***	+ dLG
WCS0858	4a	27.397		273-7 Specific				WCS1692	5b	126.455		+		WCS0288	7b	22.146	***
WCS0197b_273	4a	27.799	*	Bi-Type II	Type I&Type II	Homeologous		WCS0367	5b	149.646		+		WCS1772a	7b	23.235	***
WCS0054_273	4a	28.097		Bi-Type II	Type II	Homeologous		LG 6a						WCS0064	7b	25.151	***	+ dLG
WCS0327c	4a	28.213		T17-349 Specific	Type I	Homeologous		WCS0120	6a	0	***	+		WCS1231	7b	26.793	***
WCS0414	4a	28.388		273-7 Specific				WCS1015	6a	14.146	***	+		WCS0368a	7b	27.855	***
RCS5798d	4a	29.438	***	273-7 Specific	Type I	Same		WCS1915	6a	18.239	***	+		BE74a	7b	29.308	***
RCS5459b	4a	32.405	***	273-7 Specific	Type I	Same		WCS0533	6a	24.229		+		WCS1687b	7b	29.797	***
WCS0157	4a	33.267	***	273-7 Specific				RCS2902a	6a	26.973	*			RCS3768b	7b	30.456	***	+
WCS0507b_273	4a	33.722		Bi-Type II	Type I&Type II	Homeologous		ats058a	6a	27.659				BE74b	7b	30.87	***
WCS0317	4a	34.224	***	T17-349 Specific				RCS1447	6a	29.448	*			WCS1734b	7b	32.135	***
RCS0469c	4a	34.615		273-7 Specific	Type I	Homeologous		RCS5759b	6a	31.743	*	+		WCS1749b	7b	33.036	***
WCS0652b	4a	35.402	***	T17-349 Specific	Type I	Same		ats058b	6a	42.034		+		WCS1046a	7b	35.513	***
WCS0798	4a	35.655		273-7 Specific				RCS5648	6a	44.978				RCS5503	7b	35.823	***	+
WCS0652a	4a	35.936	***	T17-349 Specific	Type I	Same		WCS0475	6a	46.491		+		WCS0804	7b	36.03	***
WCS0952	4a	36.246		273-7 Specific				prs408	6a	50.115		+		RCS1530	7b	36.644	***
WCS1973	4a	37.057	***	Bi-Type II				WCS0560a	6a	52.357				RCS7211	7b	37.689	***
WCS0507a_273	4a	37.295	**	Bi-Type II	Type I&Type II	Homeologous		WCS0569a	6a	54.659		+		RCS1080c	7b	38.511	***
WCS0253b	4a	38.166		273-7 Specific	Type I	Same		WCS1963b	6a	62.31	***	+		WCS0806	7b	38.986	***
WCS1923b	4a	38.932		273-7 Specific	Type I	1b,3a		TRSSRA06B04c	6a	70.536	***	+		WCS0023	7b	39.634	***	+
RCS0469b	4a	39.643		273-7 Specific	Type I	Homeologous		RCS6631a	6a	75.17	**	+		WCS1684b	7b	41.434	***
WCS0593b	4a	40.331		273-7 Specific	Type I	Homeologous		WCS0202b	6a	81.428	*	+		RCS3862	7b	43.335	***
RCS7233	4a	40.68		273-7 Specific				RCS3812	6a	86.79		+		WCS0732	7b	43.823	***	+
RCS5798b	4a	41.767		273-7 Specific	Type I	Same		WCS1794	6a	87.36				WCS0789	7b	47.182	***
ats113_273	4a	42.083		Bi-Type II	Type II	Homeologous		WCS1652	6a	90.171				RCS4714	7b	54.67		+ dLG
WCS0253a	4a	43.384		Bi-Type II	Type I	Same		WCS1486	6a	90.876		+		RCS2257	7b	56.703
WCS0846a	4a	44.586	***	T17-349 Specific	Type I	Same		WCS1256	6a	96.147				MtBA32F05R1a	7b	57.054
RCS5798c	4a	44.886	*	273-7 Specific	Type I	Same		BG274a	6a	97.626		+		WCS1650	7b	57.59
WCS1989a	4a	46.037		273-7 Specific	Type I	Homeologous		LG 6b						AW199a	7b	58.281		+ dLG
WCS1032	4a	46.751		273-7 Specific				WCS0095c	6b	0	*	+		RCS2308	7b	63.797		+
BI76b	4a	48.413		Bi-Type II	Type I	Homeologous		WCS0095b	6b	10.6	***	+		WCS0475	7b	68.027		+
RCS0333b	4a	49.23		273-7 Specific	Type I	Same		RCS2889	6b	13.309	***			WCS0583b	7b	72.012		+
WCS1799b	4a	50.051		273-7 Specific	Type I	Homeologous		WCS0095d	6b	17.103	***	+		WCS1203b	7b	78.174		+
RCS1966	4a	50.42	*	T17-349 Specific				WCS0107	6b	17.48		+		WCS1722d	7b	79.734	***
WCS1799a	4a	51.108		273-7 Specific	Type I	Homeologous		WCS1574	6b	18.829	*			WCS1870b	7b	82.233	***	+ dLG
RCS1029d	4a	51.776	*	T17-349 Specific	Type I	Homeologous		WCS0525a	6b	21.765		+		WCS0386b	7b	84.974	***	+
RCS0333a	4a	52.005		273-7 Specific	Type I	Same		RCS4458	6b	26.598	***			WCS1740	7b	87.595	***
WCS0640	4a	52.346		T17-349 Specific				WCS0534	6b	31.285		+		ats032	7b	88.917	***	+ dLG
WCS1444a	4a	53.24		273-7 Specific	Type I	Homeologous		RCS2257	6b	32.976				WCS1651b	7b	91.805	*
RCS4332_273	4a	54.193	*	Bi-Type II	Type II	Homeologous		WCS1644	6b	33.389				WCS0887a	7b	97.488	***	+
RCS5459a	4a	54.597	*	T17-349 Specific	Type I	Same		WCS0556b	6b	34.487				WCS1792	7b	109.653		+
WCS1892b	4a	55.231		273-7 Specific	Type I	Same		WCS0525b	6b	35.432	*	+		WCS1389a	7b	115.432		+
WCS1892a	4a	56.121		273-7 Specific	Type I	Same		WCS0630a	6b	41.458	***	+		LG 8a
WCS1849a	4a	56.406		T17-349 Specific	Type I	Same		RCS4071	6b	43.675				RCS2265b	8a	0		+
WCS0355a_273	4a	56.864		Bi-Type II	Type I&Type II	7a,8a		RCS1204b	6b	44.397				WCS0344b	8a	12.957		+
WCS0721	4a	57.92	*	T17-349 Specific				WCS0333	6b	45.417		+		WCS0308a	8a	22.498	***	+
RCS5459d	4a	58.511		273-7 Specific	Type I	Same		RCS3624a	6b	47.188	***			WCS0697b	8a	25.044		+
RCS5459c	4a	59.237		273-7 Specific	Type I	Same		BG283a	6b	51.621		+		WCS0648b	8a	29.847	*
RCS5826	4a	59.677	*	T17-349 Specific				WCS0642	6b	53.322				WCS1141	8a	30.847		+
WCS1147a	4a	61.055		273-7 Specific	Type I	Homeologous		WCS0351b	6b	55.055	*	+		WCS1218	8a	33.524	*
WCS0327b	4a	62.367		273-7 Specific	Type I	Homeologous		WCS1205	6b	58.294				RCS5936a	8a	35.33		+
WCS1849b	4a	63.168	**	Bi-Type II	Type I	Same		WCS0703	6b	61.251		+		WCS1336	8a	39.306
WCS0761d	4a	64.627	***	T17-349 Specific	Type I	Homeologous		WCS0332	6b	68.413		+		WCS1643	8a	41.485		+
WCS0072a	4a	65.333	*	Bi-Type II	Type I	Homeologous		prs251	6b	72.728	***			WCS1598c	8a	41.881
WCS1494a	4a	66.39		273-7 Specific	Type I	Homeologous		RCS4342c	6b	75.125		+		WCS0795a	8a	50.377		+
WCS0327d	4a	66.89		273-7 Specific	Type I	Homeologous		RCS5414	6b	78.502	***	+		WCS0694	8a	50.422	***
WCS0739b	4a	67.957		273-7 Specific	Type I	Homeologous		WCS0114	6b	84.39				WCS0175b	8a	55.754	***	+ dLG
RCS5846	4a	68.719		273-7 Specific				RCS3795a	6b	85.564		+		BF193	8a	57.305
WCS0869	4a	69.311	*	273-7 Specific				WCS0671	6b	90.048	*	+		WCS0648d	8a	59.214	***
RCS3962	4a	72.169	***	273-7 Specific				TRSSRB01A07	6b	92.721				Mt1B06	8a	60.838	***
WCS0846b	4a	72.626		T17-349 Specific	Type I	Same		WCS0305b	6b	94.251				WCS1447a	8a	62.549		+
RCS1029a	4a	72.66	***	Bi-Type II	Type I	Homeologous		WCS0305a	6b	94.86				WCS1784	8a	64.265	***	+
RCS6633a	4a	74.165		273-7 Specific	Type I	Homeologous		ats066	6b	95.128	***	+		WCS0627a	8a	66.898	***
WCS0930a	4a	75.667	***	Bi-Type II	Type I	Homeologous		ats186a	6b	99.41				WCS1737	8a	67.187	***
WCS1488	4a	77.606		273-7 Specific				WCS0274b	6b	100.696		+		ats041	8a	67.582	***
WCS0996	4a	78.824	***	273-7 Specific				WCS1296	6b	101.385				WCS0382a	8a	69.501	***
WCS1476b	4a	82.338	***	273-7 Specific	Type I	4a,8a		WCS0773	6b	101.953	***			RCS4503b	8a	70.402	***	+
WCS1476a	4a	82.896	*	T17-349 Specific	Type I	4a,8a		RCS5535	6b	103.501	*			BI116b	8a	71.446	***
WCS0360c	4a	84.05		T17-349 Specific	Type I	Homeologous		RCS5495	6b	103.828	*			RCS2265a	8a	71.68	***
RCS7051c_T17	4a	85.812		Bi-Type II	Type I&Type II	8a		RCS1685	6b	104.223				RCS7232b	8a	72.718	***
TRSSRA06B07	4a	87.046	*	Bi-Type II				WCS1361	6b	104.574				RCS3060	8a	73.125	***
WCS0360a	4a	88.79		273-7 Specific	Type I	Homeologous		WCS1181	6b	105.466		+		ats099b	8a	74.008	***
WCS1421b	4a	91.667		273-7 Specific	Type I	3b,4a		WCS0040	6b	106.325				RCS0400	8a	75.239	***	+
WCS1012b	4a	94.236	*	T17-349 Specific	Type I	Same		WCS0154a	6b	108.817				WCS1919a	8a	75.426	***
WCS0800	4a	94.331		273-7 Specific				WCS1065	6b	109.964		+		WCS0609a	8a	76.184	***
WCS0140	4a	95.473	*	Bi-Type II				ats186c	6b	112.343				WCS1567	8a	77.011
WCS1421c	4a	96.424		273-7 Specific	Type I	3b,4a		TRSSRA04H04a	6b	113.508	*	+		RCS2955a	8a	78.914	***
WCS0686a	4a	96.899	**	T17-349 Specific	Type I	Homeologous		RCS2288	6b	117.548				RCS5324a	8a	80.182	***	+
ats003c	4a	97.855	***	T17-349 Specific	Type I	Same		ats186b	6b	118.425				WCS0036b	8a	81.477
WCS1012a	4a	98.123		273-7 Specific	Type I	Same		WCS1525	6b	122.908		+		RCS5936b	8a	82.868
WCS0205	4a	99.74	***	Bi-Type II				WCS0468	6b	129.432		+		WCS1622	8a	84.277		+
RCS3748_273	4a	101.41	***	Bi-Type II	Type II	3b		WCS0274c	6b	134.471	***	+		WCS0036c	8a	87.022	***
WCS0740a	4a	102.712		T17-349 Specific	Type I	Same		RCS3129	6b	138.43				WCS1818a	8a	89.619	***
ats003b	4a	103.186	*	273-7 Specific	Type I	Same		RCS5839a	6b	139.952	***	+		WCS1982	8a	90.005	*	+
WCS1985	4a	103.885		273-7 Specific				LG 7a						WCS1201b	8a	92.459	***
RCS4133_T17	4a	104.383		Bi-Type II	Type II	1b		RCS5457	7a	0	***	+		WCS0864a	8a	94.401	***
WCS1092	4a	104.925		T17-349 Specific				WCS0031a	7a	19.307	*	+		TRSSRA01C10b	8a	95.571	***
WCS0267	4a	106.204	**	Bi-Type II				WCS0031c	7a	31.259	***	+		WCS0759	8a	96.352	*	+
WCS0272	4a	107.213	**	T17-349 Specific				WCS0213b	7a	34.311	***	+		WCS1476c	8a	98.107	***
WCS0796	4a	108.524	**	Bi-Type II				WCS0997	7a	42.426	*	+		RCS5362c	8a	100.066	***
WCS1342a	4a	109.206	*	T17-349 Specific	Type I	Same		RCS5832b	7a	49.162	***	+		WCS0637b	8a	100.471	***
WCS0740c	4a	109.396	*	273-7 Specific	Type I	Same		WCS0832b	7a	52.133	*	+		RCS1157a	8a	102.086	***	+
RCS3987_T17	4a	109.751		Bi-Type II	Type II	1b		WCS0312	7a	56.514	***	+		RCS1157b	8a	103.556	***
WCS0740b	4a	109.907		273-7 Specific	Type I	Same		WCS0401	7a	59.071	***	+		WCS1668	8a	104.8	***	+
WCS1404	4a	110.143		Bi-Type II				WCS0832c	7a	59.693	***			WCS0357	8a	106.457	***
WCS0716_273	4a	110.661	***	Bi-Type II	Type II	1b		RCS5832a	7a	68.181	***	+		WCS0255	8a	106.833	***
WCS1265	4a	110.778	**	T17-349 Specific				WCS0832a	7a	69.804	**			WCS1067	8a	107.669	***
WCS1881b	4a	111.169	*	Bi-Type II	Type I	1b		RCS5831	7a	72.738	*			RCS5110	8a	109.742	***	+
TRSSRA02G08	4a	111.686	*	273-7 Specific				RCS5832d	7a	74.798				ats226	8a	111.125	***
TRSSRA02F09	4a	112.002		T17-349 Specific				RCS5127b	7a	76.031		+		ats075b	8a	113.003	***
RCS5760	4a	112.469		273-7 Specific				RCS5127a	7a	77.065				WCS0646a	8a	113.685	***
WCS1221	4a	112.804	***	Bi-Type II				WCS1850a	7a	80.212		+		WCS0945	8a	114.005	***
WCS1066a	4a	113.596	*	273-7 Specific	Type I	5b		RCS1496	7a	81.8				WCS1904a	8a	115.099	***	+
RCS5230b	4a	113.812	*	T17-349 Specific	Type I	1a		WCS1850b	7a	82.45				WCS1308	8a	116.556	***
RCS6010c	4a	114.458		273-7 Specific	Type I	Same		BF219	7a	84.443	*			WCS0443	8a	131.064	***
RCS5295d	4a	114.497	*	T17-349 Specific	Type I	7a,8a		WCS0521	7a	85.497	*	+		WCS0079b	8a	134.499	***
WCS0811	4a	114.756	*	Bi-Type II				WCS0457	7a	86.073				WCS1953b	8a	136.773	**	+
RCS1183_273	4a	114.973	***	Bi-Type II	Type II	5b		WCS0789	7a	86.648	***			RCS4682	8a	139.024
RCS5295a	4a	115.219	***	T17-349 Specific	Type I	7a,8a		WCS1803b	7a	86.945				WCS1271c	8a	139.43
RCS6010d	4a	115.422		273-7 Specific	Type I	Same		WCS1803a	7a	87.504				WCS0529b	8a	143.189		+
WCS1302	4a	116.338	*	Bi-Type II				WCS1389a	7a	87.991	**			WCS0529a	8a	143.822
WCS1013	4a	116.838	*	T17-349 Specific				RCS5603	7a	88.897	*			WCS0079c	8a	144.05
RCS5154	4a	116.851		273-7 Specific				RCS1746	7a	89.444	**			WCS0079a	8a	145.368	***
WCS0782	4a	116.986	**	T17-349 Specific				WCS1095	7a	90.46		+		BG283a	8a	146.815
WCS1071b	4a	117.243		273-7 Specific	Type I	Homeologous		WCS1792	7a	91.505	*			BG231b	8a	147.749
WCS0598a_273	4a	117.562		Bi-Type II	Type I&Type II	1a,4a,5b		WCS0708a	7a	92.639	*			WCS0217	8a	148.84		+
WCS0118	4a	118.29	*	Bi-Type II				WCS0386a	7a	95.465		+		RCS1748	8a	149.75
WCS1688	4a	118.897	*	Bi-Type II				WCS0386b	7a	96.494				RCS1310	8a	150.096
WCS0043	4a	120.144	***	Bi-Type II				WCS0302	7a	99.287		+		WCS0146a	8a	150.214		+
WCS0598c	4a	120.705	***	Bi-Type II	Type I	1a,4a,5b		RCS3866	7a	105.736		+		RCS0553	8a	150.564
WCS0065b	4a	122.234	*	Bi-Type II	Type I	Same		BG119a	7a	112.071		+		WCS0470	8a	151.388
WCS0065a	4a	123.132		Bi-Type II	Type I	Same		RCS3768b	7a	122.962		+		WCS0029a	8a	152.265
WCS0484a	4a	129.199		T17-349 Specific	Type I	Same		WCS1179	7a	129.311	***	+		WCS0075	8a	152.654
WCS1342b	4a	132.395	***	T17-349 Specific	Type I	Same		LG 7b						WCS1014	8a	153.342
WCS0707	4a	135.28	***	273-7 Specific				WCS0636	7b	0		+		WCS0146b	8a	155.662		+
WCS1602	4a	135.6		T17-349 Specific				WCS0407b	7b	5.583		+		WCS0881c	8a	158.154		+
RCS4479b	4a	141.035	***	273-7 Specific	Type I	5b		WCS0080b	7b	8.382	***	+ dLG		AW272	8a	167.597	***	+
WCS0484b	4a	141.083	***	T17-349 Specific	Type I	Same		WCS0288	7b	13.83		+		WCS0778	8a	174.463		+
RCS5926	4a	142.372		T17-349 Specific				WCS0632c	7b	18.593	***			LG 8b
WCS0717	4a	144.388	***	T17-349 Specific				WCS0080a	7b	19.272	***	+		WCS1606a	8b	0	***	+
ats003a	4a	151.981	***	273-7 Specific	Type I	Same		WCS1778	7b	24.043		+		RCS5288a	8b	10.572	***	+
WCS1523	4a	156.993	***	273-7 Specific				AL 108b	7b	26.813	*			WCS0325	8b	11.27	***
LG 4b								WCS1435	7b	30.182	***	+		ats067	8b	13.323	***
WCS0561	4b	0	***	T17-349 Specific				WCS1687b	7b	30.197	***			WCS1154	8b	15.908	***	+
WCS0930b	4b	12.891	***	T17-349 Specific	Type I	Homeologous		WCS0702	7b	35.214		+		WCS0609b	8b	17.672	***
WCS0485c	4b	22.343	***	T17-349 Specific	Type I	Same		WCS0115	7b	36.425				RCS4445	8b	17.925	***
WCS1516	4b	23.655	***	T17-349 Specific				WCS0374	7b	41.178		+		WCS0462b	8b	18.896	***
WCS1684a	4b	25.044	***	T17-349 Specific	Type I	7b		WCS1441	7b	43.572	*			RCS4651a	8b	21.891	***	+
WCS1212	4b	28.756	*	T17-349 Specific				WCS1238	7b	44.886				RCS1863	8b	23.301	***
WCS0485a	4b	28.948	*	T17-349 Specific	Type I	Same		WCS1862	7b	45.909		+		WCS0156	8b	24.772	***
WCS0485d	4b	29.864		T17-349 Specific	Type I	Same		AL140	7b	47.125				WCS0458b	8b	25.902	***	+
RCS1029c	4b	30.849	***	T17-349 Specific	Type I	Homeologous		WCS1315b	7b	49.346				RCS4828a	8b	27.803	***
WCS0856c	4b	32.138	***	T17-349 Specific	Type I	Same		WCS0368b	7b	50.643		+		RCS5288b	8b	29.302	***	+
WCS0930d	4b	33.491	***	T17-349 Specific	Type I	Homeologous		WCS0064	7b	51.123				WCS0711	8b	35.225
WCS0171a	4b	34.868		T17-349 Specific	Type I	5a		WCS1231	7b	51.942				RCS2448a	8b	35.423	**
WCS0930c	4b	37.331	***	T17-349 Specific	Type I	Homeologous		WCS1315a	7b	54.545	**	+		BI116a	8b	38.014		+
RCS4623	4b	39.816	*	T17-349 Specific				WCS0031b	7b	55.228				WCS0405b	8b	38.74
WCS1739	4b	40.91		T17-349 Specific				WCS0517b	7b	59.611	***			RCS2936a	8b	40.853
WCS1073b	4b	43.503		T17-349 Specific	Type I	Same		BE74b	7b	62.213		+		RCS2936b	8b	42.818		+
WCS0739c	4b	45.351	***	T17-349 Specific	Type I	Homeologous		WCS0691	7b	63.292				WCS0440	8b	45.283		+
WCS0327a	4b	46.76	*	T17-349 Specific	Type I	Homeologous		WCS0819	7b	65.16		+		WCS1560	8b	46.177
WCS0214	4b	47.595		T17-349 Specific				WCS1734a	7b	67.573				WCS0382b	8b	48.604
WCS1890c	4b	48.657	***	273-7 Specific	Type I	3b,4b		WCS0947b	7b	69.199				RCS4828b	8b	50.713	*	+
WCS0164	4b	50.591	***	Bi-Type II				WCS1734b	7b	70.225		+		RCS4651b	8b	51.282	*
WCS0856b	4b	51.644		T17-349 Specific	Type I	Same		WCS0517a	7b	71.037				prs369	8b	52.528
WCS0072c	4b	53.783	***	T17-349 Specific	Type I	Homeologous		WCS1103	7b	73.345				WCS1123c	8b	56.053
WCS0387	4b	54.294	***	273-7 Specific				WCS1366	7b	73.933				WCS0239b	8b	58.086	**	+
WCS0739a	4b	55.114		T17-349 Specific	Type I	Homeologous		ats006	7b	74.562				TRSSRA01D11	8b	59.618
WCS1156	4b	56.162	***	Bi-Type II				WCS0559	7b	75.199		+		WCS1390	8b	62.138	*	+
WCS0500	4b	56.83		T17-349 Specific				WCS0509	7b	78.558				RCS4978	8b	64.236		+
RCS6513	4b	57.908		T17-349 Specific				WCS1046b	7b	80.151		+		WCS0794a	8b	64.963
RCS3706	4b	57.908		T17-349 Specific				WCS0086	7b	82.193	*			WCS1112	8b	65.439
WCS0761b	4b	59.417		T17-349 Specific	Type I	Homeologous		RCS7211	7b	83.49				RCS1225a	8b	69.371		+
RCS5938	4b	62.173		T17-349 Specific				RCS1530	7b	85.296		+		RCS3747	8b	70.858	***
WCS1573	4b	63.118		T17-349 Specific				WCS0023	7b	87.872				prs156	8b	73.776	***	+
WCS0574b	4b	63.421		T17-349 Specific	Type I	Same		RCS5127c	7b	88.971				WCS1123b	8b	76.783		+
WCS0155	4b	64.949		T17-349 Specific				WCS0732	7b	90.877		+		WCS0697a	8b	82.311	*	+
WCS1659a	4b	65.445		T17-349 Specific	Type I	7b		WCS1186	7b	92.168				WCS0794b	8b	87.25	**	+
WCS1659b	4b	65.519		T17-349 Specific	Type I	7b		WCS0234	7b	93.475				WCS0770a	8b	89.621		+
RCS4332_T17	4b	66.341		Bi-Type II	Type II	Homeologous		WCS1120	7b	94.157
RCS0469a	4b	67.197		273-7 Specific	Type I	Homeologous		WCS0091a	7b	95.265		+
WCS0905	4b	67.439		273-7 Specific				WCS0605	7b	98.492
WCS0661	4b	67.806		Bi-Type II				WCS0379	7b	99.156
WCS1697	4b	68.711		T17-349 Specific				WCS0678	7b	99.977
RCS1920	4b	68.75		273-7 Specific				WCS1000b	7b	100.489		+
WCS1444b	4b	68.885		T17-349 Specific	Type I	Homeologous		WCS0936	7b	101.426
WCS0817b	4b	69.488		273-7 Specific	Type I	Homeologous		WCS1850c	7b	103.813	*
WCS0573	4b	69.534		T17-349 Specific				WCS0091b	7b	104.426		+
WCS0596_T17	4b	70.049	***	Bi-Type II	Type II	Homeologous		WCS1000a	7b	106.169	***
WCS1073a	4b	70.604		273-7 Specific	Type I	Same		RCS1804	7b	109.386		+
WCS1799c	4b	70.861		T17-349 Specific	Type I	Homeologous		WCS0963b	7b	111.013
RCS1636	4b	71.104		273-7 Specific				RCS4363a	7b	111.784
WCS1073c	4b	71.284		273-7 Specific	Type I	Same		WCS0445	7b	115.011		+
WCS1890b	4b	72.531		273-7 Specific	Type I	3b,4b		ats070c	7b	117.926	**	+
BI76a	4b	73.652		Bi-Type II	Type I	Homeologous		WCS1389c	7b	121.456	***	+
WCS0290	4b	74.444		273-7 Specific				WCS1740	7b	124.882	***	+
RCS5283	4b	74.611		Bi-Type II				WCS0501b	7b	129.423	***
WCS1433	4b	75.352		Bi-Type II				ats070b	7b	131.422		+
WCS0522	4b	75.659		T17-349 Specific				WCS0802	7b	137.708		+
WCS0593a	4b	76.843		T17-349 Specific	Type I	Homeologous		RCS1321	7b	141.274	*	+
WCS0456	4b	77.332		273-7 Specific				WCS1684b	7b	147.64	***	+
WCS0875a	4b	77.668		T17-349 Specific	Type I	Same		WCS0213a	7b	150.637	***	+
ats113_T17	4b	78.767		Bi-Type II	Type II	Homeologous		RCS3862	7b	162.789	***	+
prs247	4b	79.53		T17-349 Specific				WCS1684c	7b	168.719		+
WCS0181	4b	80.393		Bi-Type II				WCS1796a	7b	172.341		+
RCS5036	4b	80.886		Bi-Type II				WCS0808	7b	174.545		+
WCS1264	4b	81.537		T17-349 Specific				LG 8a
WCS0574a	4b	81.716		273-7 Specific	Type I	Same		WCS0627a	8a	0	***	+
RCS1029e	4b	81.837		273-7 Specific	Type I	Homeologous		WCS1919c	8a	13.673	**	+
WCS0507b_T17	4b	81.939		Bi-Type II	Type I&Type II	Homeologous		RCS4503a	8a	14.224	***
WCS0761c	4b	82.459	***	Bi-Type II	Type I	Homeologous		RCS1228	8a	22.18	**	+
WCS0072b	4b	83.94	***	Bi-Type II	Type I	Homeologous		WCS1355a	8a	25.332		+
WCS1147b	4b	84.411		273-7 Specific	Type I	Homeologous		WCS1336	8a	26.718
RCS1847	4b	85.391		T17-349 Specific				WCS1919b	8a	27.045
WCS0197a	4b	85.541		T17-349 Specific	Type I	Homeologous		RCS5324a	8a	27.785
RCS1747_T17	4b	86.043	***	Bi-Type II	Type II	Homeologous		WCS0265b	8a	29.799	***
RCS4239	4b	86.881		273-7 Specific				RCS7232b	8a	30.929		+
RCS1118	4b	86.916		T17-349 Specific				WCS1885	8a	31.574
RCS6975	4b	87.732		T17-349 Specific				ats205	8a	34.222
WCS1494b	4b	87.784		273-7 Specific	Type I	Homeologous		WCS1944	8a	35.129		+
WCS0059a	4b	88.716	***	273-7 Specific	Type I	Same		WCS1163	8a	37.687
RCS0783	4b	88.85		273-7 Specific				WCS1113	8a	38.82
WCS0507a_T17	4b	89.304		Bi-Type II	Type I&Type II	Homeologous		RCS3060	8a	40.241		+
WCS0774	4b	90.534	**	T17-349 Specific				ats099b	8a	41.114
RCS5317	4b	91.541		T17-349 Specific				WCS1563	8a	42.841
RCS7010	4b	91.822		273-7 Specific				WCS1201a	8a	46.543	***
WCS0435	4b	92.324		T17-349 Specific				ats153	8a	47.427		+
WCS0856a	4b	93.403	***	273-7 Specific	Type I	Same		WCS1447b	8a	48.336
WCS0054_T17	4b	94.208		Bi-Type II	Type II	Homeologous		WCS0166a	8a	49.439
WCS1437a	4b	96.427		273-7 Specific	Type I	1a		WCS0838	8a	51		+
WCS0962	4b	96.943	***	T17-349 Specific				WCS0166b	8a	52.111
WCS0875b	4b	97.694	***	T17-349 Specific	Type I	Same		RCS4117	8a	52.459
WCS0197b_T17	4b	99.884		Bi-Type II	Type I&Type II	Homeologous		WCS0795a	8a	53.956
RCS6633b	4b	100.514		273-7 Specific	Type I	Homeologous		WCS1201b	8a	54.526		+
RCS6633c	4b	101.348		273-7 Specific	Type I	Homeologous		WCS0512a	8a	56.972
WCS1428	4b	103.237		T17-349 Specific				RCS5295b	8a	58.158
WCS1362a	4b	104.247	*	273-7 Specific	Type I	3b		RCS2265a	8a	59.186	***
WCS0360b	4b	105.715	***	273-7 Specific	Type I	Homeologous		Mt1B06	8a	60.566	***
WCS0085a_T17	4b	106.519	*	Bi-Type II	Type I&Type II	Homeologous		WCS1982	8a	61.12		+
WCS0239a	4b	107.665	***	273-7 Specific	Type I	8a		RCS2448b	8a	63.428
WCS0341c	4b	109.795		273-7 Specific	Type I	Same		ats041	8a	65.961		+
WCS0989	4b	109.894	***	T17-349 Specific				RCS1225b	8a	68.102
WCS1989b	4b	111.196	***	T17-349 Specific	Type I	Homeologous		WCS1390	8a	68.524
WCS0197c	4b	111.204	***	T17-349 Specific	Type I	Homeologous		WCS1123a	8a	70.549		+
WCS0341a	4b	112.992		273-7 Specific	Type I	Same		RCS7051c	8a	71.238
BI103	4b	114.956	***	Bi-Type II				RCS4492a	8a	74.392	**
WCS1922	4b	116.068		273-7 Specific				WCS1466c	8a	76.353	***
WCS1049	4b	117.141	*	273-7 Specific				WCS1466a	8a	76.608	***	+
RCS5067	4b	119.404		Bi-Type II				WCS0512b	8a	78.375
WCS0761a	4b	120.731		273-7 Specific	Type I	Homeologous		WCS0255	8a	79.976
WCS0085b	4b	122.63	***	T17-349 Specific	Type I	Homeologous		WCS1022	8a	81.118		+
WCS0059b	4b	123.106	***	Bi-Type II	Type I	Same		ats226	8a	81.669
WCS0485b	4b	123.393		273-7 Specific	Type I	Same		RCS5288a	8a	82.152
WCS0572	4b	123.977		273-7 Specific				RCS7051b	8a	82.815
WCS0514	4b	125.302	*	273-7 Specific				WCS0646b	8a	83.98
WCS1598b	4b	128.136		273-7 Specific	Type I	5b,8a		WCS1904b	8a	84.333
WCS0487a_273	4b	129.675	***	Bi-Type II	Type I&Type II	1b,2a		RCS5110	8a	85.586		+
RCS5142	4b	131.078		273-7 Specific				WCS0027	8a	85.799	***
WCS0628	4b	132.396		273-7 Specific				RCS5431	8a	87.02
WCS0335b	4b	135.155		273-7 Specific	Type I	Same		ats075a	8a	88.042
WCS0335a	4b	136.101		273-7 Specific	Type I	Same		WCS1271a	8a	88.434
WCS1874	4b	139.346		273-7 Specific				RCS4815	8a	89.147
WCS1208a	4b	140.828		273-7 Specific	Type I	Same		WCS1271b	8a	89.654
WCS0536	4b	141.375		273-7 Specific				WCS1271c	8a	90.572		+
WCS0135	4b	144.46		273-7 Specific				WCS1637	8a	92.631
RCS4508	4b	145.665		273-7 Specific				WCS0079c	8a	92.687
RCS4053_T17	4b	146.425	***	Bi-Type II	Type II	5b		WCS0529a	8a	93.247
WCS1071c	4b	147.703		273-7 Specific	Type I	Homeologous		WCS0529b	8a	93.371
WCS0070_273	4b	149.145	***	Bi-Type II	Type II	5b		WCS0720c	8a	94.938	*
WCS0686b	4b	152.842		273-7 Specific	Type I	Homeologous		WCS1787	8a	96.018		+
WCS1546a	4b	155.516	***	273-7 Specific	Type I	Same		WCS0111	8a	96.246
TRSSRA04F01_273	4b	159.212	***	Bi-Type II	Type II	5b		BG231b	8a	96.395
WCS1122a_273	4b	161.365		Bi-Type II	Type I&Type II	3a,5b		WCS0580	8a	96.765
WCS1546c	4b	165.009		273-7 Specific	Type I	Same		RCS1310	8a	97.003
WCS1208b	4b	166.929	***	273-7 Specific	Type I	Same		WCS0146a	8a	97.066
WCS0639	4b	170.322	***	273-7 Specific				RCS1748	8a	97.289
WCS1546b	4b	177.071	***	273-7 Specific	Type I	Same		WCS0602	8a	97.732	*
LG 5a								WCS0036a	8a	98.233
RCS1181_273	5a	0		Bi-Type II	Type II	Homeologous		RCS5214	8a	99.866	*
WCS0455	5a	8.427		273-7 Specific				WCS0079b	8a	100.723	***
RCS5685_273	5a	9.592	***	Bi-Type II	Type II	Homeologous		WCS0793c	8a	100.809
WCS1337a	5a	12.294	***	273-7 Specific	Type I	Homeologous		WCS0778	8a	101.045
WCS1084b	5a	15.033	***	273-7 Specific	Type I	Same		WCS0146b	8a	102.707	***
WCS0035c_273	5a	18.271	*	Bi-Type II	Type I&Type II	Homeologous		AW272	8a	103.733	*
RCS4343	5a	21.568	*	273-7 Specific				RCS4388b	8a	105.026	***	+
WCS0035a	5a	23.854		273-7 Specific	Type I	Homeologous		WCS0857	8a	106.971	***
WCS0263b	5a	25.454		273-7 Specific	Type I	Homeologous		WCS0355b	8a	110.868	*	+
WCS0541	5a	26.917		273-7 Specific				WCS1594	8a	113.129	***
WCS0718	5a	28.623		273-7 Specific				RCS5288b	8a	115.839	*	+
RCS4302a	5a	30.705		273-7 Specific	Type I	Homeologous		WCS1971b	8a	117.567	***
RCS5445	5a	31.224		273-7 Specific				WCS0881a	8a	118.44	***
WCS1084a	5a	32.437		273-7 Specific	Type I	Same		TRSSRA01C10b	8a	119.724	***
WCS0345	5a	33.782		273-7 Specific				WCS0881b	8a	119.733		+
WCS0871b	5a	37.114		273-7 Specific	Type I	Homeologous		WCS1439a	8a	124.046
RCS0433	5a	38.052	***	273-7 Specific				RCS7051a	8a	125.527	*	+
WCS0384	5a	39.863	***	273-7 Specific				WCS1439c	8a	126.826	**	+
RCS5327a	5a	41.613		273-7 Specific	Type I	2b		LG 8b
RCS4046	5a	44.711		273-7 Specific				WCS0405a	8b	0		+
WCS1319	5a	45.56		273-7 Specific				WCS1314	8b	2.702
RCS4577	5a	47.995		273-7 Specific				WCS1355b	8b	3.966
WCS0776	5a	48.418		273-7 Specific				RCS4430	8b	4.931		+
WCS0991	5a	51.299		273-7 Specific				WCS1774	8b	7.238
WCS0620	5a	51.892	***	Bi-Type II				WCS1136	8b	8.579
WCS0291a	5a	52.579		273-7 Specific	Type I	Homeologous		WCS0648c	8b	9.74	*	+
WCS1279b	5a	53.03	***	T17-349 Specific	Type I	Same		WCS1813	8b	13.362
WCS1268	5a	54.232	***	T17-349 Specific				WCS0648a	8b	17.099		+
WCS0775	5a	54.281	***	T17-349 Specific				WCS0867	8b	17.173
WCS1843_273	5a	56.026	***	Bi-Type II	Type II	Homeologous		RCS2265b	8b	17.223
WCS1950	5a	57.964	***	T17-349 Specific				WCS0770a	8b	22.431		+
WCS0044	5a	58.618	***	T17-349 Specific				WCS1409	8b	23.277
WCS1786	5a	60.232	***	T17-349 Specific				WCS0592	8b	27.577	***	+
WCS0048c	5a	61.37		273-7 Specific	Type I	Homeologous		RCS5237	8b	29.581		+
WCS0084a	5a	61.787		273-7 Specific	Type I	Same		TRSSRA01D11	8b	31.752	***
WCS0144	5a	61.884	***	T17-349 Specific				WCS1154	8b	32.98
WCS1412	5a	61.884	***	T17-349 Specific				WCS0644	8b	33.77	*
WCS1873	5a	63.177	***	T17-349 Specific				WCS0812	8b	35.116	*	+
WCS0048a	5a	63.258		Bi-Type II	Type I	Homeologous		WCS0394	8b	36.097	***
WCS0502_T17	5a	63.954		Bi-Type II	Type II	3b		RCS4828c	8b	38.804	***
WCS0516	5a	64.438	***	T17-349 Specific				RCS4651c	8b	39.445	***	+
TRSSRDXX16	5a	65.476	***	273-7 Specific				RCS4747	8b	41.582	*
WCS0171b	5a	68.248	***	T17-349 Specific	Type I	4b		WCS0398	8b	44.002	*
WCS0843a	5a	68.71	*	273-7 Specific	Type I	Same		WCS0864b	8b	45.072	*	+
WCS0603	5a	72.539		273-7 Specific				WCS1941	8b	46.219	*
WCS0843b	5a	74.298		273-7 Specific	Type I	Same		TRSSRA01C10a	8b	47.631
RCS5175	5a	74.944		T17-349 Specific				WCS1606b	8b	49.445	***	+
WCS0944	5a	75.134		T17-349 Specific				AL79	8b	52.001	***
WCS1411a	5a	75.793		273-7 Specific	Type I	7a		WCS0313	8b	53.065	*
WCS1951a	5a	76.662		T17-349 Specific	Type I	Same		WCS0377	8b	55.448		+
WCS1642	5a	77.205	***	T17-349 Specific				WCS0344a	8b	56.245	*
prs203	5a	78.783	*	273-7 Specific				WCS1112	8b	58.275
WCS0081a	5a	80.318		273-7 Specific	Type I	Same		RCS2448a	8b	61.913	***
RCS3766_T17	5a	80.595		Bi-Type II	Type II	Homeologous		WCS0156	8b	64.676	***	+
WCS0659	5a	80.64	*	273-7 Specific				WCS0458a	8b	65.909	***
WCS0037	5a	81.857	**	Bi-Type II				RCS1863	8b	66.496	***
RCS0689	5a	82.508		T17-349 Specific				WCS0918	8b	67.778	**
RCS4418a_273	5a	83.337		Bi-Type II	Type I&Type II	Homeologous		WCS0458b	8b	68.499	***
RCS5948a_272	5a	83.431		Bi-Type II	Type I&Type II	Same		WCS0273	8b	72.248	*	+
RCS7121	5a	83.956		T17-349 Specific				ats067	8b	74.548	*
prs006a	5a	84.764		T17-349 Specific	Type I	Same		RCS3747	8b	77.287	***
WCS0161b	5a	85.56		273-7 Specific	Type I	Homeologous		RCS0424a	8b	77.838	*	+
WCS1184	5a	86.374		273-7 Specific				RCS2807	8b	78.977
RCS2959	5a	86.449		T17-349 Specific				WCS1945	8b	80.265		+
WCS1714_T17	5a	86.772	***	Bi-Type II	Type II	Homeologous		RCS4335a	8b	81.423
WCS1674	5a	87.359		T17-349 Specific				WCS0720a	8b	82.956
TRSSRA02H03	5a	87.814		T17-349 Specific				WCS1471	8b	85.744
WCS1590	5a	88.512		273-7 Specific				WCS0026	8b	87.712		+
WCS0081b	5a	89.469		273-7 Specific	Type I	Same		WCS1953a	8b	88.491
RCS3093	5a	90.188		T17-349 Specific				WCS0075	8b	89.302
WCS0788_273	5a	90.355	***	Bi-Type II	Type II	1a		WCS1224	8b	90.447		+
WCS1595	5a	90.826		T17-349 Specific				WCS0429a	8b	91.463
WCS0400	5a	91.856		T17-349 Specific				ats121	8b	92.126
WCS1240a	5a	92.063		T17-349 Specific	Type I	Same		WCS0231	8b	93.223
RCS7089	5a	93.192		Bi-Type II				WCS0472	8b	93.528
WCS1641	5a	94.384		T17-349 Specific				WCS0102b	8b	94.621		+
WCS0083	5a	94.443		273-7 Specific				RCS0424b	8b	96.878
RCS5202	5a	95.888		Bi-Type II				WCS1971a	8b	97.942
WCS1241a	5a	96.759	***	T17-349 Specific	Type I	Same		WCS1501	8b	99.775		+
RCS1972	5a	96.965		273-7 Specific				WCS1227	8b	102.591	***
WCS1665	5a	97.848		273-7 Specific				BG231a	8b	103.268
WCS0608a	5a	98.657	***	273-7 Specific	Type I	Homeologous		RCS6014	8b	104.117	***
WCS1681b	5a	99.253		T17-349 Specific	Type I	Same		RCS4140b	8b	105.504	***	+
RCS4876a	5a	99.736		T17-349 Specific	Type I	Same		WCS0102a	8b	108.471
WCS1241b	5a	100.133		T17-349 Specific	Type I	Same		WCS1439b	8b	109.536		+
WCS1240c	5a	101.297		Bi-Type II	Type I	Same		WCS0720b	8b	113.929
BG267a	5a	103.415		Bi-Type II	Type I	Same		BG283b	8b	115.781		+
WCS0375_T17	5a	104.085	*	Bi-Type II	Type II	Homeologous		WCS0793b	8b	116.409		+
RCS4418b	5a	104.228		273-7 Specific	Type I	Homeologous		RCS4388a	8b	117.491
RCS5948b	5a	104.441		273-7 Specific	Type I	Same		WCS0429b	8b	118.522
WCS1951b	5a	105.635	***	T17-349 Specific	Type I	Same		RCS4335b	8b	119.55		+
RCS4655a	5a	106.081		273-7 Specific	Type I	Same		WCS0102c	8b	122.112
WCS1091	5a	107.255		273-7 Specific				RCS4492b	8b	127.102		+
WCS1681a	5a	107.432		T17-349 Specific	Type I	Same		WCS0073	8b	129.971		+
WCS1240d	5a	109.556		Bi-Type II	Type I	Same		WCS1358	8b	135.236		+
WCS0822	5a	111.018		273-7 Specific				WCS0793a	8b	143.509	*	+
RCS4655b	5a	112.159	***	T17-349 Specific	Type I	Same		WCS0780b	8b	150.683	***	+
RCS2640a	5a	113.914	***	Bi-Type II	Type I	Homeologous
RCS4876b	5a	114.668	***	273-7 Specific	Type I	Same
WCS1279a	5a	114.908		T17-349 Specific	Type I	Same
RCS4943	5a	116.288		T17-349 Specific
WCS0677	5a	117.206		T17-349 Specific
BG267b	5a	118.162	***	Bi-Type II	Type I	Same
WCS1101	5a	119.9	*	Bi-Type II
RCS4283	5a	122.326		T17-349 Specific
RCS4143	5a	122.558		273-7 Specific
RCS0331	5a	124.475		T17-349 Specific
WCS1376	5a	131.952		T17-349 Specific
RCS2640b	5a	132.097	**	Bi-Type II	Type I	Homeologous
RCS5075	5a	132.471		T17-349 Specific
WCS0708c	5a	132.911		T17-349 Specific	Type I	5b,7a
WCS0084b	5a	134.738		T17-349 Specific	Type I	Same
WCS0710b	5a	136.44		T17-349 Specific	Type I	Homeologous
prs006b	5a	138.218	***	273-7 Specific	Type I	Same
WCS0873	5a	140.604		T17-349 Specific
WCS0617	5a	144.309	***	T17-349 Specific
RCS4211a	5a	152.209	*	T17-349 Specific	Type I	3a
WCS1142b	5a	164.477	***	T17-349 Specific	Type I	Homeologous
LG 5b
WCS0420b	5b	0	***	273-7 Specific	Type I	Same
RCS1181_T17	5b	1.185		Bi-Type II	Type II	Homeologous
RCS0644b	5b	6.045		T17-349 Specific	Type I	Same
WCS1976b	5b	7.583	***	273-7 Specific	Type I	Same
WCS0179a	5b	13.939		T17-349 Specific	Type I	Same
WCS1288	5b	19.502		T17-349 Specific
WCS0420a	5b	20.148	***	Bi-Type II	Type I	Same
WCS1976a	5b	22.628		273-7 Specific	Type I	Same
WCS1818b	5b	25.25		T17-349 Specific	Type I	8a
WCS0595	5b	26.107	***	273-7 Specific
WCS1852	5b	27.484	*	273-7 Specific
WCS1454a	5b	28.701		T17-349 Specific	Type I	Same
WCS1974	5b	30.436		T17-349 Specific
WCS0418	5b	30.653	***	Bi-Type II
WCS0035b	5b	31.622		273-7 Specific	Type I	Homeologous
WCS1454b	5b	33.552	***	Bi-Type II	Type I	Same
RCS3235b	5b	33.646		T17-349 Specific	Type I	Same
WCS1777	5b	35.112		T17-349 Specific
WCS0035c_T17	5b	35.192	*	Bi-Type II	Type I&Type II	Homeologous
prs305	5b	36.941		273-7 Specific
WCS1259	5b	38.629		Bi-Type II
RCS3235a	5b	40.111		273-7 Specific	Type I	Same
RCS0453a	5b	40.536		T17-349 Specific	Type I	Same
WCS0226c	5b	40.757		Bi-Type II	Type I	Same
WCS0294c	5b	40.79	*	T17-349 Specific	Type I	Same
RCS4945	5b	41.034	**	T17-349 Specific
WCS1230	5b	42.256		273-7 Specific
WCS1663b	5b	42.561		T17-349 Specific	Type I	Same
WCS1239a	5b	43.235		273-7 Specific	Type I	Same
RCS0845	5b	43.34		273-7 Specific
WCS0263d	5b	43.484		T17-349 Specific	Type I	Homeologous
WCS0263c	5b	43.865		T17-349 Specific	Type I	Homeologous
WCS0294a	5b	43.962		Bi-Type II	Type I	Same
RCS5845	5b	44.561		273-7 Specific
WCS0871a	5b	45.061		273-7 Specific	Type I	Homeologous
RCS7101b	5b	45.774		273-7 Specific	Type I	Same
RCS7101a	5b	47.67		T17-349 Specific	Type I	Same
WCS1337b	5b	47.718		T17-349 Specific	Type I	Homeologous
WCS1239c	5b	49.202		273-7 Specific	Type I	Same
WCS1921	5b	49.321		T17-349 Specific
RCS2686a	5b	51.622		T17-349 Specific	Type I	2a
WCS0226b	5b	52.511	***	273-7 Specific	Type I	Same
WCS1061	5b	54.244	***	273-7 Specific
WCS0048b	5b	54.886	**	T17-349 Specific	Type I	Homeologous
WCS0179b	5b	58.503	***	T17-349 Specific	Type I	Same
WCS1598a	5b	59.053		273-7 Specific	Type I	4b,8a
WCS0871c	5b	61.218		T17-349 Specific	Type I	Homeologous
RCS4155	5b	61.662		T17-349 Specific
WCS1375	5b	63.119		273-7 Specific
RCS6389	5b	64.873		273-7 Specific
WCS1897a	5b	65.312	*	T17-349 Specific	Type I	6a
RCS0453b	5b	66.425		T17-349 Specific	Type I	Same
WCS1028b	5b	67.047		T17-349 Specific	Type I	2a,2b
WCS1858	5b	67.723		273-7 Specific
WCS0226a	5b	68.955		T17-349 Specific	Type I	Same
Mt1E04b	5b	69.837	***	273-7 Specific	Type I	3b
WCS1677	5b	72.608	***	273-7 Specific
WCS1239d	5b	75.182	***	T17-349 Specific	Type I	Same
WCS1239b	5b	75.182	***	T17-349 Specific	Type I	Same
WCS0375_273	5b	75.628		Bi-Type II	Type II	Homeologous
WCS0070_T17	5b	78.507		Bi-Type II	Type II	4b
WCS0710a	5b	79.999	***	T17-349 Specific	Type I	Homeologous
WCS1142c	5b	80.195		273-7 Specific	Type I	Homeologous
WCS0708b	5b	83.523	***	T17-349 Specific	Type I	5a,7a
WCS1142a	5b	83.781	*	273-7 Specific	Type I	Homeologous
WCS0291b	5b	84.871	***	T17-349 Specific	Type I	Homeologous
WCS0594	5b	86.741	**	273-7 Specific
WCS0161a	5b	91.188	***	273-7 Specific	Type I	Homeologous
WCS0467	5b	91.281		T17-349 Specific
WCS1122a_T17	5b	94.433	*	Bi-Type II	Type I&Type II	3a,4b
WCS0941	5b	96.131	***	T17-349 Specific
WCS1822_273	5b	98.154		Bi-Type II	Type II	3a
WCS0598b	5b	99.397		T17-349 Specific	Type I	1a,4a,5b
WCS0598a_T17	5b	100.015		Bi-Type II	Type I&Type II	1a,4a,5b
RCS4479a	5b	102.25		T17-349 Specific	Type I	4a
RCS6631b	5b	104.952		T17-349 Specific	Type I	6a
WCS0330	5b	105.221		273-7 Specific
RCS1114	5b	106.194		273-7 Specific
RCS4053_273	5b	110.88	*	Bi-Type II	Type II	4b
WCS0608b	5b	111.392	*	273-7 Specific	Type I	Homeologous
WCS0550a	5b	114.769	**	T17-349 Specific	Type I	Same
WCS0304	5b	117.093		273-7 Specific
WCS0008	5b	119.659		273-7 Specific
WCS1843_T17	5b	120.033		Bi-Type II	Type II	Homeologous
WCS0291c	5b	120.161	***	T17-349 Specific	Type I	Homeologous
WCS0550b	5b	122.738	***	T17-349 Specific	Type I	Same
WCS1066b	5b	123.546	***	T17-349 Specific	Type I	4a
RCS5948a_T17	5b	124.088		Bi-Type II	Type I&Type II	Same
RCS4418a_T17	5b	124.122		Bi-Type II	Type I&Type II	Homeologous
RCS6010a	5b	124.251	***	T17-349 Specific	Type I	Same
RCS1183_T17	5b	125.181		Bi-Type II	Type II	4a
RCS4310	5b	126.74		273-7 Specific
RCS4302b	5b	127.002	***	T17-349 Specific	Type I	Homeologous
RCS2640c	5b	127.816		273-7 Specific	Type I	Homeologous
WCS0760	5b	128.965	***	T17-349 Specific
RCS3766_273	5b	129.107		Bi-Type II	Type II	Homeologous
TRSSRA04F01_T17	5b	131.223	***	Bi-Type II	Type II	4b
WCS1692	5b	132.314		273-7 Specific
WCS0767	5b	133.166	***	T17-349 Specific
WCS1054	5b	133.89	***	T17-349 Specific
RCS5685_T17	5b	136.386	*	Bi-Type II	Type II	Homeologous
WCS0700	5b	137.404	***	T17-349 Specific
WCS1663a	5b	141.68	***	T17-349 Specific	Type I	Same
RCS0644a	5b	144.605	***	T17-349 Specific	Type I	Same
WCS1714_273	5b	144.933		Bi-Type II	Type II	Homeologous
RCS4585	5b	150.528		T17-349 Specific
WCS0294b	5b	151.812		T17-349 Specific	Type I	Same
WCS0367	5b	156.242		273-7 Specific
LG 6a_273-7
WCS0120	6a_273-7	0	***	273-7 Specific
WCS1015	6a_273-7	14.146	***	273-7 Specific
WCS1915	6a_273-7	18.239	***	273-7 Specific
WCS0533	6a_273-7	24.229		273-7 Specific
RCS2902a	6a_273-7	26.973	*	273-7 Specific	Type I	1b,2a,3a
ats058a	6a_273-7	27.659	***	Bi-Type II	Type I	Same
RCS1447	6a_273-7	29.448	*	273-7 Specific
RCS5759	6a_273-7	31.743	*	273-7 Specific
ats058b	6a_273-7	42.034		273-7 Specific	Type I	Same
RCS5648	6a_273-7	44.978		273-7 Specific
WCS0475_273	6a_273-7	46.491		Bi-Type II	Type II	7b
prs408	6a_273-7	50.115		273-7 Specific
WCS0560a	6a_273-7	52.357		273-7 Specific	Type I	1a
WCS0569a	6a_273-7	54.659		273-7 Specific	Type I	1b
WCS1963b	6a_273-7	62.31	***	273-7 Specific	Type I	1b
TRSSRA06B04c	6a_273-7	70.536	***	273-7 Specific	Type I	1a,1b
RCS6631a	6a_273-7	75.17	**	273-7 Specific	Type I	5b
WCS0202b	6a_273-7	81.428	*	273-7 Specific	Type I	4a
RCS3812	6a_273-7	86.79		273-7 Specific
WCS1794	6a_273-7	87.36		273-7 Specific
WCS1652	6a_273-7	90.171		273-7 Specific
WCS1486	6a_273-7	90.876		Bi-Type II
WCS1256	6a_273-7	96.147		273-7 Specific
BG274a	6a_273-7	97.626		273-7 Specific	Type I	1b
LG 6a_T17-349
WCS0310	6a_T17-349	0	*	T17-349 Specific
WCS1903	6a_T17-349	9.236		T17-349 Specific
WCS1213	6a_T17-349	10.216	*	T17-349 Specific
WCS0274a	6a_T17-349	16.93	*	T17-349 Specific	Type I	Homeologous
ats186b	6a_T17-349	31.927		Bi-Type II	Type I	Homeologous
WCS0957	6a_T17-349	41.766	***	Bi-Type II
WCS0545	6a_T17-349	42.668	***	T17-349 Specific
WCS1644_T17	6a_T17-349	46.999		Bi-Type II	Type II	Homeologous
WCS0567	6a_T17-349	53.719	***	T17-349 Specific
WCS0749a	6a_T17-349	56.321	***	T17-349 Specific	Type I	Homeologous
WCS0371	6a_T17-349	59.664	***	T17-349 Specific
RCS3247	6a_T17-349	63.496		T17-349 Specific
WCS1897b	6a_T17-349	72.57	***	T17-349 Specific	Type I	5b
WCS0982	6a_T17-349	80.765	***	T17-349 Specific
AW199b	6a_T17-349	81.524		T17-349 Specific	Type I	7b
WCS0975	6a_T17-349	84.46		T17-349 Specific
ats058a	6a_T17-349	88.612		Bi-Type II	Type I	Same
WCS1110	6a_T17-349	91.501		T17-349 Specific
TRSSRAXX31_T17	6a_T17-349	93.812	*	Bi-Type II	Type II	1b
WCS1486	6a_T17-349	95.979		Bi-Type II
RCS3700a	6a_T17-349	97.978		T17-349 Specific	Type I	1a,1b
WCS1564	6a_T17-349	120.535		T17-349 Specific
LG 6b
WCS0095d	6b	0	***	Bi-Type II	Type I	Same
WCS0095b	6b	2.707	***	273-7 Specific	Type I	Same
WCS0107	6b	4.27	*	Bi-Type II
WCS0095c	6b	7.789	*	273-7 Specific	Type I	Same
WCS0525a	6b	8.544		273-7 Specific	Type I	Same
RCS2889	6b	10.676	***	Bi-Type II
WCS1574	6b	12.407	*	273-7 Specific
WCS0525b	6b	17.066	*	Bi-Type II	Type I	Same
RCS5437	6b	20.849	***	T17-349 Specific
WCS0556b	6b	20.975		273-7 Specific	Type I	2a
RCS4458	6b	22.94	***	Bi-Type II
RCS3624a	6b	26.786	***	Bi-Type II	Type I	2a
WCS1644_273	6b	29.292	***	Bi-Type II	Type II	Homeologous
RCS2257_273	6b	29.66		Bi-Type II	Type II	7b
WCS0630	6b	31.249	***	273-7 Specific
WCS0534	6b	34.094		273-7 Specific
WCS0743	6b	37.533		T17-349 Specific
RCS4071	6b	38.387		273-7 Specific
RCS1204b	6b	39.086		273-7 Specific	Type I	2a
WCS0333	6b	39.992		273-7 Specific
BG283a_273	6b	45.129		Bi-Type II	Type I&Type II	8a,8b
WCS0642	6b	46.758		273-7 Specific
WCS0351	6b	48.449	*	Bi-Type II
RCS4683b	6b	49.829		T17-349 Specific	Type I	2a
WCS1609	6b	51.945	*	T17-349 Specific
WCS0703	6b	52.383		273-7 Specific
WCS1205	6b	53.393		273-7 Specific
prs251	6b	55.471	***	Bi-Type II
WCS0295	6b	55.934		T17-349 Specific
WCS0749b	6b	59.802		T17-349 Specific	Type I	Homeologous
WCS0332	6b	61.829		273-7 Specific
WCS1257	6b	65.049		T17-349 Specific
RCS4342c	6b	68.007		273-7 Specific	Type I	2a
RCS5414	6b	71.051	***	273-7 Specific
WCS0114	6b	77.004		273-7 Specific
RCS3795a	6b	78.167		273-7 Specific	Type I	2a
WCS0671	6b	82.527	*	273-7 Specific
ats066	6b	84.146	***	273-7 Specific
TRSSRB01A07	6b	85.699		Bi-Type II
WCS0305b_273	6b	87.557		Bi-Type II	Type I&Type II	2a,6b
WCS0305a_233	6b	88.188	***	Bi-Type II	Type I&Type II	2a,6b
ats186a	6b	91.705		273-7 Specific	Type I	Homeologous
WCS1125	6b	92.65		T17-349 Specific
WCS0274b	6b	92.988		273-7 Specific	Type I	Homeologous
WCS1296	6b	93.679		273-7 Specific
WCS0773	6b	94.251	***	Bi-Type II
RCS5535	6b	95.807	*	273-7 Specific
RCS5495	6b	96.132	*	273-7 Specific
RCS1685	6b	96.526		273-7 Specific
WCS1361	6b	96.881		273-7 Specific
WCS1181	6b	97.768		273-7 Specific
WCS0040	6b	98.641		273-7 Specific
WCS0154a	6b	101.118		273-7 Specific	Type I	2a
WCS1065	6b	102.294		273-7 Specific
ats186c	6b	104.656		273-7 Specific	Type I	Homeologous
TRSSRA04H04a	6b	105.835	*	273-7 Specific	Type I	2a
RCS2288	6b	109.847		273-7 Specific
ats186b	6b	110.699		Bi-Type II	Type I	Homeologous
WCS1525_273	6b	115.23		Bi-Type II	Type II	2a
WCS0468	6b	121.876		273-7 Specific
WCS0274c	6b	126.853	***	273-7 Specific	Type I	Homeologous
RCS3129	6b	130.694		273-7 Specific
RCS5839a	6b	132.394	***	273-7 Specific	Type I	2a
LG 7a
AW212c	7a	0	*	T17-349 Specific	Type I	Same
WCS1772b	7a	3.106	**	T17-349 Specific	Type I	Homeologous
RCS5295c	7a	10.465		T17-349 Specific	Type I	4a,8a
AW212b	7a	11.758	*	T17-349 Specific	Type I	Same
WCS0632b	7a	15.38		T17-349 Specific	Type I	Homeologous
WCS0754a	7a	15.434	***	T17-349 Specific	Type I	Same
WCS1662	7a	16.738	***	T17-349 Specific
WCS0754b	7a	21.84		T17-349 Specific	Type I	Same
WCS1081	7a	23.773		T17-349 Specific
WCS0407a	7a	23.974	*	T17-349 Specific	Type I	Homeologous
WCS0355a_T17	7a	25.546		Bi-Type II	Type I&Type II	4a,8a
WCS1334	7a	28.679		T17-349 Specific
WCS0713	7a	29.098		T17-349 Specific
RCS3768a	7a	32.739		T17-349 Specific	Type I	Homeologous
BG119	7a	34.621		Bi-Type II
RCS1256	7a	36.337		T17-349 Specific
WCS0031c	7a	37.128	***	273-7 Specific	Type I	Homeologous
WCS0077c	7a	39.666	***	T17-349 Specific	Type I	2a
WCS1542	7a	41.884		T17-349 Specific
AW212a	7a	42.3		T17-349 Specific	Type I	Same
RCS2616	7a	43.844	*	T17-349 Specific
WCS1801a	7a	44.144		T17-349 Specific	Type I	Same
RCS6999	7a	44.374	*	T17-349 Specific
WCS1207	7a	45.478	**	T17-349 Specific
WCS1801b	7a	45.837		T17-349 Specific	Type I	Same
RCS3768b_273	7a	46.209	***	Bi-Type II	Type I&Type II	Homeologous
WCS1291	7a	47.39	***	T17-349 Specific
WCS1411b	7a	49.444		T17-349 Specific	Type I	5a
WCS1194	7a	50.462	*	Bi-Type II
WCS0997	7a	51.888	*	273-7 Specific
WCS1749a	7a	52.834		T17-349 Specific	Type I	Homeologous
WCS0308b	7a	55.508		T17-349 Specific	Type I	8a
prs264	7a	57.346	***	T17-349 Specific
RCS5832b	7a	57.983	***	273-7 Specific	Type I	Same
WCS1845	7a	58.835		T17-349 Specific
WCS0656	7a	59.711		T17-349 Specific
WCS1179	7a	60.535	***	273-7 Specific
WCS0832b	7a	60.899	*	273-7 Specific	Type I	Same
WCS0847	7a	62.309		T17-349 Specific
WCS0104b	7a	64.831		T17-349 Specific	Type I	Same
WCS0832c	7a	66.679	***	273-7 Specific	Type I	Same
WCS0104a	7a	67.491		T17-349 Specific	Type I	Same
WCS0401	7a	68.488	***	Bi-Type II
WCS0298	7a	70.378		T17-349 Specific
RCS1080b	7a	70.502		T17-349 Specific	Type I	Homeologous
RCS5457	7a	72.279	***	Bi-Type II
WCS0897	7a	76.934	*	T17-349 Specific
WCS0832a	7a	77.301	**	273-7 Specific	Type I	Same
RCS5832a	7a	78.274	***	273-7 Specific	Type I	Same
WCS1186_273	7a	79.05		Bi-Type II	Type II	Homeologous
RCS5831	7a	81.336	*	273-7 Specific
RCS5832d	7a	83.5		273-7 Specific	Type I	Same
WCS0031a	7a	83.695	*	Bi-Type II	Type I	Homeologous
RCS5127b	7a	84.856		273-7 Specific	Type I	Homeologous
RCS5127a	7a	85.831		273-7 Specific	Type I	Homeologous
WCS1850a	7a	88.766		273-7 Specific	Type I	Homeologous
WCS0282a	7a	89.6		T17-349 Specific	Type I	Same
WCS1095	7a	89.876		273-7 Specific
WCS1850b	7a	91.265		273-7 Specific	Type I	Homeologous
WCS0282b	7a	91.657	*	T17-349 Specific	Type I	Same
RCS1496	7a	91.673		273-7 Specific
WCS0457	7a	94.153		Bi-Type II
WCS0789_273	7a	94.92	***	Bi-Type II	Type II	Homeologous
WCS0521	7a	95.393	*	Bi-Type II
WCS1803b	7a	96.358	*	Bi-Type II	Type I	Same
BF219	7a	97.042	*	273-7 Specific
RCS5603	7a	97.775	*	Bi-Type II
RCS1746	7a	98.574	**	273-7 Specific
RCS4989b	7a	98.627	*	T17-349 Specific	Type I	Same
WCS1803a	7a	99.258	*	Bi-Type II	Type I	Same
WCS1389a_273	7a	100.228	**	Bi-Type II	Type I&Type II	Homeologous
WCS1792_273	7a	101.628		Bi-Type II	Type II	Homeologous
WCS0708a	7a	102.812	*	273-7 Specific	Type I	5a,5b
WCS0386a	7a	104.631		273-7 Specific	Type I	Homeologous
WCS0386b_273	7a	105.582	***	Bi-Type II	Type I&Type II	Homeologous
WCS0583a	7a	106.836	***	Bi-Type II	Type I	Homeologous
WCS0302	7a	108.269		273-7 Specific
WCS0637a	7a	110.574		T17-349 Specific	Type I	8a
RCS3866	7a	115.262		273-7 Specific
RCS4363b	7a	121.141		T17-349 Specific	Type I	Homeologous
WCS0312	7a	121.673	***	Bi-Type II
ats070a	7a	127.14	***	T17-349 Specific	Type I	Homeologous
RCS4989a	7a	129.344	***	T17-349 Specific	Type I	Same
WCS0213b	7a	135.739	***	273-7 Specific	Type I	Homeologous
WCS0963a	7a	136.696	***	T17-349 Specific	Type I	Homeologous
RCS3956	7a	155.749	***	T17-349 Specific
LG 7b
WCS0636	7b	0		273-7 Specific
WCS0080b	7b	11.724	***	273-7 Specific	Type I	Same
WCS0080a	7b	17.26	***	273-7 Specific	Type I	Same
WCS0632c	7b	19.436	***	273-7 Specific	Type I	Homeologous
WCS1778	7b	23.282		273-7 Specific
WCS0115	7b	28.782		273-7 Specific
WCS1651b	7b	32.445	*	T17-349 Specific	Type I	2b
WCS1435	7b	33.112	***	273-7 Specific
WCS0702	7b	33.86		273-7 Specific
WCS1441	7b	35.86	*	Bi-Type II
WCS0517b	7b	37.331	***	273-7 Specific	Type I	Same
AL 108	7b	39.864	***	Bi-Type II
WCS1862	7b	42.728		273-7 Specific
WCS0374	7b	43.63		273-7 Specific
AL140	7b	45.702		273-7 Specific
WCS1238	7b	46.397		273-7 Specific
WCS1315b	7b	48.299		273-7 Specific	Type I	Same
WCS0031b	7b	48.646		273-7 Specific	Type I	Homeologous
WCS1315a	7b	49.275	**	273-7 Specific	Type I	Same
WCS0368b	7b	50.817		273-7 Specific	Type I	Same
WCS1231	7b	53.008	***	Bi-Type II
WCS0064	7b	53.969	***	Bi-Type II
WCS0288	7b	56.127	***	Bi-Type II
WCS0080c	7b	57.511	***	T17-349 Specific	Type I	Same
WCS0691	7b	59.712		273-7 Specific
WCS0368a	7b	61.01	***	T17-349 Specific	Type I	Same
WCS0819	7b	61.41		273-7 Specific
BE74b	7b	61.988	***	Bi-Type II	Type I	Same
WCS1772a	7b	62.953	***	T17-349 Specific	Type I	Homeologous
WCS1734a	7b	63.239		273-7 Specific	Type I	Same
WCS0947	7b	64.58		273-7 Specific
BE74a	7b	64.616	***	T17-349 Specific	Type I	Same
WCS0517a	7b	65.896		273-7 Specific	Type I	Same
RCS3768b_T17	7b	65.965		Bi-Type II	Type I&Type II	Homeologous
WCS1734b	7b	67.043	***	Bi-Type II	Type I	Same
WCS1366	7b	68.086		273-7 Specific
ats006	7b	69.223		273-7 Specific
WCS0559	7b	69.34		273-7 Specific
WCS1749b	7b	69.364	***	T17-349 Specific	Type I	Homeologous
WCS1103	7b	71.099		273-7 Specific
WCS1046a	7b	71.86	***	T17-349 Specific	Type I	Same
WCS0509	7b	73.152		273-7 Specific
RCS5503	7b	73.17	***	T17-349 Specific
WCS0804	7b	73.594	***	T17-349 Specific
WCS1046b	7b	74.592		273-7 Specific	Type I	Same
RCS7211	7b	75.72	***	Bi-Type II
WCS0806	7b	76.338	***	T17-349 Specific
WCS0086	7b	76.461	*	273-7 Specific
RCS1080c	7b	77.08	***	T17-349 Specific	Type I	Homeologous
RCS1530	7b	78.433	***	Bi-Type II
WCS0023	7b	79.581	***	Bi-Type II
WCS0789_T17	7b	81.356	***	Bi-Type II	Type II	Homeologous
WCS0732	7b	83.239	***	Bi-Type II
RCS5127c	7b	83.543		273-7 Specific	Type I	Homeologous
WCS1186_T17	7b	85.609		Bi-Type II	Type II	Homeologous
WCS0234	7b	86.913		273-7 Specific
WCS1120	7b	87.635		273-7 Specific
WCS0407b	7b	88.656		273-7 Specific	Type I	Homeologous
WCS0091a	7b	88.709		273-7 Specific	Type I	Same
AW199a	7b	89.767		T17-349 Specific	Type I	6a
WCS1650	7b	90.316		T17-349 Specific
MtBA32F05R1a	7b	90.531		T17-349 Specific	Type I	2a
RCS2257_T17	7b	91.079		Bi-Type II	Type II	6b
WCS0605_273	7b	91.834	*	Bi-Type II	Type II	2b
RCS4714	7b	92.421		T17-349 Specific
WCS0379	7b	92.442		273-7 Specific
WCS0678	7b	93.271		273-7 Specific
WCS0936	7b	94.143		273-7 Specific
WCS1000b	7b	95.002		273-7 Specific	Type I	Same
WCS1850c	7b	95.941	*	273-7 Specific	Type I	Homeologous
RCS2308	7b	96.018		T17-349 Specific
WCS0091b	7b	97.585		273-7 Specific	Type I	Same
RCS1804	7b	99.769		Bi-Type II
WCS1000a	7b	101.538	***	273-7 Specific	Type I	Same
WCS0583b	7b	103.328		Bi-Type II	Type I	Homeologous
WCS0963b	7b	103.758		273-7 Specific	Type I	Homeologous
WCS0475_T17	7b	105.648		Bi-Type II	Type II	6a
RCS4363a	7b	106.535		273-7 Specific	Type I	Homeologous
WCS0213a	7b	107.214	***	273-7 Specific	Type I	Homeologous
WCS1389c	7b	107.357	***	273-7 Specific	Type I	Homeologous
ats070c	7b	108.226	**	273-7 Specific	Type I	Homeologous
WCS0445	7b	111.47		Bi-Type II
ats032	7b	112.273	***	T17-349 Specific
WCS1687	7b	114.045	***	Bi-Type II
WCS1870b	7b	115.204	***	T17-349 Specific	Type I	3a
WCS1684b	7b	115.674	***	Bi-Type II	Type I	4b,7b
WCS1722d	7b	118.458	***	Bi-Type II	Type I	3b,3b
RCS3862	7b	118.703	***	Bi-Type II
WCS1740	7b	121.731	***	Bi-Type II
WCS1203b	7b	122.074		T17-349 Specific	Type I	2b
WCS0386b_T17	7b	122.732		Bi-Type II	Type I&Type II	Homeologous
WCS0501b	7b	122.8	***	273-7 Specific	Type I	3a
ats070b	7b	124.409		273-7 Specific	Type I	Homeologous
WCS1684c	7b	127.111		273-7 Specific	Type I	4b,7b
WCS0802	7b	128.722		273-7 Specific
WCS0808	7b	130.979		273-7 Specific
WCS1796	7b	132.098		273-7 Specific
WCS0887	7b	133.565	***	T17-349 Specific
RCS1321	7b	139.176	*	273-7 Specific
WCS1792_T17	7b	145.767	*	Bi-Type II	Type II	Homeologous
WCS1389a_T17	7b	151.499		Bi-Type II	Type I&Type II	Homeologous
LG 8a
RCS2265b_T17	8a	0		Bi-Type II	Type I&Type II	Homeologous
WCS0344b	8a	11.824		T17-349 Specific	Type I	Homeologous
WCS0648b	8a	20.819	*	T17-349 Specific	Type I	Homeologous
WCS0838	8a	21.553		273-7 Specific
WCS0308a	8a	24.255	***	T17-349 Specific	Type I	7a
WCS0697b	8a	26.53		T17-349 Specific	Type I	Homeologous
RCS5936a	8a	31.039		T17-349 Specific	Type I	Same
WCS1218	8a	32.285	*	T17-349 Specific
WCS1141	8a	33.697		T17-349 Specific
WCS1919c	8a	36.639	**	273-7 Specific	Type I	Same
RCS4503a	8a	37.301	***	273-7 Specific	Type I	Same
WCS0694	8a	38.534	***	T17-349 Specific
WCS1643	8a	39.71		T17-349 Specific
WCS1598c	8a	40.085		T17-349 Specific	Type I	4b,5b
WCS0265	8a	41.508	***	273-7 Specific
WCS0648d	8a	42.516	***	T17-349 Specific	Type I	Homeologous
WCS1336	8a	43.064		Bi-Type II
RCS1228	8a	45.555	**	273-7 Specific
WCS1563	8a	47.16		273-7 Specific
WCS1594	8a	49.284	***	273-7 Specific
WCS0382a	8a	49.333	***	T17-349 Specific	Type I	Homeologous
WCS1355a	8a	49.808		273-7 Specific	Type I	Homeologous
WCS1737	8a	51.885	***	T17-349 Specific
WCS1919b	8a	52.338		273-7 Specific	Type I	Same
WCS1885	8a	52.906		273-7 Specific
RCS5324	8a	54.12	***	Bi-Type II
BF193	8a	54.523		Bi-Type II
WCS1447a	8a	55.107		T17-349 Specific	Type I	Same
WCS1113	8a	57.185		273-7 Specific
WCS1784	8a	57.19	***	T17-349 Specific
WCS1163	8a	58.118		273-7 Specific
WCS1944	8a	58.148		273-7 Specific
ats205	8a	58.768		273-7 Specific
WCS1637	8a	59.768		Bi-Type II
WCS0175	8a	61.625	***	T17-349 Specific
RCS3060	8a	61.773	***	Bi-Type II
RCS7232	8a	63.024	***	273-7 Specific
RCS2265a	8a	63.839	***	Bi-Type II	Type I	Homeologous
WCS0795	8a	64.521		Bi-Type II
ats099b	8a	65.14	***	Bi-Type II	Type I	2b
WCS1919a	8a	65.649	***	T17-349 Specific	Type I	Same
RCS0400	8a	66.284	***	T17-349 Specific
WCS0881b	8a	66.92		273-7 Specific	Type I	Same
RCS4503b	8a	67.027	***	T17-349 Specific	Type I	Same
WCS1567	8a	69.171		T17-349 Specific
WCS1447b	8a	69.303		273-7 Specific	Type I	Same
RCS2955	8a	69.596	***	T17-349 Specific
WCS0166a	8a	69.872		273-7 Specific	Type I	Same
ats153	8a	70.729		273-7 Specific
WCS0166b	8a	71.877		273-7 Specific	Type I	Same
WCS1818a	8a	72.383	***	T17-349 Specific	Type I	5b
WCS0609a	8a	73.211	***	T17-349 Specific	Type I	Homeologous
RCS4117	8a	73.943		273-7 Specific
WCS0036b	8a	75.059		T17-349 Specific	Type I	Same
WCS0512a	8a	75.212		273-7 Specific	Type I	Same
RCS5936b	8a	75.93		T17-349 Specific	Type I	Same
RCS5295b	8a	76.652		273-7 Specific	Type I	4a,7a
WCS1622	8a	77.512		T17-349 Specific
BI116b	8a	78.111	***	T17-349 Specific	Type I	Homeologous
WCS0627	8a	78.194	***	Bi-Type II
TRSSRA01C10b	8a	79.588	***	Bi-Type II	Type I	Homeologous
WCS1466c	8a	80.002	***	273-7 Specific	Type I	Same
WCS1466a	8a	80.58	***	273-7 Specific	Type I	Same
WCS1201b	8a	81.69	***	Bi-Type II	Type I	Same
WCS0512b	8a	84.097		273-7 Specific	Type I	Same
WCS0036c	8a	85.232	***	T17-349 Specific	Type I	Same
WCS1982	8a	85.92	*	Bi-Type II
ats041	8a	87.339	***	Bi-Type II
Mt1B06	8a	87.576	***	Bi-Type II
WCS0637b	8a	87.658	***	T17-349 Specific	Type I	7a
RCS2448b	8a	88.661		273-7 Specific	Type I	Homeologous
WCS1201a	8a	91.206	***	273-7 Specific	Type I	Same
WCS0759	8a	92.123	*	T17-349 Specific
RCS7051a	8a	93.025	*	273-7 Specific	Type I	4a
WCS0864a	8a	93.123	***	T17-349 Specific	Type I	Homeologous
RCS1225b	8a	93.906		Bi-Type II	Type I	Homeologous
WCS1390_273	8a	94.409	*	Bi-Type II	Type II	Homeologous
WCS1476c	8a	94.966	***	T17-349 Specific	Type I	4a
RCS5362c	8a	96.758	***	T17-349 Specific	Type I	2a,2b
WCS1123a	8a	97.278		273-7 Specific	Type I	Homeologous
WCS0355b	8a	98.159	*	273-7 Specific	Type I	4a,7a
RCS1157a	8a	99.031	***	T17-349 Specific	Type I	Same
RCS1157b	8a	99.741	***	T17-349 Specific	Type I	Same
RCS5288b_273	8a	99.894	***	Bi-Type II	Type I&Type II	Homeologous
WCS1668	8a	101.153	***	T17-349 Specific
WCS1067	8a	102.776	***	T17-349 Specific
RCS7051c_273	8a	103.384	**	Bi-Type II	Type I&Type II	4a
WCS0357	8a	103.403	***	T17-349 Specific
WCS0255	8a	105.619	***	Bi-Type II
WCS0027	8a	106.084	***	273-7 Specific
ats075b	8a	106.347	***	T17-349 Specific	Type I	Same
WCS1904a	8a	107.584	***	T17-349 Specific	Type I	Same
WCS0646a	8a	108.394	***	T17-349 Specific	Type I	Same
WCS0945	8a	108.621	***	T17-349 Specific
WCS0036a	8a	108.806		273-7 Specific	Type I	Same
RCS5110	8a	109.883	***	Bi-Type II
WCS1308	8a	110.155	***	T17-349 Specific
ats226	8a	111.457	***	Bi-Type II
RCS4492a	8a	113.271	**	273-7 Specific	Type I	Homeologous
WCS1022	8a	115.876		273-7 Specific
RCS7051b	8a	116.72		273-7 Specific	Type I	4a
RCS5288a_273	8a	117.826	***	Bi-Type II	Type I&Type II	Homeologous
WCS1904b	8a	120.81		273-7 Specific	Type I	Same
RCS5431	8a	122.41		273-7 Specific
RCS4815	8a	123.729		273-7 Specific
ats075a	8a	124.185		273-7 Specific	Type I	Same
WCS1953b	8a	124.855	**	T17-349 Specific	Type I	Homeologous
WCS0646b	8a	125.112		273-7 Specific	Type I	Same
WCS1271b	8a	126.978		273-7 Specific	Type I	Same
WCS1271a	8a	127.231		273-7 Specific	Type I	Same
WCS0443_T17	8a	127.528	***	Bi-Type II	Type II	1a
RCS4682	8a	127.804		T17-349 Specific
WCS1271c	8a	128.574		Bi-Type II	Type I	Same
WCS0079b	8a	129.021	***	Bi-Type II	Type I	Same
WCS0793c	8a	129.877		273-7 Specific	Type I	Homeologous
WCS0720c	8a	130.916	*	273-7 Specific	Type I	Homeologous
WCS0529b	8a	131.544		Bi-Type II	Type I	Same
WCS0529a	8a	132.208		Bi-Type II	Type I	Same
WCS0079c	8a	132.596		Bi-Type II	Type I	Same
WCS0079a	8a	133.696	***	T17-349 Specific	Type I	Same
WCS0580	8a	134.41		273-7 Specific
BG283a_T17	8a	134.69		Bi-Type II	Type I&Type II	6b,8b
WCS0602	8a	134.984	*	273-7 Specific
BG231b	8a	135.566		Bi-Type II	Type I	Homeologous
RCS5214	8a	135.898	*	273-7 Specific
WCS0111	8a	136.443		273-7 Specific
WCS1787	8a	136.726		273-7 Specific
WCS0217	8a	136.871		T17-349 Specific
RCS1748	8a	137.551		Bi-Type II
RCS1310	8a	137.802		Bi-Type II
WCS0146a	8a	137.995		Bi-Type II	Type I	Same
RCS0553	8a	138.618		T17-349 Specific
WCS0470	8a	139.468		T17-349 Specific
WCS1014	8a	140.374		T17-349 Specific
WCS0075_T17	8a	140.898		Bi-Type II	Type II	Homeologous
WCS0029a	8a	141.149		T17-349 Specific	Type I	1a
WCS0857	8a	143.12	***	273-7 Specific
WCS0146b	8a	143.746	***	Bi-Type II	Type I	Same
RCS4388b	8a	145.952	***	273-7 Specific	Type I	Homeologous
WCS0881c	8a	146.557		T17-349 Specific	Type I	Same
WCS0778	8a	149.198		Bi-Type II
WCS0881a	8a	150.746	***	273-7 Specific	Type I	Same
AW272	8a	153.938	***	Bi-Type II
WCS1971b	8a	154.47	***	273-7 Specific	Type I	Homeologous
WCS1439a	8a	162.143		273-7 Specific	Type I	Homeologous
WCS1439c	8a	166.071	**	273-7 Specific	Type I	Homeologous
LG 8b
WCS0405a	8b	0		273-7 Specific	Type I	Same
WCS1314	8b	2.744		273-7 Specific
WCS1355b	8b	3.988		273-7 Specific	Type I	Homeologous
RCS4430	8b	4.949		273-7 Specific
WCS1774	8b	7.248		273-7 Specific
WCS1136	8b	8.612		273-7 Specific
WCS0648c	8b	9.828	*	273-7 Specific	Type I	Homeologous
WCS1813	8b	13.329		273-7 Specific
WCS0648a	8b	17.145		273-7 Specific	Type I	Homeologous
WCS0867	8b	17.202		273-7 Specific
RCS2265b_273	8b	17.28		Bi-Type II	Type I&Type II	Homeologous
WCS0770	8b	22.42		Bi-Type II
WCS1409	8b	23.389		273-7 Specific
RCS5288b_T17	8b	27.318	*	Bi-Type II	Type I&Type II	Homeologous
WCS0592	8b	27.382	***	273-7 Specific
TRSSRA01D11	8b	29.485	***	Bi-Type II
RCS5237	8b	31.223		273-7 Specific
WCS0812	8b	32.806	*	273-7 Specific
WCS0644	8b	33.632	*	273-7 Specific
WCS0394	8b	35.166	***	273-7 Specific
RCS4828c	8b	35.817	***	273-7 Specific	Type I	Same
RCS4651c	8b	36.408	***	273-7 Specific	Type I	Same
WCS1606a	8b	37.296	***	T17-349 Specific	Type I	Same
RCS4747_273	8b	40.216	***	Bi-Type II	Type II	2a
WCS0398	8b	40.523	*	273-7 Specific
WCS1154	8b	41.702	***	Bi-Type II
WCS0864b	8b	42.463	*	273-7 Specific	Type I	Homeologous
WCS1941	8b	43.506	*	273-7 Specific
TRSSRA01C10a	8b	44.709		273-7 Specific	Type I	Homeologous
WCS1606b	8b	46.31	***	273-7 Specific	Type I	Same
WCS0325	8b	48.501	***	T17-349 Specific
AL79	8b	49.621	***	273-7 Specific
WCS0313	8b	50.74	*	273-7 Specific
RCS5288a_T17	8b	51.089		Bi-Type II	Type I&Type II	Homeologous
RCS2448a	8b	52.911	***	Bi-Type II	Type I	Homeologous
WCS0377	8b	53.273		273-7 Specific
RCS4445	8b	54.996	***	Bi-Type II
WCS0462	8b	56.167	***	T17-349 Specific
WCS0344a	8b	56.277	*	273-7 Specific	Type I	Homeologous
WCS0609b	8b	57.419	***	T17-349 Specific	Type I	Homeologous
WCS0156	8b	58.895	***	Bi-Type II
WCS0458b	8b	61.062	***	Bi-Type II	Type I	Same
WCS0458a	8b	62.666	***	273-7 Specific	Type I	Same
WCS0918	8b	63.963	**	273-7 Specific
RCS3747	8b	64.209	***	Bi-Type II
RCS1863	8b	65.027	***	Bi-Type II
WCS0405b	8b	68.876		T17-349 Specific	Type I	Same
ats067	8b	69.265	*	Bi-Type II
WCS0273	8b	69.885	*	273-7 Specific
WCS0711	8b	72.769		T17-349 Specific
RCS0424a	8b	72.837	*	273-7 Specific	Type I	1a,8a
RCS2807_T17	8b	74.764	***	Bi-Type II	Type II	1a
WCS0440	8b	74.98		T17-349 Specific
WCS1945	8b	76.081		273-7 Specific
RCS2936a	8b	76.405		T17-349 Specific	Type I	Same
WCS1471	8b	78.273		273-7 Specific
RCS4335a	8b	79.425		273-7 Specific	Type I	Same
RCS2936b	8b	79.488		T17-349 Specific	Type I	Same
WCS0382b	8b	81.171		T17-349 Specific	Type I	Homeologous
WCS0720a	8b	82.125		273-7 Specific	Type I	Homeologous
WCS1560	8b	83.095		T17-349 Specific
WCS0026	8b	83.305		273-7 Specific
WCS1224	8b	83.6		273-7 Specific
BI116a	8b	83.88		T17-349 Specific	Type I	Homeologous
WCS0075_273	8b	85.582		Bi-Type II	Type II	Homeologous
prs369	8b	86.147		T17-349 Specific
WCS1953a	8b	86.522		273-7 Specific	Type I	Homeologous
ats121	8b	87.417		273-7 Specific
WCS0472	8b	87.967		273-7 Specific
WCS0231	8b	88.372		273-7 Specific
WCS0429a	8b	88.946		273-7 Specific	Type I	Same
WCS0102b	8b	90.376		273-7 Specific	Type I	1a,8b
WCS1112	8b	91.788		Bi-Type II
RCS0424b	8b	92.726		273-7 Specific	Type I	1a,8a
WCS1971a	8b	93.749		273-7 Specific	Type I	Homeologous
RCS4828b	8b	94.013	*	T17-349 Specific	Type I	Same
RCS4651b	8b	94.626	*	T17-349 Specific	Type I	Same
WCS1501	8b	95.482		273-7 Specific
RCS1225a	8b	97.591		T17-349 Specific	Type I	Homeologous
BG231a	8b	98.42		Bi-Type II	Type I	Homeologous
WCS0239b	8b	98.748	**	T17-349 Specific	Type I	4b
WCS1227	8b	99.227	***	273-7 Specific
RCS6014	8b	99.861	***	273-7 Specific
RCS4140b	8b	100.151	***	273-7 Specific	Type I	1a
WCS1390_T17	8b	101.141		Bi-Type II	Type II	Homeologous
WCS1123c	8b	101.142		T17-349 Specific	Type I	Homeologous
prs156	8b	102.944	***	T17-349 Specific
WCS1439b	8b	102.962		Bi-Type II	Type I	Homeologous
RCS4978	8b	105.481		T17-349 Specific
WCS0102a_273	8b	106.439	***	Bi-Type II	Type I&Type II	1a,8b
WCS0794a	8b	106.956		T17-349 Specific	Type I	Same
WCS0720b	8b	110.287		273-7 Specific	Type I	Homeologous
BG283b	8b	110.864		273-7 Specific	Type I	6a,8a
WCS0793b	8b	111.501		273-7 Specific	Type I	Homeologous
RCS4388a	8b	112.574		273-7 Specific	Type I	Homeologous
WCS0429b	8b	113.596		273-7 Specific	Type I	Same
WCS0697a	8b	114.372	*	T17-349 Specific	Type I	Homeologous
RCS4335b	8b	114.716		273-7 Specific	Type I	Same
WCS0102c	8b	117.206		273-7 Specific	Type I	1a,8b
WCS1123b	8b	120.718		T17-349 Specific	Type I	Homeologous
WCS0073	8b	122.029		273-7 Specific
RCS4651a	8b	123.188	***	T17-349 Specific	Type I	Same
WCS0794b	8b	124.121	**	T17-349 Specific	Type I	Same
RCS4492b	8b	125.265		273-7 Specific	Type I	Homeologous
RCS4828a	8b	127.189	***	T17-349 Specific	Type I	Same
WCS1358	8b	130.428		273-7 Specific
WCS0793a	8b	138.616	*	273-7 Specific	Type I	Homeologous
WCS0780b	8b	145.953	***	273-7 Specific	Type I	3b
a) LG 6a was not integrated. LG6a ‘273-7’ and LG6a ‘T17-349’ are ‘273-7’- and ‘T17-349’-specific linkage groups of LG6a, respectively.
b) Significance levels: *:0.05, ***:0.01, ***:0.001
c) Multiple loci are classified as Type I, Type II or Type I&Type II. Type I indicates multiple loci identified by observation of multiple bands on 10% Type Iacrylamide gels, while Type II indicates those bands generated from single bi-parental segregation data and mapped on different linkage groups.
d) Same and Homeologous indicates that all multiple loci generated from single markers are mapped on the same and homeologous linkage groups, respectively. In other cases, LG names mapped to multiple loci as indicated. (E) + indicates the loci used for LD calculation.
e) + indicates the loci used for LD calculation. dLG represents loci identified LD showing r2>0.5 between loci mapped onto different linkage groups.
