# Supplementary material for: Comparative Genetic Mapping and Discovery of Linkage Disequilibrium Across Linkage Groups in White Clover (Trifolium repens L.)
Source: G3 (Bethesda). 2012 May 1;2(5):607–17. doi: 10.1534/g3.112.002600 (PMC3362943; doi:10.1534/g3.112.002600)
Supplement: Supporting Information [file supp_2.5.607_TableS3.xls]

## Sheet: Total(7982)
Table S3. List of the non-redundant white clover ESTs.
unigene_code	Genome comparison				Similarity search against nr				KOG
	Soybean	M. truncatula	L. japonicus	A. thaliana	Product	Organism	E-value	Identity%	KOG id	KOG definition
Contig1	3e-48	4e-59	6e-69	-	hypothetical protein MtrDRAFT_AC148915g3v2	Medicago truncatula	1e-56	89	-
Contig2	1e-50	1e-51	5e-54	1e-16	unknown	Medicago truncatula	3e-49	74	Z	Actin depolymerizing factor
Contig3	3e-30	1e-30	-	7e-21	DNA replication licensing factor MCM3, putative	Ricinus communis	5e-28	86	L	DNA replication licensing factor, MCM3 component
Contig4	1e-63	1e-65	1e-112	1e-22	unknown	Medicago truncatula	3e-63	87	E	Cystathionine beta-synthase and related enzymes
Contig5	2e-24	2e-13	-	-	unknown	Glycine max	3e-22	69	Q	Dehydrogenases with different specificities (related to short-chain alcohol dehydrogenases)
Contig6	1e-111	3e-95	4e-64	-	unknown	Glycine max	1e-109	79	R	CCCH-type Zn-finger protein
Contig7	7e-70	3e-79	-	-	PREDICTED: hypothetical protein	Vitis vinifera	3e-59	56	-
Contig8	6e-67	6e-65	5e-97	4e-16	unknown	Glycine max	7e-65	89	I	Lysophospholipase Lysophospholipase
Contig9	-	-	-	-	-	-	-	-
Contig10	-	-	-	-	hypothetical protein OsI_31969	Oryza sativa	2e-10	100	B	Uncharacterized conserved protein, contains chromo domain
Contig11	-	-	-	-	-	-	-	-
Contig12	3e-25	1e-17	-	-	AAA-type ATPase family protein	Arabidopsis lyrata	1e-19	64	O	AAA+-type ATPase
Contig13	-	-	-	-	GF15664	Drosophila ananassae	1e-05	25	-
Contig14	1e-52	4e-16	7e-59	-	unknown	Glycine max	3e-47	67	O	FOG: Predicted E3 ubiquitin ligase
Contig15	7e-44	5e-53	5e-81	-	10 kDa photosystem II polypeptide	Trifolium pratense	6e-55	87	-
Contig16	3e-58	3e-14	-	-	SLEEPY1a	Lotus japonicus	1e-57	74	-
Contig17	-	-	-	-	-	-	-	-
Contig18	3e-19	-	1e-45	-	unnamed protein product	Vitis vinifera	6e-17	95
Contig19	1e-14	8e-15	2e-27	8e-14	unknown	Glycine max	2e-11	94	-
Contig20	1e-112	5e-95	1e-113	3e-20	unknown	Medicago truncatula	1e-114	96	U	Adaptor complexes medium subunit family
Contig21	6e-85	2e-84	1e-167	1e-90	unknown	Glycine max	2e-82	98	O	Ubiquitin-protein ligase
Contig22	-	-	-	-	-	-	-	-
Contig23	1e-121	1e-73	8e-90	8e-15	malate dehydrogenase precursor	Medicago sativa	1e-123	93	C	NAD-dependent malate dehydrogenase
Contig24	1e-50	8e-61	9e-59	-	conserved hypothetical protein	Ricinus communis	9e-32	51	-
Contig25	8e-67	5e-87	2e-29	3e-17	CCT domain protein	Arachis hypogaea	6e-66	76	K	GATA-4/5/6 transcription factors
Contig26	-	-	1e-23	3e-20	40S ribosomal protein S4	Arabidopsis lyrata	4e-07	100	J	40S ribosomal protein S4
Contig27	6e-25	5e-36	-	-	N7 protein	Medicago truncatula	2e-23	48	R	Leucine rich repeat proteins, some proteins contain F-box
Contig28	-	-	-	-	-	-	-	-
Contig29	2e-88	1e-100	2e-75	1e-34	unknown	Medicago truncatula	5e-98	89	K	Heat shock transcription factor
Contig30	-	-	-	-	-	-	-	-
Contig31	1e-122	1e-131	6e-69	1e-13	RecName: Full=Retinoblastoma-related protein 1; Short=PsRB1 gi|6681366|dbj|BAA88690.1| retinoblastoma-related protein	Pisum sativum	1e-126	88	D	Rb (Retinoblastoma tumor suppressor)-related protein
Contig32	1e-84	1e-88	3e-77	-	unknown	Medicago truncatula	4e-85	83	P	Porin/voltage-dependent anion-selective channel protein
Contig33	-	7e-13	-	-	-	-	-	-	Y	Nucleolar GTPase/ATPase p130
Contig34	2e-37	3e-43	-	-	unknown	Medicago truncatula	3e-31	71	R	Predicted transporter (major facilitator superfamily)
Contig35	-	-	-	-	erythrocyte membrane protein 1	Plasmodium falciparum	5e-06	30	-
Contig36	8e-11	-	-	-	PREDICTED: hypothetical protein	Vitis vinifera	2e-19	27	R	FOG: Transposon-encoded proteins with TYA, reverse transcriptase, integrase domains in various combinations
Contig37	1e-107	1e-117	1e-152	-	unknown	Glycine max	1e-104	81	S	Uncharacterized conserved protein
Contig38	-	-	-	-	-	-	-	-
Contig39	1e-122	7e-86	0	-	unknown	Medicago truncatula	1e-127	93	A	Alternative splicing factor SRp55/B52/SRp75 (RRM superfamily)
Contig40	1e-54	-	2e-68	-	glutathione S-transferase 2	Arachis hypogaea	9e-61	78	O	Glutathione S-transferase
Contig41	3e-97	1e-100	1e-155	-	unknown	Glycine max	9e-95	78	-
Contig42	2e-83	1e-109	6e-17	-	unknown	Medicago truncatula	1e-106	79	K	Heat shock transcription factor
Contig43	2e-80	3e-86	6e-29	-	predicted protein	Populus trichocarpa	3e-71	58	R	FOG: Zn-finger
Contig44	2e-48	1e-64	-	-	proline dehydrogenase	Medicago sativa	8e-65	78	E	Proline oxidase
Contig45	8e-59	2e-62	7e-38	-	unknown	Medicago truncatula	5e-60	75	Q	Alcohol dehydrogenase, class V
Contig46	-	-	-	-	-	-	-	-
Contig47	-	-	-	-	-	-	-	-
Contig48	9e-95	1e-102	1e-125	8e-15	unknown	Glycine max	2e-92	88	-
Contig49	3e-67	3e-12	1e-69	-	FUS-interacting serine-arginine-rich protein 1, putative	Ricinus communis	5e-57	63	K	Hsp27-ERE-TATA-binding protein/Scaffold attachment factor (SAF-B)
Contig50	-	-	-	-	unknown	Glycine max	2e-17	36
Contig51	5e-56	1e-56	4e-73	2e-33	aquaporin	Medicago sativa	2e-54	98	G	Aquaporin (major intrinsic protein family)
Contig52	7e-82	3e-90	8e-71	-	Not CCR4-Not complex component, N-terminal; tRNA-binding arm	Medicago truncatula	5e-88	82	K	CCR4-NOT transcriptional regulation complex, NOT5 subunit
Contig53	-	-	-	-	-	-	-	-	A	Splicing coactivator SRm160/300, subunit SRm300
Contig54	1e-13	6e-14	-	9e-11	beta-D-galactosidase	Pyrus pyrifolia	4e-12	84	G	Beta-galactosidase Beta-galactosidase
Contig55	6e-43	9e-45	5e-81	6e-21	GMPase	Medicago sativa	2e-42	100	M	GDP-mannose pyrophosphorylase/mannose-1-phosphate guanylyltransferase
Contig56	-	-	-	-	-	-	-	-
Contig57	5e-74	5e-30	1e-42	-	unknown	Medicago truncatula	9e-80	88	-
Contig58	1e-40	-	1e-11	-	DNA binding protein, putative	Ricinus communis	4e-20	45	-
Contig59	2e-70	2e-74	5e-94	3e-11	unknown	Glycine max	8e-68	74	G	Phosphoglycerate mutase
Contig60	-	-	-	-	-	-	-	-
Contig61	2e-91	1e-106	1e-145	7e-18	predicted protein	Populus trichocarpa	2e-83	71	O	ATP-dependent Clp protease, proteolytic subunit
Contig62	3e-66	2e-71	2e-72	8e-18	acid phosphatase	Cucumis melo	2e-71	80	-
Contig63	-	-	-	-	-	-	-	-
Contig64	2e-13	2e-12	6e-23	4e-20	predicted protein	Populus trichocarpa	7e-09	59	J	40S ribosomal protein S4
Contig65	1e-59	2e-89	2e-56	-	PREDICTED: hypothetical protein	Vitis vinifera	2e-58	62	R	RNA binding protein (contains RRM repeats)
Contig66	1e-101	4e-90	1e-103	4e-44	unknown	Medicago truncatula	1e-106	81	GM	dTDP-glucose 4-6-dehydratase/UDP-glucuronic acid decarboxylase
Contig67	5e-35	2e-42	7e-12	-	unnamed protein product	Vitis vinifera	1e-16	56	O	Molecular chaperone (DnaJ superfamily)
Contig68	1e-62	7e-68	1e-113	1e-28	unknown	Medicago truncatula	1e-65	94	O	Cysteine proteinase Cathepsin L
Contig69	3e-25	1e-28	3e-30	-	unknown	Glycine max	3e-23	63	O	NifU-like domain-containing proteins
Contig70	3e-54	1e-21	2e-13	-	Auxin-induced protein X10A, putative	Ricinus communis	2e-52	62	-
Contig71	6e-61	1e-89	-	-	unnamed protein product	Vitis vinifera	3e-34	37	-
Contig72	-	-	-	-	hypothetical protein DDB_G0272558	Dictyostelium discoideum	4e-06	21	U	Rab3 effector RIM1 and related proteins, contain Rab3a binding domain
Contig73	-	-	-	-	-	-	-	-
Contig74	2e-90	1e-104	-	-	PREDICTED: hypothetical protein	Vitis vinifera	1e-84	66	F	Guanylate kinase
Contig75	-	-	-	-	-	-	-	-
Contig76	3e-34	2e-41	-	-	unnamed protein product	Vitis vinifera	2e-37	42	-
Contig77	-	-	-	-	heme/steroid binding protein, putative	Arthroderma benhamiae	6e-05	39	T	Serine/threonine protein kinase
Contig78	-	-	-	-	unknown protein	Arabidopsis thaliana	3e-05	32	K	Chromodomain-helicase DNA-binding protein
Contig79	8e-88	1e-100	5e-91	5e-13	predicted protein	Populus trichocarpa	3e-84	81	-
Contig80	9e-11	4e-12	4e-19	2e-16	eukaryotic initiation factor iso4G	Carica papaya	2e-07	61	J	Translation initiation factor 4F, ribosome/mRNA-bridging subunit (eIF-4G)
Contig81	-	-	-	-	-	-	-	-
Contig82	-	-	-	-	predicted protein	Populus trichocarpa	8e-06	29	J	Translation initiation factor 3, subunit g (eIF-3g)
Contig83	2e-92	1e-113	3e-74	-	conserved hypothetical protein	Ricinus communis	2e-82	64	-
Contig84	3e-98	-	1e-79	4e-26	unnamed protein product	Vitis vinifera	1e-79	71	-
Contig85	9e-46	7e-60	-	2e-12	unknown	Glycine max	1e-43	72	-
Contig86	1e-26	4e-29	-	-	PREDICTED: hypothetical protein	Vitis vinifera	4e-25	87	-
Contig87	7e-42	3e-56	-	-	MYB transcription factor MYB177	Glycine max	6e-40	50
Contig88	-	-	-	-	-	-	-	-
Contig89	6e-61	2e-73	-	1e-10	predicted protein	Populus trichocarpa	3e-59	72	-
Contig90	9e-22	2e-23	5e-58	-	developmentally regulated GTP binding protein 1	Pisum sativum	3e-21	100	T	GTP-binding protein DRG1 (ODN superfamily)
Contig91	3e-27	2e-53	-	-	PREDICTED: hypothetical protein	Vitis vinifera	5e-24	40	-
Contig92	-	-	-	-	-	-	-	-
Contig93	1e-52	3e-74	3e-27	-	RecName: Full=Putative N6-adenosine-methyltransferase MT-A70-like gi|87162716|gb|ABD28511.1| MT-A70	Medicago truncatula	6e-48	68	A	Predicted N6-adenine RNA methylase
Contig94	2e-92	-	2e-75	1e-31	U1 small nuclear ribonucleoprotein C, putative	Ricinus communis	4e-73	72	A	U1 snRNP-specific protein C
Contig95	4e-29	2e-29	-	2e-21	DNA replication licensing factor MCM3, putative	Ricinus communis	8e-27	84	L	DNA replication licensing factor, MCM3 component
Contig96	1e-68	3e-84	5e-97	5e-19	GTP-binding protein hflx, putative	Ricinus communis	3e-58	58	R	Predicted GTP binding protein
Contig97	-	-	-	-	-	-	-	-
Contig98	4e-44	3e-47	2e-43	-	predicted protein	Populus trichocarpa	6e-45	45	R	Haloacid dehalogenase-like hydrolase
Contig99	2e-90	1e-100	1e-130	-	Homeodomain-related	Medicago truncatula	2e-94	87	-
Contig100	2e-69	1e-86	1e-103	8e-18	Chain N, Improved Model Of Plant Photosystem I gi|268612174|pdb|2WSE|N Chain N, Improved Model Of Plant Photosystem I gi|268612192|pdb|2WSF|N Chain N, Improved Model Of Plant Photosystem I gi|28629385|gb|AAO49652.1| photosystem I-N subunit	Phaseolus vulgaris	3e-71	77	-
Contig101	6e-13	9e-14	-	-	hypothetical protein SORBIDRAFT_02g039660	Sorghum bicolor	4e-12	74	-
Contig102	1e-55	5e-67	9e-25	-	unknown	Glycine max	2e-53	69	O	Molecular chaperone (DnaJ superfamily)
Contig103	1e-59	5e-60	1e-45	-	predicted protein	Populus trichocarpa	1e-51	63	-
Contig104	1e-40	3e-43	3e-39	-	unnamed protein product	Vitis vinifera	7e-39	65	J	Translation initiation factor 3, subunit g (eIF-3g)
Contig105	4e-58	7e-44	1e-113	8e-12	Tubulin binding cofactor C	Medicago truncatula	2e-41	61	S	Uncharacterized conserved protein
Contig106	2e-29	3e-31	4e-32	8e-11	transcription factor	Vicia faba	3e-28	82	R	Predicted RNA-binding protein
Contig107	-	-	-	-	-	-	-	-
Contig108	1e-111	1e-117	1e-98	-	hypothetical protein	Cicer arietinum	1e-116	77	-
Contig109	2e-96	1e-118	-	-	RecName: Full=Vicianin hydrolase; Short=VH; Flags: Precursor gi|86553273|gb|ABD03937.1| vicianin hydrolase	Vicia sativa	1e-112	81	G	Beta-glucosidase, lactase phlorizinhydrolase, and related proteins
Contig110	3e-39	1e-19	1e-75	2e-20	unknown	Medicago truncatula	2e-40	92	T	Protein phosphatase 2C/pyruvate dehydrogenase (lipoamide) phosphatase
Contig111	3e-32	8e-11	-	-	CRY	Pisum sativum	3e-35	96	-
Contig112	8e-36	1e-35	3e-39	-	coronatine-insensitive 1	Glycine max	8e-34	80	R	Leucine rich repeat proteins, some proteins contain F-box
Contig113	3e-70	5e-60	1e-118	5e-25	unknown	Glycine max	1e-68	95	G	Fructose-biphosphate aldolase
Contig114	6e-34	5e-35	3e-51	-	plastidic aldolase	Trifolium pratense	1e-33	92	G	Fructose-biphosphate aldolase
Contig115	1e-137	1e-148	0	2e-52	unknown	Glycine max	1e-135	91	O	26S proteasome regulatory complex, subunit RPN6/PSMD11
Contig116	1e-55	3e-80	2e-56	-	MYB transcription factor MYB126	Glycine max	1e-53	67	O	Zuotin and related molecular chaperones (DnaJ superfamily), contains DNA-binding domains
Contig117	7e-46	-	3e-15	2e-27	predicted protein	Populus trichocarpa	1e-18	41	G	Galactosyltransferases Galactosyltransferases
Contig118	1e-118	1e-130	8e-50	-	unknown	Glycine max	1e-116	74	-
Contig119	5e-43	7e-46	9e-67	1e-33	unknown	Medicago truncatula	1e-43	93	G	Glycogen synthase kinase-3
Contig120	-	-	-	-	-	-	-	-
Contig121	-	-	1e-13	-	-	-	-	-	C	Pyruvate dehydrogenase E1, beta subunit
Contig122	-	-	5e-16	-	-	-	-	-
Contig123	1e-68	2e-20	5e-60	1e-10	s-adenosylmethionine decarboxylase, putative	Ricinus communis	9e-56	66	T	S-adenosylmethionine decarboxylase
Contig124	1e-59	1e-29	1e-42	1e-22	S-adenosylmethionine decarboxylase	Prunus persica	9e-71	62	T	S-adenosylmethionine decarboxylase
Contig125	-	-	-	-	-	-	-	-
Contig126	1e-16	-	-	-	hypothetical protein PGUG_04173	Pichia guilliermondii	3e-06	29	S	Uncharacterized conserved coiled-coil protein
Contig127	1e-101	1e-100	2e-28	4e-35	unknown protein	Medicago sativa	1e-109	95	-
Contig128	2e-69	-	9e-74	1e-56	unknown	Glycine max	2e-67	93	G	Triosephosphate isomerase
Contig129	-	-	-	-	-	-	-	-
Contig130	5e-44	2e-50	3e-27	3e-11	unknown	Medicago truncatula	5e-48	90	K	Transcription factor HEX, contains HOX and HALZ domains
Contig131	9e-69	8e-49	3e-21	-	hypothetical protein	Vitis hybrid	3e-53	80	-
Contig132	6e-67	3e-71	1e-123	2e-21	unknown	Glycine max	6e-65	87	-
Contig133	2e-14	2e-15	-	-	xyloglucan endotransglucosylase	Pisum sativum	5e-14	90	-
Contig134	4e-63	-	2e-68	-	unknown	Glycine max	2e-61	69	-
Contig135	1e-93	1e-101	5e-57	-	unknown	Glycine max	1e-91	83	-
Contig136	5e-16	3e-20	7e-50	-	1-aminocyclopropane-1-carboxylate deaminase, putative	Ricinus communis	2e-15	85	-
Contig137	1e-103	1e-117	1e-109	5e-22	cinnamic acid 4-hydroxylase	Trifolium pratense	1e-115	98	Q	Cytochrome P450 CYP2 subfamily
Contig138	3e-71	2e-79	1e-35	7e-30	Chalcone and stilbene synthases, N-terminal; Chalcone and stilbene synthases, C-terminal; Very-long-chain 3-ketoacyl-CoA synthase	Medicago truncatula	4e-77	96	-
Contig139	1e-81	-	4e-91	4e-25	triosephosphate isomerase	Glycine max	2e-79	87	G	Triosephosphate isomerase
Contig140	2e-88	6e-74	1e-121	2e-51	Ran-binding protein 1	Cucumis melo	2e-76	84	U	Ran-binding protein RANBP1 and related RanBD domain proteins
Contig141	1e-70	4e-79	3e-46	-	unknown	Glycine max	6e-67	76	-
Contig142	2e-79	-	8e-99	-	protein L-isoaspartyl methyltransferase	Cicer arietinum	5e-85	83	O	Protein-L-isoaspartate(D-aspartate) O-methyltransferase
Contig143	4e-56	1e-68	6e-32	-	putative mitochondrial dicarboxylate carrier protein	Trifolium pratense	3e-71	95	C	Mitochondrial oxoglutarate/malate carrier proteins
Contig144	5e-99	4e-92	1e-133	7e-18	unknown	Glycine max	8e-95	89	G	Fructose-biphosphate aldolase
Contig145	7e-64	1e-68	3e-88	7e-70	molecular chaperone DjA2	Allium ampeloprasum	7e-63	92	O	Molecular chaperone (DnaJ superfamily)
Contig146	3e-68	3e-91	1e-48	-	Leucine-rich repeat, plant specific	Medicago truncatula	8e-89	89	-
Contig147	3e-72	-	-	-	protein tyrosine phosphatase	Pisum sativum	3e-80	81	T	Protein tyrosine phosphatase
Contig148	5e-66	6e-70	-	-	unknown	Glycine max	6e-64	72	R	Reductases with broad range of substrate specificities
Contig149	-	-	-	-	-	-	-	-
Contig150	5e-92	1e-100	3e-21	8e-27	unknown	Medicago truncatula	5e-98	94	-
Contig151	2e-21	9e-73	-	-	PREDICTED: hypothetical protein	Vitis vinifera	1e-24	40	-
Contig152	4e-61	1e-39	3e-37	-	putative early nodulin-like 2 predicted GPI-anchored protein	Trifolium pratense	8e-94	71	-
Contig153	9e-79	-	-	-	unknown	Glycine max	1e-76	84	MOT	Extracellular protein SEL-1 and related proteins
Contig154	1e-105	1e-124	1e-82	-	predicted protein	Populus trichocarpa	5e-81	63	T	MAPK related serine/threonine protein kinase
Contig155	2e-49	7e-57	1e-17	-	Zinc finger, RING-type; Thioredoxin-related	Medicago truncatula	3e-31	57	O	FOG: Predicted E3 ubiquitin ligase
Contig156	5e-74	8e-88	4e-64	9e-27	RecName: Full=Coproporphyrinogen-III oxidase, chloroplastic; Short=Coprogen oxidase; Short=Coproporphyrinogenase; Flags: Precursor gi|414666|emb|CAA50400.1| coproporphyrinogen oxidase	Glycine max	5e-72	71	H	Coproporphyrinogen III oxidase CPO/HEM13
Contig157	1e-46	2e-64	1e-39	7e-12	transcription factor AP2-EREBP	Lotus japonicus	5e-49	57	-
Contig158	6e-26	2e-33	-	-	C3HL domain class transcription factor	Malus x	4e-11	39	R	CCCH-type Zn-finger protein
Contig159	1e-51	1e-57	1e-29	-	unknown	Glycine max	2e-48	72	L	DNA-binding protein C1D involved in regulation of double-strand break repair
Contig160	1e-99	2e-97	0	-	ATP synthase CF1 alpha subunit	Trifolium subterraneum	2e-98	98	C	F0F1-type ATP synthase, alpha subunit
Contig161	-	-	-	-	-	-	-	-
Contig162	-	-	-	-	-	-	-	-
Contig163	-	-	-	-	hypothetical protein TcasGA2_TC009231	Tribolium castaneum	2e-06	26	-
Contig164	2e-93	1e-102	1e-23	-	unknown	Medicago truncatula	1e-93	85	I	Soluble epoxide hydrolase
Contig165	4e-33	4e-34	8e-36	-	cinnamic acid 4-hydroxylase	Trifolium pratense	1e-31	100	Q	Cytochrome P450 CYP2 subfamily
Contig166	-	-	-	-	hypothetical protein OsI_15329	Oryza sativa	9e-43	51
Contig167	8e-73	1e-83	9e-37	-	peroxidase1B	Medicago sativa	7e-81	85	-
Contig168	-	-	-	-	-	-	-	-
Contig169	2e-70	7e-94	2e-65	-	Leucine-rich repeat, plant specific	Medicago truncatula	2e-91	92	-
Contig170	6e-94	1e-106	1e-112	-	unknown	Glycine max	6e-92	83	-
Contig171	1e-124	1e-125	1e-91	-	peroxidase	Medicago sativa	1e-124	82	-
Contig172	8e-77	1e-82	2e-77	-	unknown	Glycine max	4e-65	79	R	Predicted NAD-dependent oxidoreductase
Contig173	-	-	-	-	-	-	-	-
Contig174	3e-93	4e-99	1e-119	-	peroxidase precursor	Glycine max	4e-87	81	-
Contig175	1e-56	2e-21	1e-75	4e-13	RecName: Full=Protein disulfide-isomerase; Short=PDI; Flags: Precursor gi|19654|emb|CAA77575.1| protein disulfide isomerase	Medicago sativa	4e-62	87	O	Protein disulfide isomerase (prolyl 4-hydroxylase beta subunit)
Contig176	3e-79	5e-82	2e-86	-	unknown	Glycine max	2e-64	78	T	Predicted GTPase-activating protein
Contig177	1e-118	1e-134	1e-108	3e-51	Granulin; Peptidase C1A, papain	Medicago truncatula	1e-132	90	O	Cysteine proteinase Cathepsin L
Contig178	1e-100	1e-105	1e-144	6e-49	myo-inositol-1-phosphate synthase	Trifolium repens	1e-109	100	I	Myo-inositol-1-phosphate synthase
Contig179	1e-108	1e-119	-	5e-16	PREDICTED: hypothetical protein	Vitis vinifera	8e-82	62	R	Predicted DHHC-type Zn-finger protein
Contig180	3e-74	2e-78	3e-98	-	pheophorbide A oxygenase, putative	Ricinus communis	4e-64	71	-
Contig181	3e-66	6e-72	6e-71	1e-12	peroxidase	Medicago truncatula	1e-69	91	-
Contig182	1e-130	1e-137	1e-131	7e-43	VTC2-like protein	Actinidia chinensis	1e-119	84	R	Predicted hydrolase (HIT family)
Contig183	1e-81	1e-104	1e-33	4e-29	ethylene-responsive transcription factor 1A	Medicago truncatula	1e-102	92	-
Contig184	1e-117	1e-124	1e-161	2e-12	unknown	Medicago truncatula	1e-122	92	CR	Zinc-binding oxidoreductase
Contig185	1e-86	2e-99	-	-	o-methyltransferase, putative	Ricinus communis	2e-36	47	R	Hydroxyindole-O-methyltransferase and related SAM-dependent methyltransferases
Contig186	-	-	-	-	AGAP002485-PA	Anopheles gambiae	4e-05	44	-
Contig187	-	-	-	-	-	-	-	-
Contig188	-	-	-	-	-	-	-	-
Contig189	5e-47	4e-51	-	-	RecName: Full=Vicianin hydrolase; Short=VH; Flags: Precursor gi|86553273|gb|ABD03937.1| vicianin hydrolase	Vicia sativa	1e-46	86	G	Beta-glucosidase, lactase phlorizinhydrolase, and related proteins
Contig190	5e-46	5e-37	1e-60	-	hypothetical protein	Glycine max	3e-38	75	U	Uncharacterized mRNA-associated protein RAP55
Contig191	1e-89	3e-65	0	-	alcohol dehydrogenase, putative	Ricinus communis	3e-87	92	CR	Zinc-binding oxidoreductase
Contig192	-	-	-	-	-	-	-	-
Contig193	2e-29	1e-31	-	-	bZIP transcription factor bZIP41	Glycine max	2e-27	65	-
Contig194	-	2e-22	-	-	hypothetical protein TcasGA2_TC012513	Tribolium castaneum	1e-05	50
Contig195	3e-24	5e-25	1e-59	-	unnamed protein product	Vitis vinifera	5e-22	98	EI	Isovaleryl-CoA dehydrogenase
Contig196	3e-88	-	1e-111	1e-19	unknown	Medicago truncatula	6e-96	92	R	Esterase D
Contig197	-	-	-	-	-	-	-	-	R	WD40 repeat protein
Contig198	1e-67	2e-84	1e-66	-	putative NAD dependent epimerase	Trifolium pratense	2e-84	98	M	UDP-glucose 4-epimerase/UDP-sulfoquinovose synthase
Contig199	1e-100	-	1e-150	-	unnamed protein product	Vitis vinifera	2e-84	77	S	Uncharacterized conserved protein
Contig200	4e-84	1e-87	1e-165	4e-41	predicted protein	Populus trichocarpa	1e-82	97	O	Ubiquitin-protein ligase
Contig201	5e-92	7e-17	6e-63	-	PREDICTED: hypothetical protein	Vitis vinifera	1e-65	63	O	Molecular chaperone (DnaJ superfamily)
Contig202	5e-73	2e-75	1e-142	8e-18	unknown	Medicago truncatula	4e-73	97	G	Transaldolase Transaldolase
Contig203	1e-48	1e-30	6e-63	-	unknown	Glycine max	5e-44	78	O	Zuotin and related molecular chaperones (DnaJ superfamily), contains DNA-binding domains
Contig204	5e-55	2e-77	-	-	hypothetical protein	Trifolium pratense	8e-99	91	-
Contig205	1e-60	7e-65	1e-106	-	unknown	Medicago truncatula	2e-62	93	O	Molecular chaperone (DnaJ superfamily)
Contig206	1e-117	1e-121	0	4e-66	unknown	Medicago truncatula	1e-119	94	L	Replication factor C, subunit RFC4
Contig207	1e-104	4e-50	1e-139	3e-26	Al-induced protein	Gossypium hirsutum	2e-98	83	-
Contig208	2e-69	2e-95	2e-99	1e-31	HCF106	Pisum sativum	6e-94	81	-
Contig209	2e-78	4e-50	-	-	unknown	Glycine max	1e-74	62	-
Contig210	2e-71	3e-76	1e-138	2e-40	GMPase	Medicago sativa	6e-74	99	M	GDP-mannose pyrophosphorylase/mannose-1-phosphate guanylyltransferase
Contig211	1e-128	1e-130	0	1e-111	unnamed protein product	Vitis vinifera	1e-124	96	A	Splicing factor 3b, subunit 4
Contig212	1e-36	4e-50	-	-	unknown	Glycine max	1e-34	66	-
Contig213	1e-111	1e-119	1e-103	4e-29	NADP-thioredoxin reductase A	Medicago truncatula	1e-116	90	O	Thioredoxin reductase
Contig214	1e-106	1e-105	-	9e-24	serine/threonine protein kinase	Pisum sativum	1e-127	90	R	Putative serine/threonine protein kinase
Contig215	-	-	-	-	-	-	-	-
Contig216	-	4e-11	-	-	PREDICTED: hypothetical protein	Vitis vinifera	1e-06	63
Contig217	4e-58	4e-74	1e-17	-	unknown	Glycine max	4e-56	72	O	Molecular chaperone (DnaJ superfamily)
Contig218	9e-11	4e-17	-	-	NAC1	Medicago truncatula	5e-13	80	-
Contig219	1e-93	3e-56	-	1e-25	unnamed protein product	Vitis vinifera	2e-69	55	-
Contig220	1e-107	1e-101	1e-177	2e-21	conserved hypothetical protein	Ricinus communis	5e-96	80	S	Uncharacterized conserved protein
Contig221	2e-91	1e-110	4e-21	4e-23	unknown	Glycine max	5e-85	76	-
Contig222	1e-102	1e-107	1e-109	-	PREDICTED: hypothetical protein isoform 1	Vitis vinifera	3e-85	72	-
Contig223	1e-95	1e-106	1e-17	-	N-hydroxycinnamoyl/benzoyltransferase 1	Glycine max	5e-93	73	-
Contig224	5e-32	1e-43	-	-	PREDICTED: hypothetical protein isoform 1	Vitis vinifera	1e-31	52	-
Contig225	1e-106	1e-115	1e-122	3e-17	predicted protein	Populus trichocarpa	1e-86	73	U	Rab GTPase interacting factor, Golgi membrane protein
Contig226	3e-29	1e-39	1e-17	-	universal stress protein	Arachis hypogaea	3e-29	67	-
Contig227	1e-107	4e-92	3e-43	3e-11	predicted protein	Populus trichocarpa	9e-85	60	-
Contig228	8e-92	1e-107	2e-37	1e-19	threonine synthase, putative	Ricinus communis	5e-82	69	-
Contig229	8e-27	-	-	-	1-acyl-sn-glycerol-3-phosphate acyltransferase	Ricinus communis	8e-23	76	I	Lysophosphatidic acid acyltransferase LPAAT and related acyltransferases
Contig230	1e-114	1e-128	3e-15	1e-16	putative DNA-damage-repair/toleration protein DRT102	Trifolium pratense	1e-132	97	-
Contig231	-	7e-15	-	-	predicted protein	Populus trichocarpa	6e-05	40	LK	Transcriptional regulator BRCA1
Contig232	2e-94	1e-104	1e-29	-	unknown	Medicago truncatula	1e-102	89	-
Contig233	9e-92	4e-93	1e-162	1e-59	clathrin assembly protein, putative	Ricinus communis	1e-86	95	TU	Clathrin assembly protein AP180 and related proteins, contain ENTH domain
Contig234	-	-	-	-	hypothetical protein	Vitis vinifera	2e-07	84
Contig235	1e-86	2e-98	5e-11	-	conserved hypothetical protein	Ricinus communis	2e-76	65	-
Contig236	1e-132	1e-134	0	1e-150	RecName: Full=S-adenosylmethionine synthase; Short=AdoMet synthase; AltName: Full=Methionine adenosyltransferase; Short=MAT gi|140055593|gb|ABO80948.1| S-adenosylmethionine synthetase	Medicago truncatula	1e-132	98	H	S-adenosylmethionine synthetase
Contig237	2e-54	3e-64	-	-	Not CCR4-Not complex component, N-terminal; tRNA-binding arm	Medicago truncatula	7e-62	82	K	CCR4-NOT transcriptional regulation complex, NOT5 subunit
Contig238	5e-88	-	-	2e-15	hypothetical protein ARALYDRAFT_486184	Arabidopsis lyrata	7e-70	53	-
Contig239	5e-52	-	9e-89	-	unknown	Medicago truncatula	3e-56	78	H	6,7-dimethyl-8-ribityllumazine synthase
Contig240	1e-78	6e-47	6e-26	6e-28	MYB transcription factor MYB2	Medicago truncatula	7e-82	84	-
Contig241	1e-112	1e-120	3e-98	2e-21	unknown	Glycine max	1e-100	81	-
Contig242	-	-	-	-	PREDICTED: dynamin-binding protein-like	Xenopus (Silurana)	3e-05	27
Contig243	1e-124	-	0	-	unknown	Glycine max	1e-121	90	O	Oligosaccharyltransferase, beta subunit
Contig244	5e-77	5e-98	4e-11	7e-21	unnamed protein product	Vitis vinifera	7e-75	64	R	CCCH-type Zn-finger protein
Contig245	1e-112	1e-113	1e-170	1e-99	unnamed protein product	Vitis vinifera	1e-111	99	OR	Ubiquitin and ubiquitin-like proteins
Contig246	-	-	-	-	-	-	-	-
Contig247	1e-93	1e-110	6e-23	1e-22	class II KNOX homeobox transcription factor	Medicago truncatula	1e-108	84	K	Transcription factor MEIS1 and related HOX domain proteins
Contig248	7e-88	1e-114	1e-23	1e-19	PREDICTED: hypothetical protein	Vitis vinifera	3e-80	62	F	Cytidine deaminase
Contig249	7e-61	6e-62	1e-103	2e-27	predicted protein	Populus trichocarpa	2e-59	98	C	Pyruvate dehydrogenase E1, beta subunit
Contig250	2e-63	4e-86	5e-63	-	unknown	Medicago truncatula	4e-61	83	-
Contig251	7e-43	-	5e-20	-	predicted protein	Populus trichocarpa	6e-27	41	-
Contig252	3e-45	5e-27	-	-	conserved hypothetical protein	Ricinus communis	8e-30	52	-
Contig253	1e-108	1e-121	1e-63	-	pre-pro cysteine proteinase	Vicia faba	1e-124	89	O	Cysteine proteinase Cathepsin F
Contig254	3e-14	3e-69	-	-	dynein light chain	Vicia faba	1e-76	76
Contig255	1e-103	2e-61	0	8e-15	unknown	Glycine max	1e-101	88	L	Nucleotide excision repair factor NEF2, RAD23 component
Contig256	4e-91	1e-99	3e-83	2e-12	AMP dependent CoA ligase, putative	Ricinus communis	3e-83	66	I	Acyl-CoA synthetase
Contig257	6e-84	1e-93	2e-96	1e-26	PHD3	Medicago truncatula	3e-91	93	R	Uncharacterized PHD Zn-finger protein
Contig258	2e-46	2e-60	2e-16	-	unknown	Glycine max	3e-42	67	-
Contig259	5e-65	2e-88	6e-20	-	High mobility group proteins HMG-I and HMG-Y; Linker histone, N-terminal	Medicago truncatula	6e-86	83	-
Contig260	6e-79	1e-51	4e-82	9e-30	PREDICTED: hypothetical protein	Vitis vinifera	3e-69	80	J	Predicted peptidyl-tRNA hydrolase
Contig261	4e-68	2e-68	1e-144	1e-65	polyubiquitin UBQ14	Cucumis sativus	4e-66	100	OR	Ubiquitin and ubiquitin-like proteins
Contig262	1e-140	1e-142	1e-138	5e-16	unnamed protein product	Vitis vinifera	1e-130	86	DR	Speckle-type POZ protein SPOP and related proteins with TRAF, MATH and BTB/POZ domains
Contig263	5e-61	4e-58	6e-26	-	transcription factor C2H2	Lotus japonicus	1e-58	67	R	Predicted Zn-finger protein
Contig264	1e-121	1e-122	6e-66	2e-40	predicted protein	Populus trichocarpa	1e-119	86	T	G protein-coupled seven transmembrane receptor
Contig265	1e-116	1e-122	1e-105	1e-28	NADP-thioredoxin reductase A	Medicago truncatula	1e-120	89	O	Thioredoxin reductase
Contig266	4e-66	1e-71	1e-29	-	predicted protein	Populus trichocarpa	6e-38	43	-
Contig267	2e-92	1e-93	1e-105	2e-30	cyclophilin	Cucumis sativus	6e-92	90	O	Cyclophilin type peptidyl-prolyl cis-trans isomerase
Contig268	2e-81	4e-81	1e-144	8e-64	type 2A protein phosphatase-1	Vicia faba	9e-80	95	T	Serine/threonine protein phosphatase 2A, catalytic subunit
Contig269	3e-49	2e-26	2e-95	4e-22	unknown	Glycine max	2e-46	67	-
Contig270	2e-35	9e-35	3e-63	2e-14	methionine synthase	Glycine max	2e-31	95	E	Methionine synthase II (cobalamin-independent)
Contig271	2e-77	8e-76	2e-56	3e-11	RecName: Full=Heat shock 70 kDa protein, mitochondrial; Flags: Precursor gi|20835|emb|CAA38536.1| HSP70	Pisum sativum	7e-76	91	O	Molecular chaperones mortalin/PBP74/GRP75, HSP70 superfamily
Contig272	3e-37	3e-49	5e-14	-	Senescence-associated protein, putative	Medicago truncatula	7e-47	91	R	FOG: PPR repeat
Contig273	-	-	-	-	hypothetical protein EAG_02458	Camponotus floridanus	3e-09	31	-
Contig274	3e-27	2e-28	-	-	unknown	Medicago truncatula	4e-26	64	-
Contig275	1e-53	-	3e-85	-	unknown	Glycine max	1e-51	81	-
Contig276	5e-82	3e-87	1e-140	5e-19	PHD3	Medicago truncatula	6e-85	92	R	Uncharacterized PHD Zn-finger protein
Contig277	2e-58	7e-58	1e-109	4e-56	hypothetical protein ARALYDRAFT_913730	Arabidopsis lyrata	8e-57	99	O	Ubiquitin-protein ligase
Contig278	1e-72	2e-74	1e-132	1e-13	unknown	Glycine max	7e-70	93	R	Uncharacterized conserved protein, contains ENT domain
Contig279	1e-112	8e-48	0	7e-80	replication factor C / DNA polymerase III gamma-tau subunit, putative	Ricinus communis	1e-115	93	L	Replication factor C, subunit RFC2
Contig280	1e-78	2e-88	2e-41	-	hypothetical protein	Vitis vinifera	4e-64	68	A	mRNA deadenylase subunit
Contig281	6e-74	6e-30	1e-42	-	unknown	Medicago truncatula	1e-79	88	-
Contig282	2e-80	2e-49	5e-17	-	cold-regulated protein	Glycine max	2e-78	65	-
Contig283	4e-69	4e-99	-	-	DNA binding protein, putative	Ricinus communis	1e-51	47	-
Contig284	1e-124	1e-129	2e-93	3e-42	predicted protein	Populus trichocarpa	1e-120	90	S	Conserved WD40 repeat-containing protein AN11
Contig285	5e-77	3e-98	5e-14	-	hypothetical protein	Trifolium pratense	1e-113	87	-
Contig286	1e-39	3e-40	-	-	unknown	Glycine max	8e-36	52
Contig287	2e-91	3e-38	1e-73	-	unknown	Glycine max	5e-84	70	U	Cytosolic sorting protein GGA2/TOM1
Contig288	2e-98	1e-100	1e-171	1e-41	ubiquitin fusion degradaton protein, putative	Ricinus communis	2e-97	81	O	Ubiquitin fusion-degradation protein
Contig289	3e-30	2e-54	-	-	MYB transcription factor MYB138	Glycine max	2e-26	59	-
Contig290	7e-29	-	8e-17	-	unknown	Glycine max	2e-26	91	-
Contig291	2e-61	4e-62	1e-17	2e-14	unknown	Glycine max	4e-59	76	R	Predicted RNA-binding protein, contains SWAP and G-patch domains
Contig292	4e-80	2e-83	1e-138	1e-47	unknown	Glycine max	5e-77	88	-
Contig293	7e-93	1e-104	3e-12	-	unnamed protein product	Vitis vinifera	8e-70	66	TR	Proteins containing BTB/POZ and Kelch domains, involved in regulatory/signal transduction processes
Contig294	1e-111	1e-114	1e-14	-	beta-1,3 glucanase	Pisum sativum	1e-112	83	-
Contig295	2e-67	2e-28	1e-153	2e-30	aspartate aminotransferase	Medicago sativa	4e-66	95	E	Aspartate aminotransferase/Glutamic oxaloacetic transaminase AAT1/GOT2
Contig296	7e-24	7e-28	-	-	unknown	Medicago truncatula	2e-25	78	Q	Alcohol dehydrogenase, class V
Contig297	1e-107	1e-103	1e-131	-	unknown	Glycine max	1e-105	86	I	Soluble epoxide hydrolase
Contig298	1e-108	-	1e-113	-	PREDICTED: hypothetical protein	Vitis vinifera	7e-97	76	K	RNA polymerase II transcriptional regulation mediator
Contig299	1e-122	1e-122	2e-37	1e-44	unnamed protein product	Vitis vinifera	1e-95	75	R	Uncharacterized high-glucose-regulated protein
Contig300	7e-66	1e-92	1e-107	6e-34	HCF106	Pisum sativum	8e-71	82	-
Contig301	9e-56	8e-28	-	-	putative ethylene responsive factor	Vicia faba	4e-59	87	-
Contig302	1e-14	1e-15	-	-	bromodomain-containing protein	Ricinus communis	3e-12	92	-
Contig303	1e-91	6e-94	0	1e-78	unknown	Medicago truncatula	4e-91	93	I	Acetyl-CoA acetyltransferase
Contig304	7e-93	4e-26	1e-153	3e-20	predicted protein	Populus trichocarpa	5e-80	81	O	Ubiquitin C-terminal hydrolase
Contig305	-	-	-	-	-	-	-	-
Contig306	1e-57	4e-59	3e-71	-	predicted protein	Populus trichocarpa	8e-48	79	G	Ribokinase Ribokinase
Contig307	1e-73	3e-55	8e-99	-	unknown	Glycine max	3e-71	79	I	START domain-containing proteins involved in steroidogenesis/phosphatidylcholine transfer
Contig308	-	-	-	-	-	-	-	-
Contig309	1e-100	2e-68	1e-131	3e-23	UDP-glucose 4-epimerase	Pisum sativum	1e-101	92	M	UDP-glucose 4-epimerase/UDP-sulfoquinovose synthase
Contig310	2e-49	2e-54	3e-12	-	unknown	Glycine max	5e-47	60	R	Uncharacterized conserved protein, contains ML domain
Contig311	3e-49	4e-64	7e-19	-	High mobility group proteins HMG-I and HMG-Y; Linker histone, N-terminal	Medicago truncatula	8e-62	68	-
Contig312	1e-68	2e-33	-	-	predicted protein	Populus trichocarpa	3e-51	61	S	Uncharacterized conserved protein
Contig313	9e-81	1e-90	1e-42	-	3-methylcrotonyl-CoA carboxylase, biotin-carrier domain	Glycine max	8e-79	82	IE	3-Methylcrotonyl-CoA carboxylase, biotin-containing subunit/Propionyl-CoA carboxylase, alpha chain/Acetyl-CoA carboxylase, biotin carboxylase subunit
Contig314	5e-45	-	2e-13	-	unknown	Glycine max	3e-35	48	-
Contig315	1e-127	1e-128	0	0	T6D22.2	Arabidopsis lyrata	1e-126	96	J	Translation elongation factor EF-1 alpha/Tu
Contig316	5e-20	5e-17	5e-17	-	mitogen-activated kinase kinase kinase alpha	Lotus japonicus	2e-18	75	T	MEKK and related serine/threonine protein kinases
Contig317	1e-100	1e-116	1e-159	-	unknown	Glycine max	3e-97	77	S	Uncharacterized conserved protein
Contig318	3e-96	1e-75	1e-122	-	DNA binding protein, putative	Ricinus communis	4e-76	64	-
Contig319	9e-76	2e-78	9e-99	1e-35	aquaporin	Medicago truncatula	5e-76	97	G	Aquaporin (major intrinsic protein family)
Contig320	2e-46	2e-39	2e-65	-	unnamed protein product	Vitis vinifera	2e-36	57	K	GATA-4/5/6 transcription factors
Contig321	2e-55	4e-64	2e-49	2e-12	unknown	Glycine max	2e-53	76	-
Contig322	1e-119	1e-126	1e-132	1e-28	photosystem II type I chlorophyll a/b-binding protein	Glycine max	1e-117	90	-
Contig323	1e-113	1e-118	0	8e-36	1-deoxy-D-xylulose 5-phosphate synthase 1	Medicago truncatula	1e-115	96	G	Transketolase Transketolase
Contig324	9e-57	2e-54	1e-100	9e-39	putative 60S ribosomal protein L35	Rheum australe	6e-56	94	J	60S ribosomal protein L35
Contig325	-	6e-11	2e-18	-	DNA mismatch repair protein	Glycine max	3e-08	64	O	Ubiquitin-protein ligase
Contig326	6e-65	3e-80	6e-32	-	unknown	Medicago truncatula	4e-78	77	K	Nuclear localization sequence binding protein
Contig327	5e-42	8e-38	3e-11	1e-15	RecName: Full=Metallothionein-like protein 2; AltName: Full=Metallothionein-like protein A; Short=MT-A gi|403327|emb|CAA81264.1| metallothionein-like protein	Trifolium repens	8e-42	94	P	Predicted metallothionein
Contig328	1e-131	1e-137	0	1e-25	RecName: Full=Asparagine synthetase, root	Pisum sativum	1e-135	95	E	Asparagine synthase (glutamine-hydrolyzing)
Contig329	1e-127	1e-130	0	2e-71	unknown	Glycine max	1e-124	96	O	Multifunctional chaperone (14-3-3 family)
Contig330	8e-39	-	1e-50	-	putative endomembrane protein precursor	Medicago sativa	2e-44	90	O	Protein disulfide isomerase (prolyl 4-hydroxylase beta subunit)
Contig331	-	-	-	-	-	-	-	-
Contig332	2e-93	3e-77	1e-23	3e-17	sucrose transport protein SUT1	Pisum sativum	1e-102	90	G	Sucrose transporter and related proteins
Contig333	3e-88	1e-107	6e-38	-	conserved hypothetical protein	Ricinus communis	1e-66	57	R	FOG: Kelch repeat
Contig334	9e-83	6e-74	7e-50	-	PREDICTED: hypothetical protein	Vitis vinifera	1e-72	67	R	Reductases with broad range of substrate specificities
Contig335	2e-49	1e-16	-	8e-12	predicted protein	Populus trichocarpa	1e-21	56	-
Contig336	6e-92	6e-99	2e-40	-	unknown	Medicago truncatula	1e-100	90	O	Peptide methionine sulfoxide reductase
Contig337	3e-32	5e-64	-	-	Cyclin-like F-box; FBD	Medicago truncatula	8e-61	58	-
Contig338	1e-102	1e-109	1e-142	7e-52	unknown	Medicago truncatula	1e-108	89	-
Contig339	6e-80	1e-43	-	-	predicted protein	Populus trichocarpa	1e-56	55	U	Prenylated rab acceptor 1
Contig340	4e-21	3e-22	6e-13	-	unknown	Medicago truncatula	5e-20	64	K	Nuclear localization sequence binding protein
Contig341	1e-40	2e-18	7e-16	2e-18	PREDICTED: hypothetical protein	Vitis vinifera	3e-21	35	-
Contig342	-	-	-	-	-	-	-	-
Contig343	2e-74	3e-89	1e-69	-	unknown	Medicago truncatula	7e-87	80	O	ATP-dependent Clp protease, proteolytic subunit
Contig344	3e-91	4e-91	3e-18	2e-24	unknown	Glycine max	4e-89	92	S	Uncharacterized conserved protein
Contig345	-	-	-	-	serine/arginine repetitive matrix protein 1	Danio rerio	4e-07	25	AR	Splicing coactivator SRm160/300, subunit SRm160 (contains PWI domain)
Contig346	7e-81	1e-105	-	-	unknown	Glycine max	1e-77	74	-
Contig347	6e-85	-	3e-55	1e-28	unknown	Medicago truncatula	2e-88	87	-
Contig348	2e-90	4e-93	1e-139	6e-46	RecName: Full=Heat shock 70 kDa protein, mitochondrial; Flags: Precursor gi|20835|emb|CAA38536.1| HSP70	Pisum sativum	4e-89	86	O	Molecular chaperones mortalin/PBP74/GRP75, HSP70 superfamily
Contig349	1e-73	3e-79	2e-34	5e-18	ubiquitin-protein ligase, putative	Ricinus communis	6e-70	85	S	FOG: Armadillo/beta-catenin-like repeats
Contig350	5e-86	1e-100	6e-66	3e-39	lateral organ boundaries domain protein	Caragana korshinskii	5e-98	86	-
Contig351	1e-62	5e-98	5e-54	2e-33	PREDICTED: hypothetical protein isoform 2	Vitis vinifera	9e-53	53	R	FOG: Zn-finger
Contig352	2e-66	7e-82	1e-35	-	unknown	Glycine max	2e-64	73	-
Contig353	4e-69	1e-73	-	-	r3h domain containing protein, putative	Ricinus communis	6e-58	65	A	mRNA-binding protein Encore
Contig354	3e-16	1e-101	3e-58	1e-31	PREDICTED: hypothetical protein	Vitis vinifera	8e-78	71	L	Predicted transposase
Contig355	6e-25	2e-31	7e-68	-	predicted protein	Populus trichocarpa	3e-34	62	A	RNA-binding protein Sam68 and related KH domain proteins
Contig356	2e-37	3e-43	2e-80	3e-22	unknown	Medicago truncatula	5e-41	100	G	Glyceraldehyde 3-phosphate dehydrogenase
Contig357	2e-66	4e-38	4e-24	3e-20	unknown	Glycine max	4e-64	65	-
Contig358	1e-72	6e-75	9e-40	9e-42	putative L24 ribosomal protein	Arachis hypogaea	2e-71	93	J	60S ribosomal protein L26
Contig359	1e-63	1e-82	2e-71	8e-21	hypothetical protein RCOM_0453340	Ricinus communis	8e-50	58	K	Transcription factor GT-2 and related proteins, contains trihelix DNA-binding/SANT domain
Contig360	1e-103	2e-75	6e-75	2e-12	predicted protein	Populus trichocarpa	5e-87	66	I	Soluble epoxide hydrolase
Contig361	2e-23	5e-22	2e-22	-	GDP-L-galactose phosphorylase	Actinidia deliciosa	2e-16	64	R	Predicted hydrolase (HIT family)
Contig362	2e-83	-	2e-83	-	PREDICTED: hypothetical protein	Vitis vinifera	3e-74	74	K	RNA polymerase II transcriptional regulation mediator
Contig363	1e-77	4e-76	1e-115	1e-40	unknown	Glycine max	2e-73	77	-
Contig364	2e-64	2e-70	1e-131	1e-22	unknown	Glycine max	4e-68	90	Z	Actin depolymerizing factor
Contig365	1e-106	1e-129	5e-79	-	unknown	Populus trichocarpa	4e-93	67	T	Mitogen-activated protein kinase kinase (MAP2K)
Contig366	1e-118	1e-129	1e-180	1e-47	unknown	Glycine max	1e-115	83	HC	NADH-cytochrome b-5 reductase
Contig367	2e-59	-	-	4e-16	PREDICTED: hypothetical protein isoform 2	Vitis vinifera	3e-54	62	G	Fructose-6-phosphate 2-kinase/fructose-2,6-biphosphatase
Contig368	7e-52	2e-72	2e-77	5e-34	HCF106	Pisum sativum	8e-70	81	-
Contig369	1e-123	1e-134	1e-156	6e-28	ferredoxin-nitrite reductase	Lotus japonicus	1e-119	85	P	Sulfite reductase (ferredoxin)
Contig370	2e-45	2e-31	1e-42	8e-21	unknown	Medicago truncatula	1e-43	90	K	Transcription factor HEX, contains HOX and HALZ domains
Contig371	8e-15	-	1e-20	2e-21	unknown	Glycine max	8e-13	62	-
Contig372	3e-71	5e-24	2e-38	-	WRKY transcription factor WRKY100630	Medicago truncatula	3e-96	81	-
Contig373	3e-33	2e-59	1e-38	-	unknown	Medicago truncatula	1e-49	83	K	CREB binding protein/P300 and related TAZ Zn-finger proteins
Contig374	3e-25	7e-42	-	-	unknown	Glycine max	5e-23	59	O	FOG: Predicted E3 ubiquitin ligase
Contig375	1e-126	-	0	1e-22	unnamed protein product	Vitis vinifera	1e-113	85	S	Uncharacterized conserved protein
Contig376	2e-84	-	0	4e-44	PREDICTED: hypothetical protein	Vitis vinifera	4e-77	85	U	Membrane coat complex Retromer, subunit VPS26
Contig377	7e-51	2e-51	1e-159	7e-61	actin 2	Populus trichocarpa	3e-49	98	Z	Actin and related proteins
Contig378	1e-122	1e-125	2e-59	7e-15	malic enzyme, putative	Ricinus communis	1e-112	85	C	NADP+-dependent malic enzyme
Contig379	-	5e-24	-	-	-	-	-	-
Contig380	4e-65	3e-88	-	-	PREDICTED: hypothetical protein	Vitis vinifera	2e-49	61	O	FOG: Predicted E3 ubiquitin ligase
Contig381	5e-85	5e-45	1e-75	4e-16	trehalose-6-phosphate synthase, putative	Ricinus communis	2e-75	76	G	Trehalose-6-phosphate synthase component TPS1 and related subunits
Contig382	1e-79	1e-92	1e-11	-	unknown	Medicago truncatula	7e-90	83	-
Contig383	6e-65	9e-64	2e-74	1e-16	Speckle-type POZ protein, putative	Ricinus communis	8e-58	83	DR	Speckle-type POZ protein SPOP and related proteins with TRAF, MATH and BTB/POZ domains
Contig384	1e-136	1e-139	0	2e-71	RecName: Full=Glutamine synthetase nodule isozyme; AltName: Full=Glutamate--ammonia ligase gi|561674|gb|AAB41554.1| cytosolic glutamine synthetase	Medicago sativa	1e-136	95	E	Glutamine synthetase
Contig385	1e-93	1e-104	1e-114	1e-13	Lecithin:cholesterol acyltransferase	Medicago truncatula	1e-101	92	I	Lecithin:cholesterol acyltransferase (LCAT)/Acyl-ceramide synthase
Contig386	3e-34	7e-44	-	-	putative arabinogalactan-protein precursor	Nicotiana glauca	1e-18	43	-
Contig387	2e-28	-	1e-72	-	unnamed protein product	Vitis vinifera	2e-22	67	-
Contig388	1e-114	1e-120	1e-126	3e-17	unknown	Glycine max	1e-112	91	-
Contig389	1e-110	1e-112	0	3e-69	protein kinase	Trifolium repens	1e-110	100	G	Glycogen synthase kinase-3
Contig390	1e-70	7e-81	1e-38	-	hypothetical protein	Cicer arietinum	2e-79	76	-
Contig391	6e-77	2e-79	-	1e-10	PREDICTED: hypothetical protein	Vitis vinifera	2e-75	63	F	Cytidine deaminase
Contig392	-	-	-	-	hypothetical protein lpp2912	Legionella pneumophila	6e-09	25	-
Contig393	2e-51	5e-33	-	-	unknown	Glycine max	1e-48	88	A	mRNA capping enzyme, guanylyltransferase (alpha) subunit
Contig394	1e-108	1e-107	1e-138	2e-80	methionine synthase	Cicer arietinum	1e-109	96	E	Methionine synthase II (cobalamin-independent)
Contig395	1e-86	3e-85	1e-137	2e-77	eukaryotic translation initiation factor 5A2	Glycine max	1e-84	95	J	Translation initiation factor 5A (eIF-5A)
Contig396	1e-57	6e-80	1e-14	-	proline dehydrogenase	Medicago sativa	2e-80	83	E	Proline oxidase
Contig397	2e-97	-	1e-121	5e-34	unknown	Medicago truncatula	1e-106	92	R	Esterase D
Contig398	1e-65	3e-79	1e-45	-	hypothetical protein	Vitis vinifera	5e-48	57	R	FOG: Kelch repeat
Contig399	4e-41	6e-72	1e-11	-	chaperone protein DNAj, putative	Ricinus communis	6e-28	47	O	Molecular chaperone (DnaJ superfamily)
Contig400	5e-79	2e-79	3e-27	6e-49	unknown	Glycine max	9e-76	90	U	Synaptobrevin/VAMP-like protein
Contig401	7e-84	5e-81	1e-166	9e-27	UDP-glucose 4-epimerase, putative	Ricinus communis	6e-82	89	M	UDP-glucose 4-epimerase/UDP-sulfoquinovose synthase
Contig402	2e-55	-	1e-113	-	PREDICTED: hypothetical protein	Vitis vinifera	5e-41	68	-
Contig403	3e-53	1e-34	2e-62	-	unknown	Glycine max	8e-49	80	O	Zuotin and related molecular chaperones (DnaJ superfamily), contains DNA-binding domains
Contig404	1e-86	2e-84	1e-141	2e-39	Chaperone DnaK	Medicago truncatula	5e-82	89	O	Molecular chaperones mortalin/PBP74/GRP75, HSP70 superfamily
Contig405	2e-63	1e-75	1e-121	4e-40	unknown	Medicago truncatula	2e-68	96	-
Contig406	-	-	-	-	PREDICTED: hypothetical protein, partial	Strongylocentrotus purpuratus	1e-06	25	-
Contig407	2e-35	2e-16	-	-	unknown	Glycine max	3e-33	54	-
Contig408	-	-	-	-	-	-	-	-
Contig409	3e-96	1e-112	1e-88	-	unknown	Glycine max	1e-94	78	-
Contig410	2e-81	-	2e-28	-	PREDICTED: hypothetical protein	Vitis vinifera	2e-80	76	E	Branched chain aminotransferase BCAT1, pyridoxal phosphate enzymes type IV superfamily
Contig411	-	-	-	-	-	-	-	-
Contig412	4e-58	2e-68	5e-57	-	unknown	Medicago truncatula	2e-64	66	J	Protein required for 18S rRNA maturation and 40S ribosome biogenesis
Contig413	5e-71	2e-93	2e-25	-	unknown	Medicago truncatula	5e-90	88	-
Contig414	1e-106	2e-13	1e-169	2e-43	unknown	Medicago truncatula	1e-106	95	R	Metallopeptidase Metallopeptidase
Contig415	1e-116	-	1e-149	1e-10	apoptosis-inducing factor, putative	Ricinus communis	1e-102	73	C	NADH-dehydrogenase (ubiquinone)
Contig416	1e-52	1e-52	1e-114	5e-61	hypothetical protein SORBIDRAFT_03g008660	Sorghum bicolor	1e-50	100	O	SCF ubiquitin ligase, Rbx1 component
Contig417	2e-64	5e-78	-	-	high mobility group family	Populus trichocarpa	7e-53	66	-
Contig418	7e-53	8e-39	-	-	isoflavonoid glucosyltransferase	Glycyrrhiza echinata	2e-49	64	GC	UDP-glucuronosyl and UDP-glucosyl transferase
Contig419	2e-44	4e-51	-	-	unknown	Medicago truncatula	4e-38	71	R	Predicted transporter (major facilitator superfamily)
Contig420	1e-105	1e-105	0	3e-26	Exosome complex exonuclease RRP41, putative	Ricinus communis	1e-103	95	J	Exosomal 3'-5' exoribonuclease complex, subunit Rrp41 and related exoribonucleases
Contig421	8e-87	2e-85	1e-135	4e-75	eukaryotic translation initiation factor 5A2	Glycine max	9e-85	95	J	Translation initiation factor 5A (eIF-5A)
Contig422	2e-74	2e-88	1e-107	-	unknown	Glycine max	1e-71	70	S	Predicted membrane protein
Contig423	9e-33	5e-42	-	-	PREDICTED: hypothetical protein	Vitis vinifera	4e-18	42	-
Contig424	9e-81	1e-102	4e-36	-	unknown	Medicago truncatula	2e-99	82	-
Contig425	7e-69	3e-26	2e-13	2e-12	RecName: Full=Histone H1; AltName: Full=PsH1b; AltName: Full=PsH1b-40 gi|20762|emb|CAA29123.1| unnamed protein product	Pisum sativum	5e-73	68	-
Contig426	2e-50	1e-60	2e-34	-	unknown	Glycine max	3e-48	70	-
Contig427	1e-100	1e-107	0	3e-29	unknown	Glycine max	1e-97	85	-
Contig428	3e-85	4e-24	1e-114	-	unknown protein	Glycine max	3e-83	79	V	DRIM (Down-regulated in metastasis)-like proteins
Contig429	1e-124	1e-131	9e-96	1e-10	unknown	Medicago truncatula	1e-132	91	O	Peptide methionine sulfoxide reductase
Contig430	1e-129	1e-132	1e-165	4e-69	unknown	Medicago truncatula	1e-129	92	IR	SAM-dependent methyltransferases
Contig431	1e-124	1e-124	0	1e-78	unknown	Medicago truncatula	1e-122	95	J	40S ribosomal protein SA (P40)/Laminin receptor 1
Contig432	1e-116	1e-121	1e-135	9e-33	PREDICTED: hypothetical protein	Vitis vinifera	1e-106	90	G	Ribokinase Ribokinase
Contig433	1e-119	-	0	5e-25	unnamed protein product	Vitis vinifera	1e-109	87	S	Uncharacterized conserved protein
Contig434	5e-63	2e-82	2e-71	8e-21	hypothetical protein RCOM_0453340	Ricinus communis	2e-49	58	K	Transcription factor GT-2 and related proteins, contains trihelix DNA-binding/SANT domain
Contig435	3e-76	1e-103	1e-78	-	PREDICTED: hypothetical protein	Vitis vinifera	7e-74	66	-
Contig436	9e-71	2e-70	1e-148	1e-34	unknown	Glycine max	3e-67	86	C	Mitochondrial solute carrier protein
Contig437	2e-64	2e-85	1e-32	2e-36	unknown	Medicago truncatula	2e-82	82	R	FOG: RRM domain
Contig438	1e-105	1e-105	0	1e-136	predicted protein	Populus trichocarpa	1e-104	97	U	GTPase Rab2, small G protein superfamily
Contig439	5e-46	1e-73	1e-41	-	unknown	Medicago truncatula	6e-64	84	K	CREB binding protein/P300 and related TAZ Zn-finger proteins
Contig440	1e-107	1e-111	0	2e-67	unknown	Medicago truncatula	1e-108	97	O	20S proteasome, regulatory subunit alpha type PSMA6/SCL1
Contig441	1e-120	1e-120	0	0	T6D22.2	Arabidopsis lyrata	1e-118	92	J	Translation elongation factor EF-1 alpha/Tu
Contig442	5e-90	3e-79	1e-39	-	protein binding protein, putative	Ricinus communis	8e-71	66	O	FOG: Predicted E3 ubiquitin ligase
Contig443	-	9e-15	-	-	unknown	Medicago truncatula	2e-13	42	TBLD	Protein kinase ATM/Tel1, involved in telomere length regulation and DNA repair
Contig444	3e-11	3e-21	2e-19	-	-	-	-	-	S	Uncharacterized conserved protein
Contig445	1e-119	1e-131	7e-84	1e-25	PREDICTED: hypothetical protein	Vitis vinifera	1e-110	81	T	Serine/threonine protein phosphatase
Contig446	7e-84	1e-94	6e-97	2e-12	unknown	Medicago truncatula	1e-91	90	-
Contig447	-	-	-	-	-	-	-	-
Contig448	3e-34	3e-50	-	-	transcription factor, putative	Ricinus communis	1e-30	56	-
Contig449	3e-99	1e-109	5e-88	8e-18	unknown	Glycine max	3e-97	78	-
Contig450	1e-123	1e-135	7e-47	3e-45	predicted protein	Populus trichocarpa	1e-117	83	I	Acetyl-CoA acetyltransferase
Contig451	6e-85	3e-35	6e-90	1e-37	unknown	Medicago truncatula	1e-88	90	GE	Glucose-6-phosphate/phosphate and phosphoenolpyruvate/phosphate antiporter
Contig452	1e-42	1e-44	-	-	unknown	Glycine max	2e-40	46	A	U4/U6-associated splicing factor PRP4
Contig453	2e-26	3e-34	7e-14	-	unknown	Glycine max	7e-24	73	-
Contig454	4e-70	4e-69	-	3e-26	unknown	Glycine max	2e-66	95	S	Uncharacterized conserved protein
Contig455	7e-77	1e-59	5e-88	3e-14	unknown	Medicago truncatula	4e-95	80	P	Ca2+ binding protein, contains EF-hand motifs
Contig456	7e-76	7e-97	4e-42	-	unknown	Glycine max	7e-74	68	T	Rhomboid family proteins
Contig457	7e-72	1e-74	1e-106	1e-31	unknown	Medicago truncatula	3e-72	93	T	Calmodulin and related proteins (EF-Hand superfamily)
Contig458	1e-17	5e-29	-	-	-	-	-	-
Contig459	1e-115	1e-114	0	1e-126	early-responsive to dehydration 8	Arabidopsis lyrata	1e-113	95	O	Molecular chaperone (HSP90 family)
Contig460	7e-71	2e-96	1e-26	4e-13	predicted protein	Populus trichocarpa	8e-53	57	-
Contig461	4e-67	-	6e-44	-	unknown	Medicago truncatula	1e-43	81	-
Contig462	3e-73	7e-85	1e-126	3e-17	unknown	Glycine max	1e-69	73	-
Contig463	6e-81	2e-87	3e-18	3e-11	unknown	Glycine max	4e-78	63	-
Contig464	2e-37	1e-41	-	-	putative mitochondrial dicarboxylate carrier protein	Trifolium pratense	3e-34	64	C	Mitochondrial oxoglutarate/malate carrier proteins
Contig465	1e-91	7e-96	2e-81	5e-19	unknown	Medicago truncatula	2e-93	89	K	Elongation factor 1 beta/delta chain
Contig466	5e-89	-	1e-121	3e-26	unknown	Medicago truncatula	3e-98	89	S	Uncharacterized conserved protein
Contig467	2e-52	4e-60	5e-35	-	unknown	Glycine max	7e-50	59	O	Thioredoxin Thioredoxin
Contig468	2e-43	1e-27	-	1e-28	predicted protein	Populus trichocarpa	1e-46	52	-
Contig469	1e-100	3e-58	3e-43	4e-35	UDP-D-glucuronic acid 4-epimerase	Gossypium hirsutum	3e-94	89	M	UDP-glucose 4-epimerase/UDP-sulfoquinovose synthase
Contig470	5e-73	6e-90	4e-30	2e-21	class 1 knox protein	Kalanchoe x	8e-46	72	K	Transcription factor MEIS1 and related HOX domain proteins
Contig471	1e-37	2e-66	1e-14	-	Protein of unknown function DUF716	Medicago truncatula	5e-64	91	-
Contig472	4e-94	1e-109	3e-95	-	unnamed protein product	Vitis vinifera	1e-79	67	H	Gamma-glutamyl hydrolase
Contig473	2e-76	3e-78	-	-	pectin acetylesterase	Eucalyptus globulus	9e-69	74	M	Pectin acetylesterase and similar proteins
Contig474	1e-85	9e-98	1e-111	-	unknown	Medicago truncatula	2e-93	82	K	RNA polymerase I transcription factor UAF
Contig475	1e-92	1e-102	5e-60	7e-21	hypothetical protein	Medicago sativa	1e-100	94	-
Contig476	3e-96	1e-110	7e-47	-	unnamed protein product	Vitis vinifera	5e-81	64	-
Contig477	4e-67	1e-67	2e-71	7e-33	unknown	Glycine max	3e-65	93	J	60S ribosomal protein L22
Contig478	3e-73	9e-86	9e-80	6e-43	unknown	Medicago truncatula	5e-78	91	E	Carbon-nitrogen hydrolase
Contig479	7e-65	-	3e-15	-	unknown	Medicago truncatula	4e-87	90	-
Contig480	6e-51	2e-29	3e-55	3e-11	ethylene-responsive factor 2	Halimodendron halodendron	4e-51	58	-
Contig481	1e-22	-	3e-61	4e-22	putative ORF; conserved in 5' leaders of plant SAMdC	Pisum sativum	6e-22	98	T	S-adenosylmethionine decarboxylase
Contig482	1e-110	1e-118	3e-83	3e-88	unknown	Glycine max	1e-107	94	T	LAMMER dual specificity kinases
Contig483	2e-46	7e-55	2e-12	-	unknown	Medicago truncatula	1e-52	87	K	Transcription factor HEX, contains HOX and HALZ domains
Contig484	-	-	-	-	-	-	-	-
Contig485	1e-41	1e-48	2e-59	-	unknown	Medicago truncatula	1e-45	91	S	Uncharacterized conserved protein
Contig486	2e-63	7e-73	1e-112	3e-44	heat shock protein 70	Medicago sativa	1e-70	95	O	Molecular chaperones HSP70/HSC70, HSP70 superfamily
Contig487	2e-84	3e-72	1e-32	6e-15	PREDICTED: hypothetical protein	Vitis vinifera	1e-83	81	G	Putative NAD+-dependent epimerases
Contig488	2e-33	1e-79	-	2e-21	predicted protein	Populus trichocarpa	6e-36	42	-
Contig489	2e-94	3e-42	1e-111	5e-22	unknown	Glycine max	1e-91	90	-
Contig490	4e-81	2e-34	1e-76	7e-12	unknown	Medicago truncatula	4e-82	90	-
Contig491	1e-76	1e-83	9e-37	-	predicted protein	Populus trichocarpa	6e-54	58	U	VAMP-associated protein involved in inositol metabolism
Contig492	4e-31	1e-30	4e-14	-	zinc finger protein ZF3	Cicer arietinum	7e-29	70	R	CCCH-type Zn-finger protein
Contig493	6e-96	-	1e-113	3e-20	unknown	Populus trichocarpa	5e-74	58	R	Peroxisomal membrane protein MPV17 and related proteins
Contig494	9e-51	-	-	-	unknown	Medicago truncatula	1e-60	76	T	Serine/threonine protein phosphatase
Contig495	1e-79	4e-61	-	-	isoflavonoid glucosyltransferase	Glycyrrhiza echinata	5e-73	59	GC	UDP-glucuronosyl and UDP-glucosyl transferase
Contig496	4e-87	4e-86	1e-133	1e-16	RecName: Full=Outer plastidial membrane protein porin; AltName: Full=Voltage-dependent anion-selective channel protein; Short=VDAC gi|396819|emb|CAA80988.1| Porin	Pisum sativum	2e-87	83	P	Porin/voltage-dependent anion-selective channel protein
Contig497	2e-96	1e-107	2e-46	2e-12	unknown	Medicago truncatula	1e-104	94	-
Contig498	8e-52	5e-57	-	-	PREDICTED: hypothetical protein	Vitis vinifera	1e-38	77	-
Contig499	4e-92	9e-93	0	1e-109	protein with unknown function	Ricinus communis	2e-90	98	TU	GTP-binding protein SEC4, small G protein superfamily, and related Ras family GTP-binding proteins
Contig500	7e-77	2e-80	9e-31	5e-31	predicted protein	Populus trichocarpa	3e-75	86	-
Contig501	3e-87	1e-100	6e-72	4e-13	lateral organ boundaries domain protein	Caragana korshinskii	3e-71	72	-
Contig502	4e-29	5e-36	6e-19	-	hypothetical protein ARALYDRAFT_320426	Arabidopsis lyrata	2e-15	52	-
Contig503	5e-92	1e-104	4e-30	-	Prenylated Rab acceptor protein, putative	Ricinus communis	6e-73	65	U	Prenylated rab acceptor 1
Contig504	3e-46	2e-36	1e-79	-	PREDICTED: hypothetical protein	Vitis vinifera	3e-42	82	-
Contig505	-	-	-	-	-	-	-	-
Contig506	2e-54	2e-62	-	-	unknown	Glycine max	2e-52	69	-
Contig507	-	-	-	-	-	-	-	-
Contig508	-	-	-	-	-	-	-	-
Contig509	2e-88	1e-108	3e-83	3e-20	PREDICTED: hypothetical protein	Vitis vinifera	6e-78	69	-
Contig510	2e-61	2e-95	3e-12	1e-10	PREDICTED: hypothetical protein	Vitis vinifera	5e-50	53	-
Contig511	-	-	-	-	-	-	-	-	-
Contig512	2e-89	7e-99	1e-45	-	unknown	Medicago truncatula	2e-96	88	OT	COP9 signalosome, subunit CSN3
Contig513	-	-	-	-	-	-	-	-
Contig514	2e-69	5e-49	2e-22	-	unknown	Glycine max	7e-67	86	-
Contig515	2e-52	3e-50	-	-	CBF3 protein	Glycine max	2e-50	68	-
Contig516	7e-81	7e-32	1e-82	-	conserved hypothetical protein	Ricinus communis	1e-60	57	-
Contig517	5e-70	1e-104	3e-55	1e-10	unknown	Medicago truncatula	1e-101	86	-
Contig518	3e-84	-	8e-25	3e-63	30S ribosomal protein S5, putative	Ricinus communis	1e-74	63	J	40S ribosomal protein S2/30S ribosomal protein S5
Contig519	4e-94	-	8e-93	-	PREDICTED: hypothetical protein	Vitis vinifera	6e-82	66	S	Uncharacterized membrane protein
Contig520	2e-31	2e-30	4e-69	2e-14	unnamed protein product	Vitis vinifera	2e-28	94	G	Pyruvate kinase
Contig521	-	-	-	-	-	-	-	-
Contig522	2e-57	5e-61	-	1e-10	PREDICTED: hypothetical protein	Vitis vinifera	2e-56	66	F	Cytidine deaminase
Contig523	1e-39	2e-45	9e-46	4e-13	predicted protein	Populus trichocarpa	1e-34	70	-
Contig524	1e-105	9e-51	1e-134	8e-24	Al-induced protein	Gossypium hirsutum	1e-100	84	-
Contig525	1e-92	8e-35	1e-108	1e-19	RecName: Full=Malate dehydrogenase	Medicago sativa	7e-98	92	C	Malate dehydrogenase
Contig526	6e-89	1e-108	5e-51	-	unknown	Glycine max	7e-87	71	-
Contig527	-	-	-	-	putative capsid protein	Primula malacoides	2e-52	55
Contig528	1e-51	9e-69	2e-31	-	unknown	Medicago truncatula	1e-66	81	K	Nuclear localization sequence binding protein
Contig529	2e-47	2e-46	8e-22	8e-18	H2A_EMENI Histone H2A	Aspergillus nidulans	2e-67	100	B	Histone 2A
Contig530	-	-	-	-	-	-	-	-
Contig531	-	-	-	-	-	-	-	-
Contig532	1e-85	1e-111	4e-70	3e-11	unknown	Medicago truncatula	1e-109	90	U	Translocon-associated complex TRAP, alpha subunit
Contig533	4e-73	1e-112	5e-60	1e-10	unknown	Medicago truncatula	1e-110	86	-
Contig534	1e-97	1e-102	1e-148	2e-21	unknown	Medicago truncatula	4e-99	96	J	60S Ribosomal protein L13
Contig535	4e-45	3e-32	-	-	unknown	Medicago truncatula	4e-71	72	I	Phosphatidylinositol transfer protein SEC14 and related proteins
Contig536	2e-44	5e-56	3e-52	-	unknown	Medicago truncatula	4e-53	89	T	Serine/threonine protein phosphatase
Contig537	4e-53	8e-73	-	3e-23	PREDICTED: hypothetical protein	Vitis vinifera	2e-45	63	-
Contig538	4e-66	1e-79	3e-76	1e-34	unknown	Medicago truncatula	2e-77	97	K	Heat shock transcription factor
Contig539	1e-114	4e-59	1e-132	-	unknown	Glycine max	1e-106	79	-
Contig540	1e-116	1e-137	1e-109	1e-29	predicted protein	Populus trichocarpa	1e-113	80	E	Cystathionine beta-synthase and related enzymes
Contig541	4e-35	4e-51	5e-23	-	unknown	Glycine max	4e-33	60	-
Contig542	2e-47	-	-	-	unknown	Medicago truncatula	8e-73	74	O	Glutaredoxin-related protein
Contig543	5e-29	5e-31	4e-32	8e-17	cyclophilin-type peptidyl-prolyl cis-trans isomerase	Cicer arietinum	1e-27	92	O	Cyclophilin type peptidyl-prolyl cis-trans isomerase
Contig544	9e-67	4e-61	3e-43	-	unknown	Glycine max	7e-66	75	R	CCCH-type Zn-finger protein
Contig545	1e-66	1e-70	1e-106	6e-24	unknown	Glycine max	4e-63	88	C	Mitochondrial solute carrier protein
Contig546	2e-52	2e-59	-	-	zinc finger protein, putative	Ricinus communis	4e-46	60	R	Predicted Zn-finger protein
Contig547	6e-98	1e-104	1e-82	-	unknown	Glycine max	4e-95	82	G	Predicted mutarotase
Contig548	1e-110	1e-124	0	5e-16	serine/threonine protein kinase	Glycine max	1e-106	91	T	Serine/threonine protein kinase
Contig549	6e-58	-	-	-	unknown	Glycine max	3e-54	55	K	DNA-binding proteins Bright/BRCAA1/RBP1 and related proteins containing BRIGHT domain
Contig550	4e-58	3e-73	2e-16	-	phosphatase-like protein Mtc923	Medicago truncatula	6e-71	77	Y	Protein tyrosine phosphatase SHP1/Cofactor for p97 ATPase-mediated vesicle membrane fusion
Contig551	1e-100	1e-116	2e-59	-	pre-pro cysteine proteinase	Vicia faba	1e-119	89	O	Cysteine proteinase Cathepsin F
Contig552	1e-17	5e-30	-	-	hypothetical protein	Trifolium pratense	1e-30	53	-
Contig553	8e-90	4e-84	0	1e-105	predicted protein	Populus trichocarpa	1e-87	95	J	Predicted translation factor, contains W2 domain
Contig554	1e-71	2e-75	1e-134	2e-11	UBA-like	Medicago truncatula	4e-73	92	S	Uncharacterized conserved protein
Contig555	3e-77	3e-76	1e-125	-	PREDICTED: hypothetical protein	Vitis vinifera	3e-73	95	E	Serine O-acetyltransferase
Contig556	1e-65	9e-39	3e-24	3e-20	unknown	Glycine max	2e-63	65	-
Contig557	7e-25	8e-71	-	-	unknown	Medicago truncatula	1e-67	75	-
Contig558	1e-131	1e-142	1e-39	9e-24	conserved hypothetical protein	Ricinus communis	1e-121	79	-
Contig559	2e-91	3e-93	1e-112	-	unknown	Glycine max	5e-89	83	Q	Predicted dehydrogenase
Contig560	1e-64	2e-72	1e-131	5e-19	PREDICTED: hypothetical protein	Vitis vinifera	2e-60	79	-
Contig561	2e-57	1e-87	-	-	UDP-glucose glucosyltransferase	Fragaria x	2e-39	40	GC	UDP-glucuronosyl and UDP-glucosyl transferase
Contig562	6e-49	2e-40	3e-30	-	PREDICTED: hypothetical protein	Vitis vinifera	2e-42	64	R	Reductases with broad range of substrate specificities
Contig563	7e-98	1e-102	1e-149	4e-22	unknown	Medicago truncatula	1e-100	98	J	60S Ribosomal protein L13
Contig564	1e-67	2e-49	2e-37	4e-16	unknown	Glycine max	1e-63	80	-
Contig565	6e-39	3e-41	2e-31	-	unknown	Glycine max	2e-36	65	K	Nuclear localization sequence binding protein
Contig566	4e-72	1e-74	3e-98	7e-12	unknown	Medicago truncatula	3e-72	89	O	Peptide methionine sulfoxide reductase
Contig567	4e-64	2e-77	1e-82	2e-36	unknown	Medicago truncatula	5e-75	77	O	Thioredoxin Thioredoxin
Contig568	3e-68	1e-64	2e-65	1e-47	unknown	Glycine max	3e-66	97	B	Histone 2A
Contig569	4e-58	-	2e-19	-	FUS-interacting serine-arginine-rich protein 1, putative	Ricinus communis	3e-50	69	K	Hsp27-ERE-TATA-binding protein/Scaffold attachment factor (SAF-B)
Contig570	1e-108	1e-120	1e-169	1e-50	predicted protein	Populus trichocarpa	1e-103	78	EI	3-Methylcrotonyl-CoA carboxylase, non-biotin containing subunit/Acetyl-CoA carboxylase carboxyl transferase, subunit beta
Contig571	-	-	-	-	-	-	-	-
Contig572	2e-52	-	-	-	unknown	Medicago truncatula	7e-72	90	-
Contig573	3e-69	3e-34	-	-	PREDICTED: hypothetical protein	Vitis vinifera	3e-61	60	K	GATA-4/5/6 transcription factors
Contig574	2e-70	9e-92	6e-29	-	PREDICTED: hypothetical protein isoform 2	Vitis vinifera	2e-46	46	-
Contig575	2e-77	-	3e-46	-	unknown	Medicago truncatula	4e-94	83	-
Contig576	1e-44	1e-85	2e-19	-	abscisic stress ripening-like protein	Glycine max	1e-42	47	-
Contig577	1e-69	2e-82	-	-	unknown	Glycine max	2e-67	82	U	40 kDa farnesylated protein associated with peroxisomes
Contig578	1e-103	1e-108	1e-167	4e-69	unknown	Medicago truncatula	1e-111	87	-
Contig579	1e-111	1e-116	1e-108	3e-60	unknown	Medicago truncatula	1e-112	97	J	60s ribosomal protein L15
Contig580	1e-106	-	1e-118	1e-16	unknown	Medicago truncatula	1e-115	83	-
Contig581	5e-27	5e-31	-	-	cytochrome P450 monooxygenase CYP83E8	Medicago truncatula	3e-28	69	Q	Cytochrome P450 CYP2 subfamily
Contig582	2e-55	5e-29	4e-58	-	ethylene-responsive factor 2	Halimodendron halodendron	7e-60	54	-
Contig583	3e-51	2e-81	5e-57	-	unknown	Medicago truncatula	9e-72	86	K	CREB binding protein/P300 and related TAZ Zn-finger proteins
Contig584	1e-53	3e-33	-	-	unknown	Glycine max	6e-45	51	-
Contig585	6e-76	5e-17	3e-42	-	unnamed protein product	Vitis vinifera	7e-53	56	O	Molecular chaperone (DnaJ superfamily)
Contig586	4e-88	1e-104	8e-25	-	pectin methylesterase	Cicer arietinum	1e-91	84	-
Contig587	2e-75	1e-95	5e-17	-	PREDICTED: hypothetical protein	Vitis vinifera	3e-19	32	O	FOG: Predicted E3 ubiquitin ligase
Contig588	-	-	-	-	-	-	-	-
Contig589	1e-42	2e-38	3e-11	1e-15	RecName: Full=Metallothionein-like protein 2; AltName: Full=Metallothionein-like protein A; Short=MT-A gi|403327|emb|CAA81264.1| metallothionein-like protein	Trifolium repens	7e-43	98	P	Predicted metallothionein
Contig590	5e-79	2e-97	3e-55	-	Virulence factor, pectin lyase fold	Medicago truncatula	3e-88	82	-
Contig591	8e-16	5e-20	1e-14	-	peroxisome biogenesis factor 10	Nicotiana tabacum	2e-09	69	O	Predicted E3 ubiquitin ligase, integral peroxisomal membrane protein
Contig592	1e-101	1e-109	1e-145	-	unknown	Glycine max	6e-99	80	H	Thiamine pyrophosphokinase
Contig593	-	-	-	-	-	-	-	-
Contig594	6e-52	1e-76	5e-29	-	predicted protein	Populus trichocarpa	1e-53	65	-
Contig595	2e-88	1e-112	4e-76	6e-34	unknown	Medicago truncatula	1e-109	90	R	Putative steroid membrane receptor Hpr6.6/25-Dx
Contig596	2e-80	-	1e-118	-	unknown	Glycine max	7e-69	83	J	Mitochondrial/chloroplast ribosomal protein L15/L10
Contig597	1e-106	2e-45	1e-136	3e-26	unknown	Glycine max	1e-103	90	-
Contig598	1e-140	1e-110	0	2e-40	unknown	Medicago truncatula	1e-136	94	Q	Multicopper oxidases
Contig599	2e-68	2e-82	7e-56	2e-33	unknown	Medicago truncatula	1e-76	81	-
Contig600	1e-124	1e-134	1e-141	1e-19	PREDICTED: hypothetical protein	Vitis vinifera	1e-105	73	F	Adenylate kinase
Contig601	-	-	-	-	-	-	-	-
Contig602	1e-104	8e-36	1e-133	2e-36	DAG protein, chloroplast precursor, putative	Ricinus communis	2e-91	75	-
Contig603	-	-	-	-	-	-	-	-
Contig604	4e-63	2e-70	1e-36	-	unknown	Medicago truncatula	4e-68	68	-
Contig605	5e-86	3e-91	1e-139	-	unknown	Glycine max	2e-83	86	U	Translocon-associated complex TRAP, beta subunit
Contig606	2e-34	2e-34	3e-21	-	unknown	Medicago truncatula	3e-31	78	-
Contig607	1e-106	1e-118	8e-56	-	unknown	Medicago truncatula	1e-115	83	G	Predicted phosphoglycerate mutase
Contig608	4e-42	2e-57	-	-	predicted protein	Populus trichocarpa	1e-37	64	-
Contig609	2e-73	8e-88	6e-29	-	unknown	Glycine max	2e-71	64	K	Nuclear localization sequence binding protein
Contig610	5e-61	4e-50	8e-25	-	unknown	Glycine max	3e-57	77	R	FOG: Kelch repeat
Contig611	1e-76	1e-53	6e-66	5e-22	unnamed protein product	Vitis vinifera	6e-52	51	K	Transcription factor MEIS1 and related HOX domain proteins
Contig612	4e-35	5e-54	2e-22	-	unknown	Medicago truncatula	6e-45	70	-
Contig613	7e-61	6e-54	1e-54	5e-19	b-zip DNA binding protein	Cucumis melo	7e-59	61	-
Contig614	7e-43	5e-52	8e-19	-	unnamed protein product	Vitis vinifera	1e-21	54	-
Contig615	8e-87	1e-14	-	-	unknown	Medicago truncatula	1e-102	85	T	Serine/threonine protein phosphatase
Contig616	2e-99	1e-109	1e-136	-	unknown	Glycine max	1e-95	83	-
Contig617	3e-58	3e-40	-	-	PREDICTED: hypothetical protein	Vitis vinifera	4e-65	56	I	Acyl-CoA synthetase
Contig618	9e-18	1e-14	4e-11	-	zinc finger protein ZF3	Cicer arietinum	4e-15	74	R	CCCH-type Zn-finger protein
Contig619	-	-	-	-	RecName: Full=Protein alcS gi|71041484|gb|AAZ20475.1| AlcS	Aspergillus nidulans	1e-106	81	-
Contig620	2e-68	-	4e-73	-	predicted protein	Populus trichocarpa	8e-82	57	T	Predicted regulator of the ubiquitin pathway (contains UAS and UBX domains)
Contig621	1e-95	1e-127	8e-13	-	transcription factor, putative	Ricinus communis	2e-70	56	-
Contig622	6e-83	-	5e-42	-	unknown	Glycine max	7e-81	77	-
Contig623	2e-88	8e-62	1e-164	4e-63	DH	Medicago sativa	2e-85	96	J	Predicted ATP-dependent RNA helicase FAL1, involved in rRNA maturation, DEAD-box superfamily
Contig624	1e-105	1e-119	4e-98	-	serine-glyoxylate aminotransferase	Spirodela polyrhiza	1e-106	79	R	Alanine-glyoxylate aminotransferase AGT1
Contig625	6e-44	9e-30	-	-	unknown	Populus trichocarpa	1e-29	38	-
Contig626	4e-92	1e-100	8e-19	-	Enoyl-CoA hydratase/isomerase	Medicago truncatula	5e-98	85	-
Contig627	1e-109	1e-121	1e-115	-	Endonuclease III, putative	Ricinus communis	2e-93	70	-
Contig628	1e-114	1e-119	1e-127	3e-88	abscisic acid-activated protein kinase	Vicia faba	1e-112	97	T	Serine/threonine protein kinase
Contig629	6e-90	3e-90	1e-131	1e-10	MYB transcription factor MYB180	Glycine max	6e-88	92	-
Contig630	1e-133	1e-139	1e-133	2e-49	light-harvesting complex II protein Lhcb1	Populus trichocarpa	1e-131	92	-
Contig631	8e-69	1e-77	-	-	hypothetical protein	Trifolium pratense	3e-83	96	T	RasGAP SH3 binding protein rasputin, contains NTF2 and RRM domains
Contig632	1e-128	4e-55	1e-94	-	TrPRP2	Trifolium repens	1e-141	88	-
Contig633	1e-84	2e-89	-	-	unknown	Medicago truncatula	4e-87	79	A	Splicing factor 3b, subunit 4
Contig634	6e-44	1e-70	5e-26	-	ethylene-responsive element-binding protein	Medicago truncatula	2e-68	75	-
Contig635	4e-64	1e-72	-	-	dehydration responsive element-binding protein 1	Glycine soja	5e-62	70	-
Contig636	3e-70	4e-91	2e-25	-	MYB transcription factor MYB124	Glycine max	5e-68	71	K	Transcription factor, Myb superfamily
Contig637	1e-100	1e-123	1e-128	2e-24	predicted protein	Populus trichocarpa	5e-78	62	T	Casein kinase (serine/threonine/tyrosine protein kinase)
Contig638	3e-56	2e-45	-	-	PREDICTED: hypothetical protein	Vitis vinifera	2e-34	62	-
Contig639	3e-78	1e-104	1e-60	8e-15	predicted protein	Populus trichocarpa	5e-71	64	G	Trehalose-6-phosphate synthase component TPS1 and related subunits
Contig640	1e-106	1e-113	1e-114	-	putative phosphoinositide specific phospholipase C	Trifolium pratense	1e-119	94	T	Phosphoinositide-specific phospholipase C
Contig641	4e-21	-	8e-54	-	unknown	Glycine max	2e-18	67	O	Cyclophilin type peptidyl-prolyl cis-trans isomerase
Contig642	1e-44	1e-46	1e-50	-	unknown	Glycine max	2e-42	75	-
Contig643	1e-111	1e-114	8e-56	4e-38	putative 60S ribosomal protein L1	Trifolium pratense	1e-118	98	A	Ribosomal protein RPL1/RPL2/RL4L4
Contig644	5e-53	5e-71	-	-	unknown	Glycine max	5e-51	67	R	Isoamyl acetate-hydrolyzing esterase and related enzymes
Contig645	5e-36	2e-46	1e-16	-	unknown	Glycine max	1e-33	73	-
Contig646	4e-82	1e-42	6e-78	6e-12	trehalose-6-phosphate synthase, putative	Ricinus communis	2e-72	76	G	Trehalose-6-phosphate synthase component TPS1 and related subunits
Contig647	1e-77	1e-105	-	-	MADF; Homeodomain-like	Medicago truncatula	1e-103	79	K	Transcription factor GT-2 and related proteins, contains trihelix DNA-binding/SANT domain
Contig648	-	-	-	-	-	-	-	-
Contig649	2e-55	5e-59	6e-38	-	unknown	Glycine max	5e-53	69	K	Nuclear localization sequence binding protein
Contig650	-	-	-	-	-	-	-	-	R	FOG: Leucine rich repeat
Contig651	2e-94	1e-43	-	-	Protein phosphatase 1 regulatory subunit, putative	Ricinus communis	3e-78	69	T	Protein phosphatase 1, regulatory subunit, and related proteins
Contig652	1e-61	7e-77	1e-109	2e-25	cytochrome c oxidase subunit Vb	Pisum sativum	5e-76	88	C	Cytochrome c oxidase, subunit Vb/COX4
Contig653	1e-37	3e-31	8e-28	-	unknown	Glycine max	1e-35	90	G	Fructose-biphosphate aldolase
Contig654	1e-107	1e-109	1e-172	2e-30	L-myo inositol-1 phosphate synthase 1	Cicer arietinum	1e-106	96	I	Myo-inositol-1-phosphate synthase
Contig655	6e-77	1e-96	2e-44	-	unknown	Glycine max	1e-74	74	-
Contig656	1e-114	1e-125	-	2e-15	sigma factor sigb regulation protein rsbq, putative	Ricinus communis	1e-105	85	-
Contig657	3e-35	1e-44	1e-48	-	hypothetical protein MtrDRAFT_AC148915g3v2	Medicago truncatula	3e-42	87	-
Contig658	1e-55	3e-58	8e-25	-	unknown	Medicago truncatula	8e-59	85	-
Contig659	-	-	-	-	-	-	-	-
Contig660	8e-17	4e-18	7e-25	-	unknown	Medicago truncatula	4e-15	88	J	60S Ribosomal protein L13
Contig661	-	1e-14	-	-	hypothetical protein DDB_G0285019	Dictyostelium discoideum	8e-08	34	-
Contig662	1e-105	1e-109	0	-	unknown	Medicago truncatula	1e-106	87	P	Porin/voltage-dependent anion-selective channel protein
Contig663	6e-80	3e-13	9e-59	-	unknown	Medicago truncatula	2e-97	78	-
Contig664	4e-98	1e-102	1e-161	8e-21	unknown	Medicago truncatula	1e-98	95	P	Predicted carbonic anhydrase involved in protection against oxidative damage
Contig665	2e-46	2e-20	4e-36	6e-25	predicted protein	Populus trichocarpa	5e-41	80	T	S-adenosylmethionine decarboxylase
Contig666	8e-61	2e-51	-	3e-11	unknown	Medicago truncatula	1e-89	72	I	Phosphatidylinositol transfer protein SEC14 and related proteins
Contig667	1e-129	1e-140	0	1e-29	mitogen-activated kinase kinase kinase alpha	Lotus japonicus	1e-126	85	T	MEKK and related serine/threonine protein kinases
Contig668	1e-103	1e-146	1e-48	-	class I chitinase	Medicago sativa	1e-144	91	R	Predicted chitinase
Contig669	3e-51	4e-74	4e-36	7e-15	ferredoxin I	Trifolium pratense	2e-75	93	-
Contig670	-	-	-	-	-	-	-	-
Contig671	1e-113	1e-122	1e-140	6e-34	YT521-B-like protein	Medicago truncatula	1e-102	80	R	Uncharacterized high-glucose-regulated protein
Contig672	2e-83	3e-94	1e-114	-	unknown	Medicago truncatula	7e-91	73	J	Protein required for 18S rRNA maturation and 40S ribosome biogenesis
Contig673	3e-68	2e-79	2e-35	-	predicted protein	Populus trichocarpa	4e-40	43	-
Contig674	1e-104	1e-116	1e-148	4e-32	RecName: Full=Methylcrotonoyl-CoA carboxylase subunit alpha, mitochondrial; Short=MCCase subunit alpha; AltName: Full=3-methylcrotonyl-CoA carboxylase 1; AltName: Full=3-methylcrotonyl-CoA:carbon dioxide ligase subunit alpha; Flags: Precursor	-	1e-102	83	IE	3-Methylcrotonyl-CoA carboxylase, biotin-containing subunit/Propionyl-CoA carboxylase, alpha chain/Acetyl-CoA carboxylase, biotin carboxylase subunit
Contig675	2e-57	3e-85	-	-	hypothetical protein	Vitis vinifera	4e-37	51	-
Contig676	1e-107	1e-101	0	6e-68	unknown	Medicago truncatula	1e-106	97	TU	GTPase Rab1/YPT1, small G protein superfamily, and related GTP-binding proteins
Contig677	2e-46	3e-60	-	2e-12	unknown	Glycine max	8e-44	71	-
Contig678	8e-17	7e-13	7e-22	-	RecName: Full=Non-cyanogenic beta-glucosidase; Flags: Precursor gi|21955|emb|CAA40058.1| beta-glucosidase	Trifolium repens	2e-18	97	G	Beta-glucosidase, lactase phlorizinhydrolase, and related proteins
Contig679	1e-38	1e-29	5e-53	-	unknown	Medicago truncatula	1e-42	94	-
Contig680	9e-74	1e-77	6e-81	9e-70	RecName: Full=Probable histone H2B.1	-	3e-75	98	B	Histone H2B
Contig681	2e-50	5e-54	9e-40	7e-12	unknown	Medicago truncatula	1e-51	91	-
Contig682	3e-83	2e-57	2e-44	1e-10	unknown	Glycine max	3e-81	75	-
Contig683	2e-69	1e-25	2e-13	3e-17	RecName: Full=Histone H1; AltName: Full=PsH1b; AltName: Full=PsH1b-40 gi|20762|emb|CAA29123.1| unnamed protein product	Pisum sativum	9e-76	69	-
Contig684	5e-54	7e-85	-	-	unknown	Medicago truncatula	1e-102	80	-
Contig685	1e-57	1e-21	5e-60	-	prenyl-dependent CAAX protease, putative	Ricinus communis	8e-37	49	-
Contig686	1e-102	1e-79	1e-104	2e-27	predicted protein	Populus trichocarpa	4e-93	78	R	Predicted alpha/beta hydrolase
Contig687	-	-	-	-	-	-	-	-
Contig688	1e-60	2e-54	2e-32	-	unknown	Medicago truncatula	4e-76	70	D	Mitotic checkpoint protein PRCC
Contig689	5e-84	7e-53	6e-41	7e-12	AT-rich element binding factor 1	Pisum sativum	2e-51	55	-
Contig690	8e-64	1e-58	-	1e-19	AN1-like transcription factor	Glycine max	4e-59	72	R	Predicted Zn-finger protein
Contig691	4e-51	8e-54	1e-30	3e-11	conserved hypothetical protein	Ricinus communis	1e-48	80	-
Contig692	2e-71	1e-82	-	-	hypothetical protein	Trifolium pratense	5e-86	91	K	CREB binding protein/P300 and related TAZ Zn-finger proteins
Contig693	2e-75	1e-108	2e-75	-	unknown	Populus trichocarpa	1e-75	65	-
Contig694	-	-	-	-	-	-	-	-
Contig695	4e-61	-	3e-40	1e-35	PREDICTED: hypothetical protein	Vitis vinifera	3e-52	64	O	Predicted E3 ubiquitin ligase
Contig696	4e-20	3e-27	8e-14	3e-12	PREDICTED: hypothetical protein	Vitis vinifera	2e-20	70	-
Contig697	3e-96	1e-116	2e-53	3e-36	lateral organ boundaries domain protein	Caragana korshinskii	1e-107	82	-
Contig698	7e-69	5e-25	-	3e-17	RecName: Full=Histone H1; AltName: Full=PsH1b; AltName: Full=PsH1b-40 gi|20762|emb|CAA29123.1| unnamed protein product	Pisum sativum	1e-77	69	-
Contig699	-	-	-	-	-	-	-	-
Contig700	1e-20	-	-	-	conserved hypothetical protein	Ricinus communis	2e-12	47	-
Contig701	3e-87	1e-104	1e-78	-	chlorophyll A/B binding protein, putative	Ricinus communis	1e-79	73	-
Contig702	2e-80	5e-98	2e-66	-	unknown	Glycine max	5e-76	68	L	DNA-binding protein C1D involved in regulation of double-strand break repair
Contig703	1e-122	1e-133	2e-87	3e-42	unknown	Medicago truncatula	1e-116	85	-
Contig704	1e-38	2e-42	9e-24	9e-29	unknown	Medicago truncatula	3e-40	95	J	60s ribosomal protein L15/L27
Contig705	4e-56	2e-46	4e-14	-	unknown	Glycine max	2e-52	75	R	FOG: Kelch repeat
Contig706	1e-122	1e-120	3e-21	4e-35	hypothetical protein	Trifolium pratense	1e-115	82	R	WD40 repeat-containing protein
Contig707	2e-90	1e-112	-	-	ATP binding protein, putative	Ricinus communis	5e-70	59	-
Contig708	1e-58	9e-79	4e-11	-	predicted protein	Populus trichocarpa	3e-61	75	G	Beta-fructofuranosidase (invertase)
Contig709	7e-95	1e-117	-	-	leucine rich repeat protein	Cicer arietinum	1e-121	89	R	FOG: Leucine rich repeat
Contig710	1e-39	3e-46	5e-50	-	unknown	Glycine max	5e-37	72	J	60s acidic ribosomal protein P1
Contig711	2e-62	2e-63	1e-17	4e-13	unknown	Glycine max	6e-60	76	R	Predicted RNA-binding protein, contains SWAP and G-patch domains
Contig712	5e-99	-	1e-82	-	unknown	Glycine max	5e-97	83	-
Contig713	8e-47	1e-64	7e-37	-	PREDICTED: hypothetical protein	Vitis vinifera	5e-44	56	-
Contig714	3e-89	9e-64	7e-50	1e-19	predicted protein	Populus trichocarpa	1e-92	81	-
Contig715	6e-59	3e-30	2e-71	-	putative thioredoxin m2	Pisum sativum	2e-57	78	O	Thioredoxin-like protein
Contig716	6e-61	1e-116	2e-59	3e-17	conserved hypothetical protein	Ricinus communis	2e-55	51	-
Contig717	5e-81	2e-92	1e-20	-	unknown	Glycine max	5e-78	76	G	Aquaporin (major intrinsic protein family)
Contig718	-	-	-	-	-	-	-	-
Contig719	4e-63	1e-109	3e-46	-	unknown	Medicago truncatula	1e-101	75	-
Contig720	5e-75	2e-37	9e-31	-	unknown	Glycine max	1e-72	81	-
Contig721	2e-46	2e-57	-	9e-11	unknown	Medicago truncatula	1e-54	74	R	Predicted Zn-finger protein
Contig722	9e-57	5e-60	-	-	unknown	Glycine max	9e-38	39	-
Contig723	3e-43	7e-25	-	-	predicted protein	Populus trichocarpa	2e-24	50	-
Contig724	-	-	-	-	-	-	-	-
Contig725	-	-	-	-	-	-	-	-	-
Contig726	2e-76	1e-80	1e-125	7e-27	unknown	Glycine max	5e-72	75	-
Contig727	2e-78	8e-69	2e-38	-	sucrose transport protein SUF1	Phaseolus vulgaris	2e-76	76	G	Sucrose transporter and related proteins
Contig728	1e-101	-	9e-31	5e-68	succinate dehydrogenase, putative	Ricinus communis	1e-96	79	C	Succinate dehydrogenase, Fe-S protein subunit
Contig729	1e-24	2e-32	-	3e-11	NAC1	Medicago truncatula	9e-29	85	-
Contig730	1e-119	-	0	1e-41	unknown	Medicago truncatula	1e-123	95	-
Contig731	2e-55	2e-63	2e-49	-	hypothetical protein SORBIDRAFT_01g031530	Sorghum bicolor	1e-38	59	-
Contig732	1e-141	1e-139	0	1e-112	predicted protein	Populus trichocarpa	1e-135	93	E	Isocitrate dehydrogenase, alpha subunit
Contig733	4e-49	8e-67	7e-16	-	unknown	Glycine max	5e-47	51	-
Contig734	5e-60	1e-111	-	-	Ubiquitin; TRAF-like	Medicago truncatula	5e-91	65	R	Zn finger protein
Contig735	1e-103	1e-104	0	5e-74	unknown	Medicago truncatula	1e-101	96	R	Ras-related GTPase
Contig736	6e-79	2e-87	-	1e-10	Pyruvate carboxyltransferase	Medicago truncatula	4e-85	75	CE	Hydroxymethylglutaryl-CoA lyase
Contig737	1e-135	1e-135	1e-170	1e-122	tubulin beta-2	Arabidopsis lyrata	1e-134	98	Z	Beta tubulin
Contig738	5e-33	2e-44	5e-19	1e-12	RecName: Full=Elongation factor Tu, chloroplastic; Short=EF-Tu; Flags: Precursor gi|2330655|emb|CAA74893.1| choloroplast translation elongation factor	Pisum sativum	1e-39	73	J	Mitochondrial translation elongation factor Tu
Contig739	3e-33	5e-41	-	-	PREDICTED: hypothetical protein	Vitis vinifera	3e-28	51	-
Contig740	1e-33	3e-37	5e-32	-	unknown	Medicago truncatula	5e-35	79	O	Molecular chaperone (DnaJ superfamily)
Contig741	1e-125	1e-130	0	4e-60	unknown	Medicago truncatula	1e-127	98	O	26S proteasome regulatory complex, subunit RPN5/PSMD12
Contig742	4e-81	1e-91	1e-146	-	unknown	Glycine max	1e-79	78	-
Contig743	4e-40	4e-57	5e-14	-	Senescence-associated protein, putative	Medicago truncatula	1e-54	84	R	FOG: PPR repeat
Contig744	2e-71	8e-96	8e-47	-	unknown	Medicago truncatula	1e-83	78	-
Contig745	4e-93	1e-104	1e-115	-	unknown	Glycine max	1e-90	83	-
Contig746	1e-101	1e-117	7e-81	4e-13	predicted protein	Populus trichocarpa	4e-85	70	D	Cdc2-related protein kinase
Contig747	3e-45	5e-48	2e-50	-	unknown	Glycine max	5e-43	83	R	Uncharacterized membrane protein, predicted efflux pump
Contig748	6e-83	4e-52	8e-19	1e-13	unknown	Medicago truncatula	1e-102	94	-
Contig749	5e-73	5e-83	6e-75	-	unknown	Medicago truncatula	1e-80	86	-
Contig750	1e-104	1e-128	2e-23	-	unknown	Medicago truncatula	1e-123	89	-
Contig751	2e-60	4e-51	1e-121	1e-34	unknown	Medicago truncatula	3e-61	98	O	Multifunctional chaperone (14-3-3 family)
Contig752	1e-92	1e-92	5e-14	8e-18	protein BMH2	Aspergillus terreus	1e-125	98	O	Multifunctional chaperone (14-3-3 family)
Contig753	2e-58	3e-80	7e-50	-	beta-amylase	Glycine max	5e-55	65	-
Contig754	-	3e-12	-	-	predicted protein	Populus trichocarpa	2e-09	27	J	Translation initiation factor 3, subunit g (eIF-3g)
Contig755	8e-87	1e-40	1e-63	-	PREDICTED: hypothetical protein	Vitis vinifera	8e-72	71	-
Contig756	3e-71	1e-82	3e-95	-	Zinc finger, AN1-type; Zinc finger, A20-type	Medicago truncatula	3e-78	87	R	Predicted Zn-finger protein
Contig757	5e-63	6e-66	-	2e-24	SKP1 component	Medicago truncatula	8e-57	84	O	SCF ubiquitin ligase, Skp1 component
Contig758	5e-48	9e-36	-	-	3-5 exonuclease, putative	Ricinus communis	4e-40	47	R	Predicted 3'-5' exonuclease
Contig759	3e-70	6e-87	-	-	hypothetical protein SELMODRAFT_449207	Selaginella moellendorffii	3e-80	62	-
Contig760	3e-76	1e-90	3e-64	-	unknown	Glycine max	1e-72	72	E	Branched chain aminotransferase BCAT1, pyridoxal phosphate enzymes type IV superfamily
Contig761	1e-112	1e-120	-	-	unnamed protein product	Vitis vinifera	4e-74	59	A	Subunit of tRNA-specific adenosine-34 deaminase
Contig762	1e-20	2e-26	-	-	predicted protein	Populus trichocarpa	4e-11	48	-
Contig763	8e-83	8e-37	2e-31	-	S-adenosylmethionine decarboxylase	Phaseolus vulgaris	4e-73	77	T	S-adenosylmethionine decarboxylase
Contig764	8e-98	1e-116	1e-111	3e-42	unknown	Medicago truncatula	1e-112	91	E	ATP phosphoribosyltransferase
Contig765	6e-45	1e-17	9e-12	-	unknown	Glycine max	6e-43	59	R	FOG: RRM domain
Contig766	-	-	-	-	-	-	-	-
Contig767	4e-16	5e-14	4e-33	-	hypothetical protein ARALYDRAFT_490168	Arabidopsis lyrata	2e-16	55	Z	Kinesin (KAR3 subfamily)
Contig768	8e-26	-	-	-	unknown	Glycine max	2e-19	43
Contig769	1e-110	1e-112	8e-90	-	peroxidase	Medicago sativa	1e-111	84	-
Contig770	1e-78	4e-54	1e-134	1e-25	hypothetical protein	Cleome spinosa	5e-69	66	L	Nucleotide excision repair factor NEF2, RAD23 component
Contig771	2e-78	2e-80	1e-105	7e-15	unknown	Medicago truncatula	5e-78	90	U	Protein required for fusion of vesicles in vesicular transport, alpha-SNAP
Contig772	4e-63	3e-75	-	-	hypothetical protein MtrDRAFT_AC157375g21v1	Medicago truncatula	1e-63	81	-
Contig773	6e-98	1e-111	1e-129	5e-22	unknown	Glycine max	8e-96	90	JD	rRNA processing protein
Contig774	8e-80	2e-89	2e-44	-	unknown	Glycine max	2e-77	72	-
Contig775	9e-60	6e-29	1e-133	2e-30	unknown	Glycine max	2e-57	91	GE	Glucose-6-phosphate/phosphate and phosphoenolpyruvate/phosphate antiporter
Contig776	1e-115	1e-122	1e-136	1e-34	photosystem II type I chlorophyll a/b-binding protein	Glycine max	1e-113	90	-
Contig777	1e-60	9e-83	-	3e-23	TCP domain class transcription factor	Malus x	8e-48	55	-
Contig778	2e-59	8e-68	1e-17	-	bimodular protein	Medicago sativa	6e-67	75	-
Contig779	2e-62	2e-73	2e-71	-	universal stress protein	Arachis hypogaea	6e-64	76	-
Contig780	2e-78	4e-72	6e-44	1e-10	unknown	Medicago truncatula	6e-87	95	M	Choline kinase
Contig781	2e-64	9e-72	5e-29	-	predicted protein	Populus trichocarpa	1e-33	41	A	RNA-binding protein Bicaudal-C
Contig782	8e-69	1e-71	1e-114	7e-15	unknown	Medicago truncatula	2e-69	97	K	Transcription factor MBF1
Contig783	2e-19	9e-35	-	-	N7 protein	Medicago truncatula	2e-22	51	R	Leucine rich repeat proteins, some proteins contain F-box
Contig784	3e-75	2e-70	1e-20	-	putative glycine-rich RNA-binding protein 1	Malus prunifolia	8e-69	71	R	FOG: RRM domain
Contig785	2e-77	5e-78	1e-136	9e-33	CBL-interacting protein kinase	Vigna unguiculata	5e-76	93	T	Serine/threonine protein kinase
Contig786	-	-	-	-	-	-	-	-
Contig787	2e-68	3e-80	5e-85	-	universal stress protein	Arachis hypogaea	3e-70	77	-
Contig788	2e-57	4e-55	1e-105	2e-48	putative 60S ribosomal protein L35	Rheum australe	4e-56	95	J	60S ribosomal protein L35
Contig789	4e-46	1e-57	7e-25	-	unknown	Medicago truncatula	3e-51	81	-
Contig790	2e-80	2e-96	8e-28	7e-21	Granulin; Peptidase C1A, papain	Medicago truncatula	4e-94	85	O	Cysteine proteinase Cathepsin L
Contig791	1e-103	1e-113	1e-131	-	unnamed protein product	Homo sapiens	1e-100	84	O	Asparaginyl peptidases
Contig792	1e-106	1e-109	0	5e-65	Glycoside transferase, six-hairpin, subgroup	Medicago truncatula	1e-107	94	-
Contig793	2e-62	9e-39	2e-31	-	unknown	Medicago truncatula	3e-65	76	-
Contig794	2e-61	2e-65	1e-72	8e-24	unknown	Glycine max	2e-58	81	A	Alternative splicing factor ASF/SF2 (RRM superfamily)
Contig795	-	-	-	-	-	-	-	-
Contig796	5e-81	2e-69	2e-38	-	hypothetical protein	Trifolium pratense	2e-97	91	R	Predicted RNA-binding protein
Contig797	1e-82	5e-93	1e-133	-	conserved hypothetical protein	Ricinus communis	2e-77	70	-
Contig798	5e-79	-	1e-134	2e-12	Fe-superoxide dismutase precursor	Medicago sativa	2e-88	70	P	Manganese superoxide dismutase
Contig799	2e-96	-	1e-30	-	unknown	Glycine max	2e-94	74	-
Contig800	2e-23	2e-34	8e-68	-	predicted protein	Populus trichocarpa	5e-34	61	A	RNA-binding protein Sam68 and related KH domain proteins
Contig801	7e-91	8e-55	1e-161	3e-17	serine/threonine/tyrosine kinase	Arachis hypogaea	3e-79	87	T	Tyrosine kinase specific for activated (GTP-bound) p21cdc42Hs
Contig802	1e-121	1e-97	1e-144	-	unknown	Glycine max	1e-118	87	R	Tub family proteins
Contig803	9e-89	2e-91	1e-29	-	PREDICTED: hypothetical protein	Vitis vinifera	1e-78	74	J	Regulator of ribosome synthesis
Contig804	6e-67	2e-54	1e-107	3e-13	unknown	Medicago truncatula	3e-66	91	P	ATP sulfurylase (sulfate adenylyltransferase)
Contig805	2e-62	4e-88	4e-67	-	unknown	Medicago truncatula	3e-81	85	K	CREB binding protein/P300 and related TAZ Zn-finger proteins
Contig806	2e-89	3e-90	1e-143	2e-30	CBL-interacting protein kinase	Vigna unguiculata	4e-88	94	T	Serine/threonine protein kinase
Contig807	1e-29	1e-88	-	-	DNA binding protein, putative	Ricinus communis	2e-26	40	-
Contig808	7e-65	5e-28	9e-99	-	unknown	Glycine max	4e-59	65	O	Thioredoxin-like protein
Contig809	-	-	-	-	-	-	-	-
Contig810	1e-99	5e-73	2e-59	-	unknown	Glycine max	2e-97	79	E	Branched chain aminotransferase BCAT1, pyridoxal phosphate enzymes type IV superfamily
Contig811	2e-99	5e-21	2e-44	-	unknown	Glycine max	9e-87	72	S	Thioredoxin Thioredoxin
Contig812	9e-66	1e-32	2e-16	-	High mobility group proteins HMG-I and HMG-Y; Linker histone, N-terminal	Medicago truncatula	2e-30	44	W	Ultrahigh sulfur keratin-associated protein
Contig813	3e-72	2e-47	8e-16	-	PREDICTED: hypothetical protein	Vitis vinifera	3e-60	62	-
Contig814	8e-14	4e-15	-	2e-14	predicted protein	Populus trichocarpa	5e-12	92	O	Cyclophilin type peptidyl-prolyl cis-trans isomerase
Contig815	2e-54	2e-36	3e-58	-	RNA-binding region-containing protein, putative	Ricinus communis	3e-60	61	R	Predicted RNA-binding protein SEB4 (RRM superfamily)
Contig816	6e-95	1e-103	1e-165	3e-17	conserved hypothetical protein	Ricinus communis	4e-72	60	-
Contig817	2e-78	6e-67	2e-28	-	unknown	Glycine max	8e-73	75	R	FOG: Kelch repeat
Contig818	1e-122	1e-130	-	2e-15	General substrate transporter	Medicago truncatula	1e-127	95	R	Predicted transporter (major facilitator superfamily)
Contig819	-	-	-	-	unnamed protein product	Blastocystis hominis	2e-10	33	-
Contig820	1e-101	-	1e-125	8e-18	unknown	Populus trichocarpa	6e-78	58	R	Peroxisomal membrane protein MPV17 and related proteins
Contig821	4e-63	5e-54	2e-22	-	kruppel-like zinc finger protein	Trifolium repens	1e-98	96	R	FOG: Zn-finger
Contig822	1e-48	4e-53	-	-	putative mitochondrial dicarboxylate carrier protein	Trifolium pratense	2e-51	71	C	Mitochondrial oxoglutarate/malate carrier proteins
Contig823	4e-27	1e-44	-	-	unknown	Glycine max	1e-24	38	-
Contig824	3e-99	1e-93	0	3e-72	unknown	Medicago truncatula	1e-98	97	TU	GTPase Rab1/YPT1, small G protein superfamily, and related GTP-binding proteins
Contig825	-	-	-	-	-	-	-	-
Contig826	-	-	-	-	-	-	-	-
Contig827	5e-86	1e-86	0	1e-116	predicted protein	Populus trichocarpa	9e-85	89	C	Vacuolar H+-ATPase V0 sector, subunits c/c'
Contig828	-	-	-	-	-	-	-	-
Contig829	1e-59	2e-86	6e-69	-	unknown	Medicago truncatula	1e-79	87	K	CREB binding protein/P300 and related TAZ Zn-finger proteins
Contig830	6e-79	1e-112	4e-39	-	unknown	Medicago truncatula	1e-110	89	-
Contig831	1e-49	6e-60	1e-17	-	dehydration responsive element binding protein	Halimodendron halodendron	9e-52	82	-
Contig832	9e-19	8e-21	-	-	unknown	Glycine max	2e-12	73	F	Xanthine/uracil transporters
Contig833	-	-	-	-	-	-	-	-
Contig834	1e-40	-	-	-	PREDICTED: hypothetical protein	Vitis vinifera	3e-32	61	-
Contig835	3e-97	-	-	2e-43	conserved hypothetical protein	Ricinus communis	2e-78	69	A	Polyadenylation factor I complex, subunit, Yth1 (CPSF subunit)
Contig836	2e-89	2e-52	1e-157	-	unknown	Medicago truncatula	4e-97	85	R	FOG: Ankyrin repeat
Contig837	-	-	-	-	serine/arginine repetitive matrix protein 2	synthetic construct	4e-06	28	A	Splicing coactivator SRm160/300, subunit SRm300
Contig838	1e-64	2e-42	1e-36	-	unknown	Medicago truncatula	3e-89	78	D	Mitotic checkpoint protein PRCC
Contig839	6e-53	1e-108	3e-55	1e-19	hypothetical protein	Vitis vinifera	4e-58	53	-
Contig840	6e-41	8e-71	9e-12	-	chaperone protein DNAj, putative	Ricinus communis	2e-29	48	O	Molecular chaperone (DnaJ superfamily)
Contig841	-	-	-	-	-	-	-	-
Contig842	-	-	-	-	-	-	-	-
Contig843	-	-	-	-	predicted protein	Physcomitrella patens	7e-06	31	-
Contig844	4e-97	1e-108	1e-63	7e-12	PREDICTED: hypothetical protein	Vitis vinifera	3e-96	81	-
Contig845	1e-105	1e-90	1e-133	2e-46	PREDICTED: hypothetical protein	Vitis vinifera	2e-86	74	U	Ran-binding protein RANBP1 and related RanBD domain proteins
Contig846	-	-	-	-	-	-	-	-
Contig847	6e-67	1e-116	3e-46	-	unknown	Medicago truncatula	1e-111	78	-
Contig848	1e-30	1e-72	-	-	f-box family protein	Populus trichocarpa	1e-31	44	-
Contig849	1e-112	2e-33	1e-100	1e-10	hypothetical protein	Vitis vinifera	1e-102	82	-
Contig850	8e-51	2e-79	-	-	Ubiquitin; TRAF-like	Medicago truncatula	4e-70	61	R	Zn finger protein
Contig851	-	2e-21	-	-	unknown	Medicago truncatula	6e-19	66	K	Transcription factor HEX, contains HOX and HALZ domains
Contig852	6e-76	6e-82	1e-139	-	unknown	Medicago truncatula	1e-76	91	-
Contig853	4e-84	2e-52	1e-23	-	unknown	Medicago truncatula	6e-99	84	GC	UDP-glucuronosyl and UDP-glucosyl transferase
Contig854	1e-95	4e-97	1e-142	5e-16	RecName: Full=Outer plastidial membrane protein porin; AltName: Full=Voltage-dependent anion-selective channel protein; Short=VDAC gi|396819|emb|CAA80988.1| Porin	Pisum sativum	1e-100	82	P	Porin/voltage-dependent anion-selective channel protein
Contig855	3e-41	1e-101	-	-	predicted protein	Populus trichocarpa	5e-38	43	-
Contig856	9e-60	4e-75	-	-	leucine-rich repeat-like protein	Stylosanthes hamata	6e-58	51	-
Contig857	1e-115	1e-127	3e-55	1e-19	unknown	Medicago truncatula	1e-124	96	-
Contig858	4e-72	7e-76	3e-18	-	zinc finger protein	Cicer arietinum	3e-91	75	R	FOG: Zn-finger
Contig859	1e-110	1e-113	0	1e-87	predicted protein	Populus trichocarpa	1e-108	91	J	Translation initiation factor 4F, helicase subunit (eIF-4A) and related helicases
Contig860	2e-76	3e-47	1e-23	-	unknown	Medicago truncatula	2e-89	83	GC	UDP-glucuronosyl and UDP-glucosyl transferase
Contig861	3e-50	2e-51	0	8e-27	type 2A protein phosphatase-1	Vicia faba	5e-49	100	T	Serine/threonine protein phosphatase 2A, catalytic subunit
Contig862	3e-60	2e-47	1e-94	4e-13	predicted protein	Populus trichocarpa	9e-54	74	-
Contig863	2e-64	1e-57	1e-105	-	VTC2-like protein	Malus x	7e-54	68	R	Predicted hydrolase (HIT family)
Contig864	6e-72	1e-71	1e-105	2e-12	unknown	Medicago truncatula	5e-69	89	K	Protein associated with transcriptional elongation factor ELL
Contig865	5e-79	5e-80	4e-27	5e-16	Hsp90 co-chaperone AHA1, putative	Ricinus communis	8e-82	68	S	Uncharacterized conserved protein
Contig866	1e-110	1e-40	9e-99	2e-27	putative cysteine protease	Lathyrus sativus	1e-125	89	O	Cysteine proteinase Cathepsin L
Contig867	7e-73	3e-88	1e-91	-	unknown	Glycine max	7e-71	76	-
Contig868	2e-74	5e-19	1e-54	-	unnamed protein product	Vitis vinifera	5e-45	57	-
Contig869	6e-84	1e-108	2e-22	3e-17	PREDICTED: hypothetical protein	Vitis vinifera	1e-76	62	F	Cytidine deaminase
Contig870	2e-50	1e-60	-	-	Magnesium-protoporphyrin O-methyltransferase, putative	Ricinus communis	2e-42	70	H	Methyltransferases Methyltransferases
Contig871	2e-68	-	5e-97	-	unknown	Medicago truncatula	7e-77	96	-
Contig872	1e-18	1e-18	-	-	glycine-rich protein	Solanum lycopersicum	5e-20	68	-
Contig873	3e-62	-	6e-81	-	PREDICTED: hypothetical protein	Vitis vinifera	3e-76	61	T	Predicted regulator of the ubiquitin pathway (contains UAS and UBX domains)
Contig874	3e-85	4e-24	1e-114	-	unknown protein	Glycine max	3e-83	79	V	DRIM (Down-regulated in metastasis)-like proteins
Contig875	8e-58	4e-47	7e-34	2e-48	Heat shock factor protein, putative	Ricinus communis	6e-50	66	K	Heat shock transcription factor
Contig876	2e-93	2e-99	1e-36	-	unknown	Glycine max	2e-91	87	-
Contig877	4e-35	3e-54	-	-	predicted protein	Populus trichocarpa	4e-30	55	S	Defense-related protein containing SCP domain
Contig878	2e-81	3e-87	1e-164	2e-21	PHD4	Medicago truncatula	5e-86	97	R	Uncharacterized PHD Zn-finger protein
Contig879	5e-87	1e-91	1e-119	-	1-aminocyclopropane-1-carboxylate oxidase	Trifolium repens	4e-95	93	QR	Iron/ascorbate family oxidoreductases
Contig880	1e-133	1e-135	1e-136	1e-149	unknown	Glycine max	1e-131	97	J	60s ribosomal protein L2/L8
Contig881	3e-40	1e-102	-	-	hypothetical protein	Glycine max	3e-71	61
Contig882	3e-56	1e-30	2e-16	-	High mobility group proteins HMG-I and HMG-Y; Linker histone, N-terminal	Medicago truncatula	3e-28	47	W	Ultrahigh sulfur keratin-associated protein
Contig883	5e-24	2e-27	-	-	unknown	Glycine max	5e-22	88
Contig884	1e-116	1e-116	2e-59	8e-18	gamma-actin act-Penicillium chrysogenum	Penicillium chrysogenum	1e-131	99	Z	Actin and related proteins
Contig885	1e-59	8e-67	1e-112	-	RecName: Full=Secretory carrier-associated membrane protein; Short=Secretory carrier membrane protein gi|3941289|gb|AAC82326.1| similarity to SCAMP37	Pisum sativum	1e-63	92	U	Secretory carrier membrane protein
Contig886	2e-52	1e-52	1e-101	5e-27	fiber polyubiquitin	Gossypium barbadense	2e-51	94	OR	Ubiquitin and ubiquitin-like proteins
Contig887	5e-90	9e-92	2e-59	1e-13	PREDICTED: hypothetical protein	Vitis vinifera	3e-55	59	I	Lysophospholipase Lysophospholipase
Contig888	3e-16	7e-19	1e-69	-	nitrilase-associated protein	Zea mays	6e-13	47	-
Contig889	3e-74	4e-79	1e-166	1e-25	GH1 protein	Medicago truncatula	3e-76	95	-
Contig890	6e-76	1e-108	4e-39	-	unknown	Medicago truncatula	1e-106	87	-
Contig891	7e-78	2e-80	1e-168	1e-28	unknown	Medicago truncatula	5e-77	95
Contig892	4e-37	2e-29	1e-11	-	unnamed protein product	Vitis vinifera	1e-30	54	-
Contig893	7e-24	-	2e-34	-	unknown	Glycine max	4e-21	77
Contig894	1e-107	1e-114	1e-131	-	unknown	Medicago truncatula	1e-111	94	I	Acyl-CoA synthetase
Contig895	2e-86	8e-87	1e-137	1e-127	unknown	Medicago truncatula	2e-84	99	J	Ubiquitin/40S ribosomal protein S27a fusion
Contig896	5e-62	1e-40	-	-	PREDICTED: similar to tobamovirus multiplication 1	Vitis vinifera	3e-64	70	-
Contig897	1e-63	4e-76	-	-	leucine-rich repeat-like protein	Stylosanthes hamata	1e-62	52	-
Contig898	-	-	-	-	-	-	-	-
Contig899	2e-84	3e-50	1e-147	2e-15	serine/threonine/tyrosine kinase	Arachis hypogaea	3e-73	87	T	Tyrosine kinase specific for activated (GTP-bound) p21cdc42Hs
Contig900	-	-	-	-	-	-	-	-
Contig901	1e-85	3e-99	8e-90	-	germin-like protein 8	Glycine max	6e-82	74	-
Contig902	5e-56	2e-68	-	-	PREDICTED: hypothetical protein	Vitis vinifera	1e-47	64	-
Contig903	1e-93	1e-116	8e-53	3e-11	proline-rich protein	Capsicum annuum	2e-77	70	-
Contig904	-	-	-	-	GK23965	Drosophila willistoni	2e-06	24
Contig905	1e-101	1e-110	1e-88	-	Dual specificity protein phosphatase	Medicago truncatula	1e-108	84	V	Dual specificity phosphatase
Contig906	5e-41	-	1e-35	2e-30	YGGT family protein	Arabidopsis lyrata	2e-37	52	-
Contig907	2e-12	9e-12	-	-	conserved hypothetical protein	Ricinus communis	8e-15	55	-
Contig908	2e-60	1e-112	3e-18	8e-18	unknown	Medicago truncatula	1e-108	86	-
Contig909	-	-	-	-	-	-	-	-
Contig910	4e-23	4e-18	4e-29	-	unknown	Glycine max	4e-21	95	R	CCCH-type Zn-finger protein
Contig911	2e-64	2e-25	1e-38	-	unknown	Glycine max	2e-62	65	O	Predicted E3 ubiquitin ligase
Contig912	1e-104	1e-116	1e-160	6e-40	unknown	Medicago truncatula	1e-114	92	H	Uroporphyrinogen decarboxylase
Contig913	8e-44	4e-53	2e-28	-	unnamed protein product	Vitis vinifera	1e-21	54	-
Contig914	3e-35	2e-39	1e-56	4e-24	unknown	Arachis hypogaea	3e-34	86
Contig915	3e-93	3e-99	3e-24	2e-18	Mitogen-activated protein kinase kinase kinase, putative	Ricinus communis	1e-83	81	T	MEKK and related serine/threonine protein kinases
Contig916	1e-69	-	6e-16	-	unknown	Glycine max	3e-67	78	-
Contig917	3e-62	1e-25	7e-16	7e-15	RecName: Full=Histone H1; AltName: Full=PsH1b; AltName: Full=PsH1b-40 gi|20762|emb|CAA29123.1| unnamed protein product	Pisum sativum	6e-66	71	-
Contig918	-	-	6e-19	-	-	-	-	-
Contig919	-	-	-	-	-	-	-	-
Contig920	-	-	-	-	-	-	-	-
Contig921	1e-101	-	1e-142	6e-34	unknown	Medicago truncatula	1e-110	85	R	Esterase D
Contig922	1e-105	-	3e-40	1e-35	PREDICTED: hypothetical protein	Vitis vinifera	7e-91	70	O	Predicted E3 ubiquitin ligase
Contig923	1e-126	1e-133	1e-133	2e-52	RecName: Full=Chlorophyll a-b binding protein 40, chloroplastic; AltName: Full=LHCII type I CAB-40; Short=LHCP; Flags: Precursor gi|19829|emb|CAA36958.1| unnamed protein product	Nicotiana tabacum	1e-125	90	-
Contig924	2e-32	5e-38	3e-23	-	dormancy-associated protein	Pisum sativum	6e-36	85	-
Contig925	-	-	-	-	PREDICTED: splicing factor, arginine/serine-rich 19-like	Sus scrofa	3e-06	23	-
Contig926	7e-76	1e-80	8e-65	-	unknown	Glycine max	7e-74	86	G	Ribose 5-phosphate isomerase
Contig927	-	-	-	-	-	-	-	-
Contig928	5e-91	7e-80	2e-68	-	polyphosphoinositide binding protein Ssh2p	Glycine max	5e-89	81	I	Phosphatidylinositol transfer protein PDR16 and related proteins
Contig929	1e-93	2e-99	1e-14	-	unknown	Medicago truncatula	6e-97	93	O	Molecular chaperone (DnaJ superfamily)
Contig930	1e-52	2e-30	3e-55	3e-11	ethylene-responsive factor 2	Halimodendron halodendron	3e-56	60	-
Contig931	1e-122	1e-116	2e-32	8e-18	putative mitogen-activated protein kinase 1	Medicago sativa	1e-135	94	T	MEKK and related serine/threonine protein kinases
Contig932	2e-83	4e-71	1e-102	3e-29	unknown	Glycine max	2e-81	73	-
Contig933	2e-75	5e-83	-	-	putative hydroxymethylglutaryl-CoA lyase	Trifolium pratense	2e-82	92	CE	Hydroxymethylglutaryl-CoA lyase
Contig934	7e-54	-	6e-81	-	unknown	Glycine max	3e-52	72	-
Contig935	1e-49	3e-70	-	-	conserved hypothetical protein	Ricinus communis	2e-40	62	-
Contig936	1e-106	1e-124	4e-58	-	unknown	Medicago truncatula	1e-122	96	-
Contig937	7e-52	8e-51	6e-19	-	TPA: 14-3-3 protein (Eurofung)	Aspergillus nidulans	2e-74	95	O	Multifunctional chaperone (14-3-3 family)
Contig938	1e-62	3e-81	-	-	lipase class 3 family protein	Arabidopsis lyrata	2e-63	57	I	Predicted lipase
Contig939	-	-	1e-23	2e-18	-	-	-	-
Contig940	3e-75	1e-102	2e-44	-	unknown	Glycine max	6e-73	59	-
Contig941	4e-86	1e-86	1e-143	2e-18	Aux/IAA protein	Glycine max	2e-76	76	-
Contig942	3e-81	1e-83	4e-85	5e-19	predicted protein	Populus trichocarpa	2e-74	82	J	Translation initiation factor 3, subunit g (eIF-3g)
Contig943	2e-63	4e-55	7e-99	-	unknown	Glycine max	2e-61	80	O	Mitochondrial chaperonin
Contig944	8e-98	1e-116	2e-38	-	Gibberellin receptor GID1, putative	Ricinus communis	2e-66	59	V	Arylacetamide deacetylase
Contig945	1e-115	-	0	2e-37	unknown	Glycine max	1e-112	89	G	D-ribulose-5-phosphate 3-epimerase
Contig946	4e-78	3e-98	2e-84	7e-12	unknown	Glycine max	5e-76	64	-
Contig947	4e-96	1e-95	1e-17	2e-12	E3 ubiquitin ligase	Trifolium repens	1e-126	100	S	FOG: Armadillo/beta-catenin-like repeats
Contig948	2e-83	2e-91	1e-123	-	leucine-rich repeat family protein	Glycine max	6e-80	77	R	FOG: Leucine rich repeat
Contig949	1e-60	3e-55	1e-72	-	Ser/Thr protein kinase	Lotus japonicus	2e-57	88	T	Serine/threonine protein kinase
Contig950	-	-	-	-	-	-	-	-
Contig951	9e-68	4e-64	8e-65	2e-49	unknown	Glycine max	9e-66	97	B	Histone 2A
Contig952	1e-113	1e-126	3e-95	4e-41	unknown	Medicago truncatula	1e-123	92	G	Aquaporin (major intrinsic protein family)
Contig953	3e-52	3e-19	-	-	PREDICTED: hypothetical protein	Vitis vinifera	8e-33	37	-
Contig954	2e-41	9e-47	9e-37	4e-19	unknown	Medicago truncatula	2e-44	86	-
Contig955	1e-29	4e-30	7e-50	-	unknown	Glycine max	1e-27	100	-
Contig956	4e-42	3e-70	1e-11	-	chaperone protein DNAj, putative	Ricinus communis	3e-29	48	O	Molecular chaperone (DnaJ superfamily)
Contig957	2e-71	-	6e-68	8e-14	unknown	Medicago truncatula	1e-77	91	R	Esterase D
Contig958	-	-	-	-	-	-	-	-
Contig959	6e-98	1e-104	5e-85	-	unknown	Glycine max	5e-95	82	G	Predicted mutarotase
Contig960	2e-35	7e-53	7e-28	-	unknown	Glycine max	2e-33	57	-
Contig961	4e-88	1e-103	1e-97	8e-21	malonyl-CoA:ACP transacylase 1-3	Arachis hypogaea	2e-85	74	I	Malonyl-CoA:ACP transacylase
Contig962	1e-104	1e-106	8e-53	-	unknown	Medicago truncatula	1e-100	74	-
Contig963	-	-	-	-	-	-	-	-
Contig964	7e-49	5e-59	5e-35	1e-22	unknown	Populus trichocarpa	6e-35	66	-
Contig965	5e-75	9e-79	1e-75	1e-10	unknown	Medicago truncatula	2e-76	81	-
Contig966	1e-104	1e-118	2e-62	-	unknown	Medicago truncatula	1e-100	84	O	Glutaredoxin-related protein
Contig967	5e-62	6e-46	-	-	unknown	Glycine max	4e-58	58	O	FOG: Predicted E3 ubiquitin ligase
Contig968	3e-90	2e-99	9e-71	7e-18	unknown	Glycine max	2e-87	79	-
Contig969	4e-18	1e-35	-	-	dormancy-associated protein	Pisum sativum	2e-31	57	-
Contig970	2e-74	4e-20	3e-43	-	unknown	Glycine max	2e-67	80	-
Contig971	2e-78	4e-73	0	2e-86	unknown	Glycine max	5e-76	99	J	40S ribosomal protein S23
Contig972	5e-61	1e-114	8e-16	-	unknown	Medicago truncatula	1e-111	86	-
Contig973	1e-109	1e-130	-	-	carboxylesterase np, putative	Ricinus communis	2e-96	69	I	Soluble epoxide hydrolase
Contig974	2e-87	1e-91	1e-78	-	unknown	Medicago truncatula	3e-89	87	CR	Zinc-binding oxidoreductase
Contig975	2e-32	2e-77	-	2e-21	predicted protein	Populus trichocarpa	3e-35	41	-
Contig976	3e-89	1e-98	1e-120	-	putative ras-GTPase-activating protein SH3-domain binding protein	Trifolium pratense	1e-107	87	T	RasGAP SH3 binding protein rasputin, contains NTF2 and RRM domains
Contig977	8e-64	5e-26	7e-16	7e-15	RecName: Full=Histone H1; AltName: Full=PsH1b; AltName: Full=PsH1b-40 gi|20762|emb|CAA29123.1| unnamed protein product	Pisum sativum	3e-68	72	-
Contig978	6e-77	1e-102	6e-26	-	conserved hypothetical protein	Medicago truncatula	1e-100	76	-
Contig979	3e-58	8e-75	2e-22	-	unknown	Glycine max	3e-56	71	O	Molecular chaperone (DnaJ superfamily)
Contig980	-	-	3e-15	-	-	-	-	-
Contig981	1e-79	1e-59	1e-159	4e-63	PREDICTED: hypothetical protein	Vitis vinifera	3e-77	93	U	Protein involved in glucose derepression and pre-vacuolar endosome protein sorting
Contig982	-	-	-	-	-	-	-	-
Contig983	3e-59	3e-57	1e-114	1e-25	unknown	Medicago truncatula	4e-58	95	GM	dTDP-glucose 4-6-dehydratase/UDP-glucuronic acid decarboxylase
Contig984	5e-36	5e-37	-	-	predicted protein	Nectria haematococca	1e-107	84	G	Transaldolase Transaldolase
Contig985	-	-	-	-	-	-	-	-
Contig986	3e-23	-	1e-26	-	unknown	Glycine max	4e-18	68	-
Contig987	2e-94	1e-111	1e-131	3e-17	Strong similarity to gi|4544471 F23E6.11 from Arabidopsis thaliana BAC gb|AC006580. and is a member of the PF|00492 Phosphoribosyl pyrophosphate synthase family	-	4e-77	65	FE	Ribose-phosphate pyrophosphokinase
Contig988	-	-	-	-	-	-	-	-
Contig989	8e-20	2e-14	3e-29	-	unknown	Medicago truncatula	1e-17	68	I	START domain-containing proteins involved in steroidogenesis/phosphatidylcholine transfer
Contig990	3e-90	3e-94	1e-30	6e-37	predicted protein	Populus trichocarpa	4e-89	88	-
Contig991	1e-116	1e-52	1e-172	2e-21	unknown	Glycine max	1e-112	89	S	Predicted membrane protein
Contig992	2e-90	2e-76	3e-46	2e-24	PHD6	Medicago truncatula	3e-95	85	R	Uncharacterized PHD Zn-finger protein
Contig993	1e-111	1e-115	3e-24	3e-26	purple acid phosphatase-like protein	Glycine max	1e-109	87	G	Purple acid phosphatase
Contig994	6e-57	3e-58	1e-14	-	unknown	Medicago truncatula	8e-56	63	G	Predicted phosphoglycerate mutase
Contig995	1e-115	2e-51	6e-60	-	PREDICTED: hypothetical protein	Vitis vinifera	1e-92	69	-
Contig996	3e-28	1e-25	7e-48	-	annexin-like protein	Medicago sativa	2e-28	90	U	Annexin Annexin
Contig997	4e-13	-	-	-	transcription initiation factor	Trifolium repens	3e-12	47	K	TATA box binding protein (TBP)-associated factor, RNA polymerase II
Contig998	-	2e-62	-	-	hypothetical protein	Vitis vinifera	4e-16	45
Contig999	8e-78	6e-87	2e-56	9e-21	unknown	Glycine max	2e-75	70	-
Contig1000	1e-83	-	1e-105	6e-15	unknown	Glycine max	1e-81	84	C	NADH-dehydrogenase (ubiquinone)
Contig1001	4e-56	1e-65	6e-32	-	unknown	Glycine max	3e-53	71	-
Contig1002	1e-118	1e-123	1e-140	7e-49	WD-repeat protein, putative	Ricinus communis	1e-111	89	R	WD40 repeat-containing protein
Contig1003	-	-	-	-	-	-	-	-
Contig1004	8e-49	3e-43	5e-26	3e-17	PREDICTED: hypothetical protein	Vitis vinifera	1e-44	55	-
Contig1005	4e-50	4e-54	1e-36	3e-14	unknown	Medicago truncatula	1e-51	93	-
Contig1006	-	-	-	-	Chain N, Homology Model For The Spinach Chloroplast 50s Subunit Fitted To 9.4a Cryo-Em Map Of The 70s Chlororibosome	-	2e-06	77
Contig1007	1e-105	1e-113	1e-177	1e-31	unknown	Glycine max	1e-101	78	-
Contig1008	1e-57	4e-88	-	-	C2	Medicago truncatula	1e-85	70	-
Contig1009	5e-88	9e-87	1e-141	2e-18	Aux/IAA protein	Glycine max	2e-77	77	-
Contig1010	-	-	-	-	proteoglycan-4 precursor	Entamoeba histolytica	2e-07	28	-
Contig1011	9e-89	1e-102	1e-103	1e-16	unknown	Glycine max	1e-86	80	C	Ubiquinol cytochrome c reductase assembly protein CBP3
Contig1012	1e-81	1e-115	3e-12	-	Protein of unknown function DUF716	Medicago truncatula	1e-112	86	-
Contig1013	-	-	-	-	SAD1f	Volvox carteri	3e-08	41	T	Serine/threonine protein kinase
Contig1014	4e-91	1e-104	2e-41	-	tRNA intron endonuclease, catalytic C-terminal	Medicago truncatula	1e-102	87	J	tRNA splicing endonuclease SEN2
Contig1015	1e-88	1e-59	1e-108	7e-21	UDP-glucose 4-epimerase	Pisum sativum	1e-88	92	M	UDP-glucose 4-epimerase/UDP-sulfoquinovose synthase
Contig1016	1e-50	9e-61	1e-91	2e-24	glutamyl-tRNA reductase precursor	Glycine max	1e-45	63	-
Contig1017	6e-38	1e-36	3e-24	-	60S acidic ribosomal protein P1, putative	Ricinus communis	6e-38	71	J	60s acidic ribosomal protein P1
Contig1018	2e-44	9e-51	4e-48	7e-12	unknown	Glycine max	1e-47	67	-
Contig1019	1e-108	8e-72	1e-100	1e-43	unknown	Glycine max	1e-106	91	-
Contig1020	-	-	-	1e-13	hypothetical protein ARALYDRAFT_902891	Arabidopsis lyrata	2e-07	62	-
Contig1021	-	-	-	-	-	-	-	-
Contig1022	1e-106	6e-51	1e-142	3e-26	Al-induced protein	Gossypium hirsutum	1e-99	83	-
Contig1023	5e-83	2e-83	1e-113	2e-67	unnamed protein product	Vitis vinifera	5e-81	93	OR	Ubiquitin and ubiquitin-like proteins
Contig1024	-	-	-	-	-	-	-	-
Contig1025	1e-88	1e-111	2e-62	-	unknown	Glycine max	4e-86	72	-
Contig1026	3e-58	6e-89	-	-	unknown	Glycine max	2e-55	65	-
Contig1027	1e-85	4e-80	1e-117	2e-18	PREDICTED: hypothetical protein	Vitis vinifera	1e-81	76	U	Golgi proteins involved in ER retention (RER)
Contig1028	1e-116	1e-130	-	8e-15	predicted protein	Populus trichocarpa	1e-105	72	P	p-Nitrophenyl phosphatase
Contig1029	8e-94	1e-108	1e-45	-	pre-pro cysteine proteinase	Vicia faba	1e-111	90	O	Cysteine proteinase Cathepsin F
Contig1030	1e-134	1e-135	1e-175	1e-121	unnamed protein product	Vitis vinifera	1e-133	99	C	Vacuolar H+-ATPase V1 sector, subunit B
Contig1031	3e-86	3e-91	1e-147	2e-24	unknown	Glycine max	7e-82	75	-
Contig1032	1e-77	2e-82	1e-112	6e-31	unknown	Medicago truncatula	4e-80	88	-
Contig1033	3e-81	3e-97	1e-63	-	protein with unknown function	Ricinus communis	2e-63	60	-
Contig1034	1e-55	2e-71	4e-39	-	bimodular protein	Medicago sativa	1e-72	80	-
Contig1035	-	-	-	-	putative capsid protein	Primula malacoides	3e-37	53
Contig1036	7e-43	5e-47	1e-72	9e-14	unknown	Medicago truncatula	9e-45	91	S	Uncharacterized conserved protein
Contig1037	6e-67	1e-87	3e-12	-	conserved hypothetical protein	Ricinus communis	3e-52	60	-
Contig1038	1e-109	1e-117	4e-70	3e-63	predicted protein	Populus trichocarpa	1e-104	86	E	Isocitrate dehydrogenase, gamma subunit
Contig1039	2e-66	2e-55	8e-19	-	hypothetical protein	Trifolium pratense	2e-82	88	R	Predicted RNA-binding protein
Contig1040	4e-95	2e-17	-	2e-15	conserved hypothetical protein	Ricinus communis	1e-83	70	A	Putative N2,N2-dimethylguanosine tRNA methyltransferase
Contig1041	-	-	-	-	GJ11821	Drosophila virilis	3e-07	28	-
Contig1042	8e-70	1e-77	1e-50	4e-16	unknown	Glycine max	7e-68	86	S	Uncharacterized conserved protein
Contig1043	2e-69	1e-49	2e-41	-	unknown	Glycine max	6e-66	71	-
Contig1044	1e-64	2e-91	1e-26	1e-16	CRT/DRE binding factor 4	Medicago truncatula	6e-91	86	-
Contig1045	1e-82	1e-108	6e-69	3e-11	unknown	Medicago truncatula	1e-106	91	U	Translocon-associated complex TRAP, alpha subunit
Contig1046	6e-84	7e-89	1e-100	8e-73	unknown	Medicago truncatula	2e-86	97	J	40S ribosomal protein S2
Contig1047	1e-119	1e-113	-	3e-54	mitogen-activated protein kinase homologue	Medicago sativa	1e-122	98	T	Mitogen-activated protein kinase
Contig1048	2e-89	5e-70	1e-144	5e-22	unknown	Glycine max	2e-87	89	I	Lysophospholipase Lysophospholipase
Contig1049	-	7e-13	-	-	-	-	-	-
Contig1050	3e-68	1e-64	5e-63	2e-52	unknown	Glycine max	3e-66	97	B	Histone 2A
Contig1051	-	-	-	-	PREDICTED: hypothetical protein LOC100442257	Pongo abelii	8e-11	44	Y	Nucleolar GTPase/ATPase p130
Contig1052	1e-66	4e-78	-	-	hypothetical protein MtrDRAFT_AC157375g21v1	Medicago truncatula	9e-65	82	-
Contig1053	1e-103	4e-94	-	-	serine-threonine protein kinase, plant-type, putative	Ricinus communis	6e-89	69	R	FOG: Leucine rich repeat
Contig1054	3e-43	1e-30	-	-	isoflavonoid glucosyltransferase	Glycyrrhiza echinata	3e-48	75	GC	UDP-glucuronosyl and UDP-glucosyl transferase
Contig1055	1e-101	1e-34	1e-141	6e-34	PREDICTED: hypothetical protein	Vitis vinifera	3e-91	78	-
Contig1056	3e-59	-	1e-108	-	PREDICTED: hypothetical protein	Vitis vinifera	3e-43	69	O	Predicted E3 ubiquitin ligase
Contig1057	2e-80	2e-96	5e-85	-	unknown	Medicago truncatula	1e-93	89	O	Molecular chaperone (DnaJ superfamily)
Contig1058	1e-103	1e-123	2e-65	-	WD-repeat protein, putative	Ricinus communis	9e-96	74	S	Uncharacterized conserved protein, contains WD40 repeats
Contig1059	-	-	-	-	putative RNA-dependent RNA polymerase	Primula malacoides	1e-132	86
Contig1060	2e-91	4e-54	9e-62	-	predicted protein	Populus trichocarpa	1e-38	71	-
Contig1061	3e-23	-	1e-26	-	unknown	Glycine max	4e-18	68	-
Contig1062	-	-	-	-	-	-	-	-
Contig1063	1e-101	1e-119	7e-56	-	predicted protein	Populus trichocarpa	4e-86	71	D	Cdc2-related protein kinase
Contig1064	2e-79	1e-86	-	-	unknown	Glycine max	5e-77	82	-
Contig1065	9e-75	6e-85	1e-63	9e-42	lateral organ boundaries domain protein	Caragana korshinskii	3e-78	84	-
Contig1066	1e-108	1e-112	2e-78	5e-50	unnamed protein product	Vitis vinifera	9e-88	76	R	FOG: Zn-finger
Contig1067	1e-31	5e-46	3e-23	-	methyltransferase, putative	Ricinus communis	2e-24	55	-
Contig1068	1e-51	7e-79	2e-59	-	unknown	Medicago truncatula	4e-72	86	K	CREB binding protein/P300 and related TAZ Zn-finger proteins
Contig1069	1e-105	-	1e-121	-	unknown	Glycine max	1e-102	74	TZ	Abl interactor ABI-1, contains SH3 domain
Contig1070	-	-	-	-	-	-	-	-
Contig1071	4e-48	2e-42	3e-21	1e-19	WRKY48	Glycine max	4e-44	61	-
Contig1072	1e-100	1e-112	1e-70	-	predicted protein	Arabidopsis lyrata	4e-95	72	V	Flavonol reductase/cinnamoyl-CoA reductase
Contig1073	6e-61	5e-44	1e-129	5e-19	unnamed protein product	Vitis vinifera	2e-55	88	O	E3 ubiquitin protein ligase
Contig1074	-	-	-	-	mucin 30E	Drosophila melanogaster	5e-06	28	BK	Histone acetyltransferase SAGA/ADA, catalytic subunit PCAF/GCN5 and related proteins
Contig1075	1e-35	3e-37	5e-21	7e-16	photosystem II type I chlorophyll a/b-binding protein	Glycine max	2e-33	85	-
Contig1076	5e-46	3e-39	1e-36	-	polyphosphoinositide binding protein Ssh2p	Glycine max	6e-44	77	I	Phosphatidylinositol transfer protein PDR16 and related proteins
Contig1077	-	3e-11	1e-14	-	-	-	-	-
Contig1078	3e-75	4e-30	5e-51	-	unknown	Glycine max	1e-72	69	-
Contig1079	2e-22	1e-18	1e-11	-	PsAD2	Pisum sativum	1e-28	64
Contig1080	7e-52	4e-60	2e-59	3e-11	unknown	Glycine max	3e-50	80	-
Contig1081	4e-66	7e-69	2e-68	-	PREDICTED: hypothetical protein	Vitis vinifera	2e-48	64	-
Contig1082	1e-59	-	1e-44	-	predicted protein	Populus trichocarpa	2e-46	66	-
Contig1083	6e-65	1e-76	1e-79	3e-20	unknown	Medicago truncatula	1e-68	97	O	26S proteasome regulatory complex, subunit RPN5/PSMD12
Contig1084	1e-95	3e-17	1e-154	1e-41	unknown	Medicago truncatula	1e-113	88	J	Mitochondrial/chloroplast ribosomal protein L13
Contig1085	5e-37	4e-40	3e-12	-	hypothetical protein	Vitis vinifera	5e-29	62	I	Cis-prenyltransferase Cis-prenyltransferase
Contig1086	5e-82	1e-100	-	-	leucine rich repeat protein	Glycine max	5e-80	72	R	FOG: Leucine rich repeat
Contig1087	-	-	-	-	-	-	-	-
Contig1088	1e-125	1e-135	0	5e-28	unknown	Glycine max	1e-123	87	R	Predicted hydrolase/acyltransferase (alpha/beta hydrolase superfamily)
Contig1089	2e-86	2e-90	4e-64	3e-20	unknown	Medicago truncatula	3e-87	86	-
Contig1090	-	-	3e-18	-	-	-	-	-	R	Predicted dehydrogenase
Contig1091	3e-80	1e-80	1e-180	7e-89	hypothetical protein LOC100192601	Zea mays	7e-80	96	T	Calmodulin and related proteins (EF-Hand superfamily)
Contig1092	1e-124	1e-118	1e-134	7e-40	putative fructokinase 2	Petunia integrifolia	1e-113	89	G	Ribokinase Ribokinase
Contig1093	7e-91	1e-94	1e-140	5e-22	predicted protein	Populus trichocarpa	1e-86	91	R	Predicted RNA-binding protein SEB4 (RRM superfamily)
Contig1094	2e-71	1e-74	1e-138	1e-19	unknown	Medicago truncatula	3e-72	92	T	Serine/threonine protein kinase
Contig1095	3e-68	2e-93	4e-14	-	cytochrome P450	Cicer arietinum	3e-85	80	Q	Cytochrome P450 CYP2 subfamily
Contig1096	-	-	-	-	-	-	-	-
Contig1097	5e-69	2e-70	1e-157	7e-67	unknown	Medicago truncatula	4e-68	100	TU	GTP-binding protein SEC4, small G protein superfamily, and related Ras family GTP-binding proteins
Contig1098	3e-87	1e-90	1e-160	-	unknown	Medicago truncatula	3e-86	92	-
Contig1099	2e-93	1e-101	1e-107	1e-19	unknown	Medicago truncatula	2e-98	86	K	Protein associated with transcriptional elongation factor ELL
Contig1100	1e-97	4e-45	5e-20	-	putative extracellular dermal glycoprotein	Cicer arietinum	1e-100	80	O	Aspartyl protease
Contig1101	3e-87	2e-98	2e-41	1e-13	21 kDa protein precursor, putative	Ricinus communis	3e-67	62	-
Contig1102	3e-53	4e-69	1e-10	-	pre-pro cysteine proteinase	Vicia faba	3e-69	83	O	Cysteine proteinase Cathepsin F
Contig1103	6e-46	8e-50	2e-56	-	unknown	Glycine max	6e-44	80	K	DNA-directed RNA polymerase, subunit L
Contig1104	1e-28	1e-35	-	-	albumin 1	Medicago truncatula	4e-27	51
Contig1105	-	-	9e-30	-	-	-	-	-
Contig1106	1e-114	1e-104	-	2e-12	unnamed protein product	Vitis vinifera	3e-90	68	-
Contig1107	1e-100	1e-108	1e-157	6e-46	predicted protein	Populus trichocarpa	8e-94	78	EI	3-Methylcrotonyl-CoA carboxylase, non-biotin containing subunit/Acetyl-CoA carboxylase carboxyl transferase, subunit beta
Contig1108	1e-118	1e-120	1e-142	3e-11	Cellular retinaldehyde-binding/triple function, C-terminal	Medicago truncatula	1e-118	88	BK	Hismacro and SEC14 domain-containing proteins
Contig1109	2e-97	2e-19	3e-55	1e-13	unknown	Glycine max	2e-95	71	-
Contig1110	1e-63	3e-83	2e-31	-	unknown	Glycine max	1e-61	63	-
Contig1111	1e-58	6e-58	-	8e-24	unknown	Glycine max	5e-55	95	S	Uncharacterized conserved protein
Contig1112	1e-101	3e-45	0	8e-67	replication factor C / DNA polymerase III gamma-tau subunit, putative	Ricinus communis	1e-104	93	L	Replication factor C, subunit RFC2
Contig1113	-	-	-	-	-	-	-	-
Contig1114	1e-72	-	3e-92	-	unknown	Medicago truncatula	5e-81	84	C	Mitochondrial F1F0-ATP synthase, subunit OSCP/ATP5
Contig1115	-	-	-	-	Pc21g22860	Penicillium chrysogenum	5e-39	80
Contig1116	8e-89	-	1e-131	5e-34	unknown	Medicago truncatula	5e-92	95	U	SNARE protein YKT6, synaptobrevin/VAMP syperfamily
Contig1117	8e-89	7e-14	-	3e-29	radical SAM domain-containing protein	Arabidopsis thaliana	3e-68	91	-
Contig1118	3e-45	1e-55	-	-	predicted protein	Populus trichocarpa	5e-35	70	-
Contig1119	9e-93	-	6e-90	-	unknown	Medicago truncatula	1e-102	97	E	Branched chain aminotransferase BCAT1, pyridoxal phosphate enzymes type IV superfamily
Contig1120	7e-37	-	4e-35	-	predicted protein	Populus trichocarpa	8e-35	64	GC	UDP-glucuronosyl and UDP-glucosyl transferase
Contig1121	2e-38	1e-29	4e-54	-	unknown	Medicago truncatula	2e-42	94	-
Contig1122	2e-59	1e-37	3e-58	-	RNA-binding region-containing protein, putative	Ricinus communis	4e-64	58	R	Predicted RNA-binding protein SEB4 (RRM superfamily)
Contig1123	1e-76	9e-74	-	-	unknown	Medicago truncatula	1e-83	90	-
Contig1124	1e-73	8e-26	-	8e-15	RecName: Full=Histone H1; AltName: Full=PsH1b; AltName: Full=PsH1b-40 gi|20762|emb|CAA29123.1| unnamed protein product	Pisum sativum	5e-81	71	-
Contig1125	1e-144	1e-151	0	1e-53	unknown	Glycine max	1e-140	87	R	Zn-finger protein
Contig1126	3e-96	1e-100	0	2e-12	unknown	Glycine max	2e-93	88	K	Transcription initiation factor TFIID, subunit TAF7
Contig1127	1e-31	1e-37	-	-	WRKY transcription factor WRKY100577	Medicago truncatula	3e-35	78	-
Contig1128	3e-75	2e-85	-	-	STS14 protein precursor, putative	Ricinus communis	1e-59	63	S	Defense-related protein containing SCP domain
Contig1129	-	-	-	-	-	-	-	-
Contig1130	6e-85	3e-96	1e-122	4e-13	Heat shock protein DnaJ	Medicago truncatula	6e-94	90	O	Molecular chaperone (DnaJ superfamily)
Contig1131	2e-75	2e-76	1e-101	-	unknown	Glycine max	2e-68	79	-
Contig1132	7e-73	2e-18	1e-107	-	conserved hypothetical protein	Ricinus communis	1e-57	65	-
Contig1133	6e-53	8e-56	-	1e-13	unnamed protein product	Vitis vinifera	1e-50	75	S	Uncharacterized conserved protein
Contig1134	2e-86	2e-66	0	4e-78	PREDICTED: hypothetical protein	Vitis vinifera	2e-83	92	U	Protein involved in glucose derepression and pre-vacuolar endosome protein sorting
Contig1135	3e-44	3e-74	-	-	unknown	Glycine max	2e-41	53	K	GATA-4/5/6 transcription factors
Contig1136	7e-74	6e-60	1e-26	3e-35	heat shock transcription factor	Cicer arietinum	6e-76	81	K	Heat shock transcription factor
Contig1137	5e-61	2e-34	3e-12	-	proline rich protein	Medicago sativa	1e-100	80	-
Contig1138	1e-115	1e-123	0	1e-16	phosphoric diester hydrolase, putative	Ricinus communis	1e-102	81	R	Tub family proteins
Contig1139	-	-	-	-	-	-	-	-
Contig1140	1e-125	1e-12	0	3e-11	SEC13 family protein	Lotus japonicus	1e-122	93	U	Vesicle coat complex COPII, subunit SEC13
Contig1141	7e-20	2e-82	-	-	dynein light chain	Vicia faba	2e-89	77
Contig1142	3e-93	1e-89	1e-165	1e-47	unknown	Glycine max	7e-90	83	R	Uncharacterized conserved protein
Contig1143	2e-66	1e-32	2e-65	4e-23	unknown	Glycine max	8e-64	74	-
Contig1144	1e-101	-	1e-115	6e-34	unknown	Medicago truncatula	1e-100	86	-
Contig1145	-	-	-	-	-	-	-	-
Contig1146	8e-54	1e-52	1e-116	3e-26	unknown	Glycine max	1e-51	85	C	Mitochondrial solute carrier protein
Contig1147	6e-74	2e-82	2e-68	2e-39	lateral organ boundaries domain protein	Caragana korshinskii	3e-77	85	-
Contig1148	1e-72	1e-23	1e-118	-	unknown	Glycine max	4e-66	84	O	FOG: Predicted E3 ubiquitin ligase
Contig1149	-	4e-20	-	-	transcription factor, putative	Ricinus communis	9e-11	55	-
Contig1150	-	-	-	-	-	-	-	-
Contig1151	2e-73	-	1e-119	9e-15	predicted protein	Populus trichocarpa	6e-71	84	H	Protein involved in ubiquinone biosynthesis
Contig1152	1e-111	1e-116	0	1e-38	ATP citrate lyase b-subunit	Lupinus albus	1e-111	94	C	ATP-citrate lyase
Contig1153	1e-39	2e-32	4e-21	-	conserved hypothetical protein	Ricinus communis	3e-31	46	-
Contig1154	1e-132	6e-14	0	3e-36	unknown	Medicago truncatula	1e-143	93	-
Contig1155	2e-52	3e-78	5e-42	-	hypothetical protein	Trifolium pratense	1e-95	89	R	FOG: RRM domain
Contig1156	5e-99	1e-104	1e-128	-	PREDICTED: hypothetical protein	Vitis vinifera	2e-90	75	V	Dual specificity phosphatase
Contig1157	5e-50	2e-49	5e-42	2e-34	ubiquitin-conjugating enzyme 28, E2	Selaginella moellendorffii	6e-42	95	O	Ubiquitin-protein ligase
Contig1158	1e-44	2e-11	1e-29	-	unknown	Medicago truncatula	4e-47	86	J	60S acidic ribosomal protein P2
Contig1159	9e-66	7e-75	3e-46	-	unknown	Medicago truncatula	6e-72	67	-
Contig1160	3e-81	1e-105	3e-68	-	unknown	Medicago truncatula	4e-82	83	-
Contig1161	1e-107	1e-130	1e-156	1e-19	unknown	Medicago truncatula	1e-128	96	K	CCAAT-binding factor, subunit C (HAP5)
Contig1162	1e-131	1e-119	1e-142	-	unknown	Glycine max	1e-128	90	V	Flavonol reductase/cinnamoyl-CoA reductase
Contig1163	1e-123	1e-143	0	4e-32	nucleic acid binding protein, putative	Ricinus communis	1e-113	77	A	RNA-binding protein Sam68 and related KH domain proteins
Contig1164	2e-71	9e-72	1e-145	9e-73	histone H3.2	Arabidopsis thaliana	7e-70	95	B	Histones H3 and H4
Contig1165	1e-131	1e-108	1e-176	6e-25	unknown	Glycine max	1e-126	86	R	Glyoxylase Glyoxylase
Contig1166	-	-	-	-	-	-	-	-
Contig1167	1e-83	6e-88	1e-79	2e-40	unknown	Glycine max	1e-81	89	J	60S ribosomal protein L22
Contig1168	2e-94	5e-68	2e-69	6e-22	protein kinase	Glycine max	3e-92	81	T	Serine/threonine protein kinase
Contig1169	1e-74	5e-87	1e-137	2e-27	glutamyl-tRNA reductase precursor	Glycine max	9e-69	67	-
Contig1170	2e-97	-	-	1e-22	unknown	Glycine max	2e-95	85	MOT	Extracellular protein SEL-1 and related proteins
Contig1171	3e-27	5e-37	-	-	glycine-rich protein 1	Cicer arietinum	5e-37	56	-
Contig1172	3e-74	1e-93	7e-69	-	unknown	Glycine max	4e-72	67	-
Contig1173	1e-102	1e-106	1e-161	-	unknown	Medicago truncatula	1e-104	86	-
Contig1174	-	-	-	-	hypothetical protein PANDA_014295	Ailuropoda melanoleuca	3e-05	24	R	Predicted transmembrane protein of the immunoglobulin family of cell adhesion molecules
Contig1175	2e-72	2e-47	1e-106	5e-13	predicted protein	Populus trichocarpa	3e-69	74	-
Contig1176	1e-132	1e-136	4e-61	4e-38	putative 60S ribosomal protein L1	Trifolium pratense	1e-140	98	A	Ribosomal protein RPL1/RPL2/RL4L4
Contig1177	7e-61	2e-16	6e-17	-	unknown	Glycine max	1e-57	65
Contig1178	1e-129	1e-141	1e-136	1e-53	unknown	Glycine max	1e-113	81	U	Ypt/Rab-specific GTPase-activating protein GYP1
Contig1179	2e-18	-	-	-	conserved hypothetical protein	Ricinus communis	3e-13	66
Contig1180	2e-85	5e-49	4e-15	-	SRC2	Glycine max	2e-83	65	-
Contig1181	1e-66	1e-59	2e-22	-	kruppel-like zinc finger protein	Trifolium repens	1e-116	100	R	FOG: Zn-finger
Contig1182	5e-98	1e-103	1e-141	-	predicted protein	Populus trichocarpa	5e-86	78	P	Copper chaperone
Contig1183	1e-102	1e-129	2e-23	1e-19	PREDICTED: hypothetical protein	Vitis vinifera	8e-92	67	F	Cytidine deaminase
Contig1184	1e-49	2e-93	-	-	unknown	Glycine max	4e-44	56	K	Nuclear localization sequence binding protein
Contig1185	1e-104	1e-107	6e-94	-	unknown	Glycine max	1e-100	67	I	Transthyretin and related proteins
Contig1186	1e-133	1e-135	5e-85	2e-27	Tubulin binding cofactor C	Medicago truncatula	1e-133	94	S	Uncharacterized conserved protein
Contig1187	1e-113	1e-114	1e-122	3e-48	Helicase, C-terminal	Medicago truncatula	1e-112	97	J	Translation initiation factor 4F, helicase subunit (eIF-4A) and related helicases
Contig1188	1e-83	1e-117	-	-	Galactose-binding like	Medicago truncatula	1e-115	77	-
Contig1189	1e-56	1e-41	9e-19	3e-11	unknown	Glycine max	6e-55	82	-
Contig1190	4e-84	8e-79	-	-	unknown	Medicago truncatula	2e-76	66	-
Contig1191	1e-44	5e-20	2e-99	6e-22	unknown	Medicago truncatula	1e-49	100	T	S-adenosylmethionine decarboxylase
Contig1192	2e-26	2e-57	-	-	f-box family protein	Populus trichocarpa	2e-28	34	-
Contig1193	2e-91	1e-128	-	-	unknown	Medicago truncatula	9e-49	77	-
Contig1194	1e-122	1e-137	4e-55	2e-55	pyruvate dehydrogenase, putative	Ricinus communis	1e-116	77	C	Pyruvate dehydrogenase E1, alpha subunit
Contig1195	1e-113	1e-129	1e-156	2e-15	conserved hypothetical protein	Ricinus communis	1e-87	66	-
Contig1196	4e-88	1e-124	8e-50	-	unknown	Glycine max	6e-85	66	E	Serine O-acetyltransferase
Contig1197	1e-139	1e-147	2e-47	-	coronatine-insensitive 1-like protein	Pisum sativum	1e-148	93	R	Leucine rich repeat proteins, some proteins contain F-box
Contig1198	6e-68	1e-79	2e-22	-	putative mitochondrial dicarboxylate carrier protein	Trifolium pratense	2e-82	95	C	Mitochondrial oxoglutarate/malate carrier proteins
Contig1199	5e-54	2e-52	1e-81	7e-27	unknown	Medicago truncatula	7e-55	94	U	Nuclear transport factor 2
Contig1200	4e-17	2e-22	-	-	outer mitochondrial membrane protein porin	Neosartorya fischeri	1e-145	91	P	Porin/voltage-dependent anion-selective channel protein
Contig1201	3e-38	2e-11	-	-	putative cytosolic factor	Trifolium pratense	3e-91	73	I	Phosphatidylinositol transfer protein SEC14 and related proteins
Contig1202	1e-100	1e-129	-	-	isoflavonoid malonyl transferase 1	Medicago truncatula	1e-123	74	-
Contig1203	2e-48	1e-60	-	2e-12	unknown	Medicago truncatula	1e-57	75	R	Predicted Zn-finger protein
Contig1204	-	-	-	-	mucin-6	Homo sapiens	3e-05	25
Contig1205	1e-99	1e-121	7e-32	-	PREDICTED: hypothetical protein	Vitis vinifera	3e-32	37	O	FOG: Predicted E3 ubiquitin ligase
Contig1206	-	-	-	-	-	-	-	-
Contig1207	6e-36	1e-51	-	-	PREDICTED: hypothetical protein	Vitis vinifera	2e-31	58	-
Contig1208	1e-132	1e-139	0	-	unnamed protein product	Vitis vinifera	1e-106	71	L	Predicted exonuclease
Contig1209	1e-113	1e-138	7e-29	-	4-hydroxyphenylpyruvate dioxygenase	Medicago truncatula	1e-135	90	E	4-hydroxyphenylpyruvate dioxygenase
Contig1210	-	-	-	-	hypothetical protein DDB_G0291996	Dictyostelium discoideum	8e-05	28
Contig1211	2e-22	6e-23	9e-48	5e-33	E2 ubiquitin-conjugating enzyme UBC10	Brassica napus	1e-20	97	O	Ubiquitin-protein ligase
Contig1212	1e-130	1e-135	0	3e-67	Mov34-1	Medicago truncatula	1e-133	94	J	Translation initiation factor 3, subunit h (eIF-3h)
Contig1213	1e-121	1e-132	1e-42	-	unnamed protein product	Vitis vinifera	5e-56	63	A	Subunit of tRNA-specific adenosine-34 deaminase
Contig1214	1e-59	1e-108	-	-	Ubiquitin; TRAF-like	Medicago truncatula	1e-91	63	R	Zn finger protein
Contig1215	1e-108	3e-91	3e-71	-	hypothetical protein	Vitis vinifera	1e-102	72	O	FOG: Predicted E3 ubiquitin ligase
Contig1216	1e-124	-	1e-162	3e-17	hypothetical protein	Vitis vinifera	1e-106	79	-
Contig1217	1e-41	2e-56	-	-	predicted protein	Populus trichocarpa	3e-37	64	-
Contig1218	1e-118	1e-130	1e-121	1e-22	unknown	Glycine max	1e-115	79	-
Contig1219	6e-93	5e-64	5e-54	-	unknown	Glycine max	5e-89	68	-
Contig1220	2e-61	2e-88	-	1e-10	50S ribosomal protein L7/L12, putative	Ricinus communis	5e-51	58	J	Mitochondrial/chloroplast ribosomal protein L12
Contig1221	1e-125	1e-131	1e-178	-	unknown	Glycine max	1e-121	83	H	Thiamine pyrophosphokinase
Contig1222	1e-145	1e-116	0	2e-71	predicted protein	Populus trichocarpa	1e-137	92	TU	Clathrin assembly protein AP180 and related proteins, contain ENTH domain
Contig1223	1e-96	-	2e-72	-	unknown	Glycine max	4e-81	61	-
Contig1224	2e-31	2e-38	9e-36	3e-34	conserved hypothetical protein	Ricinus communis	4e-30	84	-
Contig1225	2e-88	1e-107	5e-14	-	hypothetical protein	Vitis vinifera	2e-73	57	R	FOG: RRM domain
Contig1226	5e-95	3e-17	-	2e-15	conserved hypothetical protein	Ricinus communis	1e-85	71	A	Putative N2,N2-dimethylguanosine tRNA methyltransferase
Contig1227	-	-	-	-	-	-	-	-
Contig1228	6e-85	1e-100	2e-19	-	PREDICTED: hypothetical protein	Vitis vinifera	2e-66	61	-
Contig1229	3e-74	1e-17	2e-22	-	unknown	Medicago truncatula	2e-87	90	-
Contig1230	1e-111	1e-111	1e-148	1e-50	unknown	Medicago truncatula	1e-122	93	TDK	Casein kinase II, beta subunit
Contig1231	3e-82	1e-119	7e-29	-	unknown	Medicago truncatula	1e-115	89	O	Predicted E3 ubiquitin ligase
Contig1232	1e-130	1e-139	0	2e-61	unknown	Medicago truncatula	1e-136	94	R	Zn finger protein
Contig1233	1e-102	2e-79	1e-164	1e-53	RABA4D (RAB GTPASE HOMOLOG A4D); GTP binding	Arabidopsis lyrata	5e-96	92	U	GTPase Rab11/YPT3, small G protein superfamily
Contig1234	1e-110	1e-129	2e-78	-	peroxidase 3 precursor	Phaseolus vulgaris	1e-106	75	-
Contig1235	1e-89	8e-93	1e-115	-	RecName: Full=ATP synthase subunit delta', mitochondrial; AltName: Full=F-ATPase delta' subunit; Flags: Precursor gi|294087|gb|AAA33646.1| F1-ATPase delta-prime subunit	Pisum sativum	1e-91	87	C	Mitochondrial F1F0-ATP synthase, subunit delta/ATP16
Contig1236	1e-118	3e-94	1e-106	4e-35	predicted protein	Populus trichocarpa	1e-108	79	R	Predicted alpha/beta hydrolase
Contig1237	6e-16	2e-20	1e-13	-	1-aminocyclopropane-1-carboxylate oxidase	Trifolium repens	2e-21	100	QR	Iron/ascorbate family oxidoreductases
Contig1238	7e-75	1e-97	6e-20	3e-36	PREDICTED: hypothetical protein	Vitis vinifera	1e-66	66	K	CCAAT-binding factor, subunit A (HAP3)
Contig1239	2e-14	2e-23	-	-	PREDICTED: hypothetical protein	Vitis vinifera	2e-06	44
Contig1240	4e-94	1e-122	1e-17	-	Zinc finger, RING-type; Thioredoxin-related	Medicago truncatula	1e-120	82	O	FOG: Predicted E3 ubiquitin ligase
Contig1241	1e-122	1e-127	0	2e-65	unknown	Medicago truncatula	1e-123	96	J	Translation initiation factor 6 (eIF-6)
Contig1242	1e-104	4e-85	1e-106	-	unknown	Glycine max	1e-101	82	CR	Zinc-binding oxidoreductase
Contig1243	5e-83	6e-96	6e-26	-	predicted protein	Populus trichocarpa	6e-59	52	-
Contig1244	1e-82	3e-26	9e-16	9e-15	histone H1 subtype 5	Pisum sativum	9e-80	68	-
Contig1245	1e-100	1e-121	1e-110	2e-18	unknown	Glycine max	8e-97	80	O	FOG: Predicted E3 ubiquitin ligase
Contig1246	1e-129	6e-53	1e-131	1e-10	PREDICTED: hypothetical protein, partial	Vitis vinifera	7e-98	70	I	Triglyceride lipase-cholesterol esterase
Contig1247	1e-105	9e-77	1e-160	3e-20	SGT1-2	Glycine max	4e-98	73	R	Serine-threonine phosphatase 2A, catalytic subunit
Contig1248	4e-88	2e-92	5e-88	2e-33	unknown	Medicago truncatula	1e-89	98	J	60S ribosomal protein L21
Contig1249	2e-79	1e-101	6e-26	-	conserved hypothetical protein	Medicago truncatula	5e-99	77	-
Contig1250	-	-	-	-	-	-	-	-
Contig1251	3e-67	4e-77	1e-11	-	PREDICTED: hypothetical protein	Vitis vinifera	2e-49	43	I	Phosphatidylinositol transfer protein SEC14 and related proteins
Contig1252	4e-79	2e-90	-	-	short-chain alcohol dehydrogenase A	Pisum sativum	1e-68	65	R	Reductases with broad range of substrate specificities
Contig1253	1e-110	1e-134	1e-161	8e-18	PREDICTED: hypothetical protein	Vitis vinifera	7e-97	67	O	ATP-dependent Clp protease, proteolytic subunit
Contig1254	1e-108	1e-116	1e-102	8e-15	protein phosphatase 2c-like protein	Thellungiella halophila	9e-94	78	T	Protein phosphatase 2C/pyruvate dehydrogenase (lipoamide) phosphatase
Contig1255	-	-	-	-	PREDICTED: hypothetical protein LOC100360267	Rattus norvegicus	1e-05	22	-
Contig1256	2e-48	3e-92	-	-	unknown	Glycine max	1e-42	56	K	Nuclear localization sequence binding protein
Contig1257	1e-113	-	-	-	unknown	Glycine max	1e-107	83	M	N-acetylglucosaminyl phosphatidylinositol de-N-acetylase
Contig1258	1e-17	-	-	-	M protein	Streptococcus pyogenes	2e-05	23	-
Contig1259	1e-91	1e-111	4e-61	3e-39	lateral organ boundaries domain protein	Caragana korshinskii	1e-102	82	-
Contig1260	1e-101	1e-50	2e-56	8e-12	bZIP transcription factor bZIP131	Glycine max	8e-98	74	-
Contig1261	-	-	-	-	-	-	-	-
Contig1262	4e-32	4e-38	1e-35	4e-34	conserved hypothetical protein	Ricinus communis	6e-31	86	-
Contig1263	2e-84	4e-55	9e-22	-	putative glycosyltransferase	Clitoria ternatea	6e-83	58	GC	UDP-glucuronosyl and UDP-glucosyl transferase
Contig1264	1e-101	-	1e-144	6e-16	conserved hypothetical protein	Ricinus communis	4e-94	63	-
Contig1265	2e-53	2e-57	2e-16	-	unknown	Medicago truncatula	4e-54	86	-
Contig1266	7e-33	1e-37	2e-56	3e-11	heat shock transcription factor	Medicago sativa	3e-32	92	K	Heat shock transcription factor
Contig1267	6e-48	7e-19	-	-	Auxin-induced protein X10A, putative	Ricinus communis	1e-44	60	-
Contig1268	2e-88	1e-99	4e-58	4e-23	WRKY54	Glycine max	3e-86	73	-
Contig1269	1e-66	1e-59	2e-38	-	sucrose transport protein SUF1	Phaseolus vulgaris	1e-64	74	G	Sucrose transporter and related proteins
Contig1270	4e-94	1e-103	1e-115	2e-83	T6D22.2	Arabidopsis thaliana	2e-93	73	J	Translation elongation factor EF-1 alpha/Tu
Contig1271	1e-107	1e-100	3e-46	1e-19	PREDICTED: hypothetical protein	Vitis vinifera	7e-95	80	-
Contig1272	-	-	-	-	-	-	-	-
Contig1273	1e-115	1e-113	4e-18	3e-33	PREDICTED: hypothetical protein isoform 2	Vitis vinifera	1e-113	75	T	Casein kinase (serine/threonine/tyrosine protein kinase)
Contig1274	4e-56	6e-43	-	-	conserved hypothetical protein	Ricinus communis	2e-47	57	-
Contig1275	1e-109	1e-101	-	2e-15	sugar transporter protein	Ananas comosus	1e-106	71	R	Predicted transporter (major facilitator superfamily)
Contig1276	8e-59	1e-92	-	-	unknown	Glycine max	6e-54	53	K	GATA-4/5/6 transcription factors
Contig1277	1e-117	1e-110	0	1e-22	predicted protein	Populus trichocarpa	1e-101	76	S	Uncharacterized conserved protein
Contig1278	3e-51	8e-28	1e-30	-	unknown	Glycine max	2e-49	46	-
Contig1279	1e-58	3e-58	-	5e-16	conserved hypothetical protein	Ricinus communis	1e-59	60	-
Contig1280	7e-26	7e-21	-	-	unknown	Glycine max	8e-24	78	Q	Dehydrogenases with different specificities (related to short-chain alcohol dehydrogenases)
Contig1281	-	-	-	-	-	-	-	-
Contig1282	9e-59	2e-87	7e-29	-	unknown	Glycine max	3e-56	63	-
Contig1283	1e-110	1e-111	0	9e-15	unknown	Glycine max	1e-102	91	U	Vacuolar sorting protein VPS28
Contig1284	5e-58	1e-74	3e-18	-	unknown	Glycine max	5e-56	71	O	Molecular chaperone (DnaJ superfamily)
Contig1285	1e-114	1e-123	-	3e-26	RecName: Full=Omega-6 fatty acid desaturase, chloroplastic; Flags: Precursor gi|459962|gb|AAA50158.1| plastid omega-6 desaturase	Glycine max	1e-111	86	-
Contig1286	1e-130	1e-134	1e-164	1e-123	vacuolar-type H-pyrophosphatase	Medicago truncatula	1e-132	98	-
Contig1287	1e-102	2e-89	1e-88	-	unknown	Glycine max	1e-100	79	R	CCCH-type Zn-finger protein
Contig1288	6e-88	5e-96	1e-94	-	unknown	Glycine max	6e-86	78	R	Cellular protein (glioma tumor suppressor candidate region gene 2)
Contig1289	5e-53	4e-30	2e-34	2e-15	unknown	Glycine max	5e-51	89	T	Diadenosine and diphosphoinositol polyphosphate phosphohydrolase
Contig1290	2e-83	6e-64	3e-37	-	metal transport protein	Medicago truncatula	1e-107	81	P	Fe2+/Zn2+ regulated transporter
Contig1291	7e-77	3e-89	1e-119	2e-21	biotin carboxyl carrier protein subunit precursor	Glycine max	4e-75	75	-
Contig1292	2e-95	1e-115	3e-49	-	unknown	Glycine max	2e-93	66	-
Contig1293	1e-83	1e-110	4e-39	-	unknown	Medicago truncatula	1e-108	84	-
Contig1294	-	-	4e-14	-	hypothetical protein SORBIDRAFT_01g013460	Sorghum bicolor	6e-07	69	R	Kelch repeat-containing proteins
Contig1295	1e-92	1e-105	3e-92	-	PREDICTED: hypothetical protein	Vitis vinifera	4e-72	63	O	Predicted E3 ubiquitin ligase
Contig1296	2e-71	1e-106	1e-26	7e-12	class Ia chitinase	Galega orientalis	1e-107	87	R	Predicted chitinase
Contig1297	1e-103	1e-117	-	-	PREDICTED: hypothetical protein	Vitis vinifera	1e-88	66	R	Predicted dehydrogenase
Contig1298	1e-104	4e-91	4e-98	-	unknown	Medicago truncatula	1e-115	93	-
Contig1299	4e-61	2e-39	-	-	CONSTANS-LIKE a	Pisum sativum	1e-102	90	K	GATA-4/5/6 transcription factors
Contig1300	5e-42	3e-63	-	-	PREDICTED: hypothetical protein	Vitis vinifera	3e-24	47	-
Contig1301	-	-	-	-	-	-	-	-
Contig1302	4e-53	2e-63	1e-51	6e-12	unknown	Glycine max	5e-51	72	-
Contig1303	-	2e-14	-	-	-	-	-	-
Contig1304	-	-	8e-16	-	-	-	-	-
Contig1305	5e-78	4e-99	1e-60	5e-19	conserved hypothetical protein	Ricinus communis	6e-70	63	-
Contig1306	2e-41	5e-48	-	3e-16	salt tolerance-like protein	Trifolium repens	4e-49	100	-
Contig1307	2e-86	-	2e-40	9e-36	ATP-dependent peptidase, putative	Ricinus communis	2e-72	71	O	Predicted E3 ubiquitin ligase
Contig1308	1e-115	1e-121	1e-136	6e-71	aquaporin 2	Bruguiera gymnorhiza	1e-115	90	G	Aquaporin (major intrinsic protein family)
Contig1309	3e-64	4e-75	6e-13	-	PREDICTED: hypothetical protein	Vitis vinifera	3e-50	60	-
Contig1310	1e-83	4e-83	0	1e-101	predicted protein	Populus trichocarpa	4e-82	100	U	GTPase Rab2, small G protein superfamily
Contig1311	2e-76	6e-38	2e-16	-	proline-rich cell wall protein	Medicago sativa	8e-91	73	-
Contig1312	2e-55	3e-64	1e-33	-	unknown	Medicago truncatula	2e-61	65	-
Contig1313	3e-43	6e-74	9e-37	-	nuclear movement protein nudc, putative	Ricinus communis	2e-44	52	T	Nuclear distribution protein NUDC
Contig1314	4e-61	2e-75	1e-20	-	PREDICTED: hypothetical protein	Vitis vinifera	4e-51	59	-
Contig1315	1e-111	2e-72	1e-170	3e-23	translational elongation factor 1 subunit Bbeta	Pisum sativum	1e-119	94	K	Elongation factor 1 beta/delta chain
Contig1316	-	-	-	-	-	-	-	-
Contig1317	1e-22	1e-23	2e-13	7e-12	unknown	Medicago truncatula	5e-22	67	K	Nuclear localization sequence binding protein
Contig1318	1e-74	1e-126	3e-30	-	extensin	Glycine max	1e-106	76	-
Contig1319	6e-85	9e-52	5e-88	-	unknown	Glycine max	4e-76	78	T	Serine/threonine protein kinase
Contig1320	1e-118	1e-127	0	1e-25	serine/threonine protein kinase	Glycine max	1e-114	93	T	Serine/threonine protein kinase
Contig1321	-	-	-	-	-	-	-	-
Contig1322	2e-16	2e-21	-	-	unknown	Glycine max	4e-14	70	-
Contig1323	3e-87	5e-94	1e-132	1e-75	Heat shock protein Hsp70	Medicago truncatula	1e-91	96	O	Molecular chaperones HSP70/HSC70, HSP70 superfamily
Contig1324	1e-30	7e-46	8e-22	-	GTP-binding protein hflx, putative	Ricinus communis	1e-20	40	R	Predicted GTP binding protein
Contig1325	1e-111	9e-19	1e-112	3e-23	potassium channel beta, putative	Ricinus communis	1e-108	91	C	Voltage-gated shaker-like K+ channel, subunit beta/KCNAB
Contig1326	1e-22	8e-16	-	-	putative ethylene responsive factor	Vicia faba	1e-21	89	-
Contig1327	1e-102	1e-109	1e-122	6e-25	unknown	Glycine max	1e-100	87	S	Uncharacterized conserved protein
Contig1328	2e-58	4e-75	2e-25	-	unknown	Glycine max	2e-56	72	O	Molecular chaperone (DnaJ superfamily)
Contig1329	6e-39	1e-43	-	-	lung seven transmembrane receptor, putative	Ricinus communis	7e-34	53	T	G protein-coupled seven transmembrane receptor
Contig1330	1e-120	1e-124	7e-81	5e-53	putative 60S ribosomal protein L1	Trifolium pratense	1e-123	94	A	Ribosomal protein RPL1/RPL2/RL4L4
Contig1331	-	-	4e-21	2e-18	-	-	-	-
Contig1332	-	-	-	-	-	-	-	-
Contig1333	3e-97	8e-17	8e-84	-	unnamed protein product	Vitis vinifera	2e-74	61	O	Molecular chaperone (DnaJ superfamily)
Contig1334	7e-85	1e-105	-	-	leucine rich repeat protein	Cicer arietinum	1e-108	88	R	FOG: Leucine rich repeat
Contig1335	2e-45	4e-61	-	-	adenosine diphosphatase, putative	Ricinus communis	2e-37	54	F	Nucleoside phosphatase
Contig1336	1e-102	8e-96	1e-14	2e-24	pectin acetylesterase, putative	Ricinus communis	2e-91	77	M	Pectin acetylesterase and similar proteins
Contig1337	2e-63	5e-70	1e-14	-	unknown	Glycine max	5e-47	62	R	FOG: Kelch repeat
Contig1338	7e-57	2e-60	-	1e-10	PREDICTED: hypothetical protein	Vitis vinifera	6e-56	65	F	Cytidine deaminase
Contig1339	1e-110	1e-133	2e-50	3e-11	proline-rich protein	Capsicum annuum	2e-83	67	-
Contig1340	3e-66	1e-68	1e-113	1e-34	predicted protein	Populus trichocarpa	2e-73	86	S	Uncharacterized conserved protein
Contig1341	9e-25	2e-12	-	-	unnamed protein product	Vitis vinifera	5e-16	47	-
Contig1342	3e-20	2e-18	-	-	proline rich protein	Medicago sativa	1e-43	83	-
Contig1343	2e-42	1e-42	6e-72	3e-17	putative senescence-associated protein	Pisum sativum	1e-43	79	R	FOG: PPR repeat
Contig1344	2e-92	1e-93	1e-110	9e-33	cyclophilin	Cucumis sativus	7e-92	90	O	Cyclophilin type peptidyl-prolyl cis-trans isomerase
Contig1345	6e-53	7e-95	6e-44	-	unknown	Medicago truncatula	2e-92	80	-
Contig1346	1e-107	1e-114	1e-118	3e-60	RecName: Full=Alpha-1,4-glucan-protein synthase	Pisum sativum	1e-111	96	-
Contig1347	5e-68	2e-18	7e-13	-	(iso)flavonoid glycosyltransferase	Medicago truncatula	1e-116	87	GC	UDP-glucuronosyl and UDP-glucosyl transferase
Contig1348	-	-	-	-	-	-	-	-
Contig1349	2e-77	7e-81	5e-17	-	unknown	Glycine max	2e-75	92	-
Contig1350	-	-	-	-	-	-	-	-
Contig1351	1e-114	1e-112	0	2e-77	GTP-binding protein	Pisum sativum	1e-110	98	TU	GTPase Rab1/YPT1, small G protein superfamily, and related GTP-binding proteins
Contig1352	4e-80	1e-105	9e-25	-	unknown	Glycine max	5e-78	70	-
Contig1353	1e-113	1e-123	4e-85	-	unknown	Medicago truncatula	1e-121	92	I	Soluble epoxide hydrolase
Contig1354	3e-74	1e-44	-	-	UDP-glucosyltransferase, putative	Ricinus communis	5e-53	53	GC	UDP-glucuronosyl and UDP-glucosyl transferase
Contig1355	-	-	-	-	-	-	-	-
Contig1356	5e-99	1e-108	1e-168	6e-28	unknown	Medicago truncatula	1e-106	91	-
Contig1357	1e-116	1e-52	1e-171	1e-16	unknown	Glycine max	1e-111	88	S	Predicted membrane protein
Contig1358	1e-120	1e-118	1e-133	5e-59	serine threonine protein phosphatase	Phaseolus acutifolius	1e-114	92	TR	Serine/threonine specific protein phosphatase PP1, catalytic subunit
Contig1359	3e-18	4e-17	-	-	unknown	Medicago truncatula	6e-18	78
Contig1360	4e-80	6e-78	1e-101	-	annexin-like protein	Medicago sativa	9e-87	88	U	Annexin Annexin
Contig1361	4e-58	2e-78	-	-	hypothetical protein	Trifolium pratense	3e-98	88	-
Contig1362	4e-27	3e-32	-	-	unknown	Glycine max	2e-24	75	-
Contig1363	1e-109	1e-105	0	3e-63	unknown	Glycine max	1e-107	96	E	Glutamate/leucine/phenylalanine/valine dehydrogenases
Contig1364	6e-72	1e-95	1e-138	-	parvulin-type peptidyl prolyl cis/trans isomerase	Lotus japonicus	5e-78	74	H	Molybdopterin synthase sulfurylase
Contig1365	9e-94	6e-96	2e-84	5e-47	RecName: Full=Probable aquaporin PIP-type 7a; AltName: Full=Turgor-responsive protein 31; AltName: Full=Turgor-responsive protein 7a gi|20426|emb|CAA79159.1| trg-31	Pisum sativum	5e-96	94	G	Aquaporin (major intrinsic protein family)
Contig1366	2e-15	1e-17	-	-	GT3	Medicago truncatula	6e-14	62	GC	UDP-glucuronosyl and UDP-glucosyl transferase
Contig1367	5e-47	6e-61	-	-	unknown	Glycine max	4e-42	70	-
Contig1368	2e-41	2e-51	2e-17	-	9/13 hydroperoxide lyase	Medicago truncatula	7e-49	89	-
Contig1369	1e-61	7e-82	2e-78	-	WRKY48	Glycine max	5e-58	63	-
Contig1370	3e-69	1e-74	1e-109	9e-36	protein phosphatase 2c, putative	Ricinus communis	5e-51	92	T	Serine/threonine protein phosphatase
Contig1371	5e-74	-	-	2e-18	catalytic, putative	Ricinus communis	1e-54	56	-
Contig1372	-	-	-	-	PREDICTED: hypothetical protein LOC100427221, partial	Macaca mulatta	2e-06	31	R	FERM domain protein EHM2
Contig1373	1e-104	1e-113	1e-116	8e-27	ferredoxin-nitrite reductase	Lotus japonicus	2e-99	83	P	Sulfite reductase (ferredoxin)
Contig1374	2e-76	3e-78	3e-15	2e-18	leucine rich repeat protein	Glycine max	2e-74	79	R	FOG: Leucine rich repeat
Contig1375	1e-105	1e-116	3e-40	-	unknown	Medicago truncatula	1e-113	88	-
Contig1376	-	-	-	-	-	-	-	-
Contig1377	3e-38	3e-51	3e-42	-	ring finger protein, putative	Ricinus communis	2e-29	59	O	FOG: Predicted E3 ubiquitin ligase
Contig1378	1e-83	7e-96	0	3e-44	5-methyltetrahydropteroyltriglutamate--homocysteine methyltransferase, putative	Ricinus communis	2e-77	76	E	Methionine synthase II (cobalamin-independent)
Contig1379	1e-123	1e-108	0	1e-50	unknown	Glycine max	1e-119	94	R	Uncharacterized conserved protein
Contig1380	-	-	-	-	glycine-rich protein 1	Cicer arietinum	3e-05	63
Contig1381	4e-44	4e-57	1e-63	-	unknown	Glycine max	4e-42	76	-
Contig1382	8e-99	1e-103	3e-30	7e-12	unknown	Glycine max	4e-94	86	-
Contig1383	9e-81	3e-92	3e-70	-	unknown	Medicago truncatula	7e-90	81	O	ATP-dependent Clp protease, proteolytic subunit
Contig1384	1e-109	1e-124	1e-127	-	Phosducin, putative	Ricinus communis	1e-107	83	T	Conserved phosducin-like protein
Contig1385	3e-47	6e-61	1e-29	2e-20	RecName: Full=Elongation factor Tu, chloroplastic; Short=EF-Tu; Flags: Precursor gi|2330655|emb|CAA74893.1| choloroplast translation elongation factor	Pisum sativum	2e-55	79	J	Mitochondrial translation elongation factor Tu
Contig1386	1e-121	1e-124	1e-154	4e-72	unknown	Medicago truncatula	1e-119	96	J	40S ribosomal protein SA (P40)/Laminin receptor 1
Contig1387	5e-41	1e-62	1e-16	-	putative transcription factor EREBP	Trifolium pratense	3e-70	97	-
Contig1388	1e-75	6e-98	1e-133	-	parvulin-type peptidyl prolyl cis/trans isomerase	Lotus japonicus	1e-81	75	H	Molybdopterin synthase sulfurylase
Contig1389	1e-40	3e-55	-	-	MEK map kinase kinsae	Medicago sativa	1e-53	83	T	Mitogen-activated protein kinase kinase (MAP2K)
Contig1390	1e-63	1e-58	-	1e-19	AN1-like transcription factor	Glycine max	6e-59	72	R	Predicted Zn-finger protein
Contig1391	1e-85	2e-76	6e-84	1e-31	unknown	Glycine max	1e-81	88	J	60S ribosomal protein L21
Contig1392	2e-53	6e-87	1e-17	-	ubiquitin-protein ligase, putative	Ricinus communis	2e-38	49	-
Contig1393	5e-54	2e-37	-	-	AMP dependent CoA ligase, putative	Ricinus communis	6e-61	55	I	Acyl-CoA synthetase
Contig1394	-	-	-	-	-	-	-	-
Contig1395	6e-71	1e-73	6e-32	-	predicted protein	Populus trichocarpa	4e-42	50	-
Contig1396	1e-130	1e-130	0	1e-143	unknown	Picea sitchensis	1e-129	100	Z	Alpha tubulin
Contig1397	3e-51	2e-49	-	-	aldehyde dehydrogenase	Neosartorya fischeri	7e-97	99	C	Aldehyde dehydrogenase
Contig1398	2e-98	1e-101	1e-100	2e-36	fructokinase	Arachis hypogaea	5e-96	92	G	Ribokinase Ribokinase
Contig1399	5e-67	1e-76	1e-140	7e-24	unknown	Medicago truncatula	1e-75	96	C	Vacuolar H+-ATPase V1 sector, subunit H
Contig1400	4e-34	3e-56	-	-	predicted protein	Populus trichocarpa	2e-34	52	-
Contig1401	5e-56	1e-68	1e-78	-	putative basic helix-loop-helix protein BHLH4	Lotus japonicus	2e-55	82	-
Contig1402	1e-93	1e-111	1e-148	7e-15	nucleic acid binding protein, putative	Ricinus communis	6e-84	75	A	RNA-binding protein Sam68 and related KH domain proteins
Contig1403	1e-113	1e-118	0	2e-49	unknown	Glycine max	1e-109	85
Contig1404	6e-84	2e-89	1e-140	4e-28	unknown	Glycine max	1e-80	90	A	RNA-binding protein Sam68 and related KH domain proteins
Contig1405	5e-56	9e-80	2e-31	-	predicted protein	Populus trichocarpa	3e-49	58	G	Trehalose-6-phosphate synthase component TPS1 and related subunits
Contig1406	1e-57	9e-26	2e-15	6e-15	RecName: Full=Histone H1; AltName: Full=PsH1b; AltName: Full=PsH1b-40 gi|20762|emb|CAA29123.1| unnamed protein product	Pisum sativum	3e-61	72	-
Contig1407	6e-44	2e-51	1e-36	2e-12	PREDICTED: hypothetical protein	Vitis vinifera	5e-35	66	U	Ran-binding protein RANBP1 and related RanBD domain proteins
Contig1408	2e-83	3e-85	3e-27	2e-17	unknown	Medicago truncatula	7e-83	96	U	VAMP-associated protein involved in inositol metabolism
Contig1409	2e-89	1e-111	4e-27	-	hypothetical protein	Trifolium pratense	1e-121	95	K	CREB binding protein/P300 and related TAZ Zn-finger proteins
Contig1410	2e-61	3e-75	-	6e-12	protein binding protein, putative	Ricinus communis	2e-57	75	-
Contig1411	-	-	-	-	PREDICTED: hypothetical protein	Rattus norvegicus	6e-07	27	RP	FOG: Immunoglobin and related proteins
Contig1412	1e-51	4e-50	-	-	Pc06g00180	Penicillium chrysogenum	1e-106	88	C	Aldehyde dehydrogenase
Contig1413	3e-77	1e-96	3e-15	-	conserved hypothetical protein	Ricinus communis	3e-58	61	-
Contig1414	5e-29	2e-31	7e-46	7e-17	PREDICTED: hypothetical protein	Vitis vinifera	4e-27	94	J	40S ribosomal protein S29
Contig1415	5e-64	3e-83	6e-87	1e-15	methyltransferase, putative	Ricinus communis	7e-54	62	-
Contig1416	-	-	-	-	-	-	-	-
Contig1417	3e-68	-	1e-69	4e-16	PREDICTED: hypothetical protein	Vitis vinifera	3e-56	64	E	3-isopropylmalate dehydratase (aconitase superfamily)
Contig1418	2e-16	5e-19	8e-37	-	predicted protein	Populus trichocarpa	2e-13	79	-
Contig1419	1e-59	1e-77	-	-	PREDICTED: hypothetical protein	Vitis vinifera	1e-49	59	R	Protein kinase PCTAIRE and related kinases
Contig1420	4e-76	8e-88	3e-33	-	Virulence factor, pectin lyase fold	Medicago truncatula	2e-84	82	-
Contig1421	9e-80	-	1e-134	1e-19	tryptophan synthase alpha chain	Arachis hypogaea	1e-80	86	E	Tryptophan synthase alpha chain
Contig1422	-	-	-	-	-	-	-	-
Contig1423	5e-77	5e-91	1e-118	2e-20	unknown	Glycine max	2e-74	82	-
Contig1424	6e-68	2e-90	5e-11	-	PREDICTED: hypothetical protein	Vitis vinifera	1e-62	63	-
Contig1425	3e-57	1e-33	-	-	PREDICTED: hypothetical protein	Vitis vinifera	3e-49	63	K	GATA-4/5/6 transcription factors
Contig1426	1e-70	2e-54	1e-128	2e-17	PREDICTED: similar to fiber protein Fb2	Vitis vinifera	7e-62	85	-
Contig1427	1e-70	8e-71	3e-55	2e-88	RecName: Full=Histone H3.2 gi|55977043|sp|P68428.2|H32_WHEAT RecName: Full=Histone H3.2 gi|55977044|sp|P68429.2|H32_MEDSA RecName: Full=Histone H3.2; AltName: Full=Histone H3.1; AltName: Full=Major histone H3 gi|55977045|sp|P68430.2|H32_ONOVI RecName: Full=Histone H3.2 gi|19607|emb|CAA31964.1| unnamed protein product	Glycine max	2e-68	99	B	Histones H3 and H4
Contig1428	8e-13	8e-14	-	-	unknown	Glycine max	2e-11	66	-
Contig1429	7e-38	2e-50	-	-	hypothetical protein ARALYDRAFT_472924	Arabidopsis lyrata	3e-36	67	-
Contig1430	1e-107	1e-122	3e-18	1e-28	PREDICTED: hypothetical protein	Vitis vinifera	1e-100	80	-
Contig1431	2e-84	3e-93	1e-91	-	unknown	Glycine max	1e-81	77	J	Mitochondrial/chloroplast ribosomal protein S9
Contig1432	6e-81	1e-100	3e-58	-	CONSTANS-like zinc finger protein	Glycine max	6e-79	80	-
Contig1433	1e-125	1e-127	1e-134	3e-94	PREDICTED: hypothetical protein	Vitis vinifera	1e-122	93	T	Casein kinase (serine/threonine/tyrosine protein kinase)
Contig1434	3e-71	2e-73	-	-	unknown	Glycine max	3e-69	82	T	RasGAP SH3 binding protein rasputin, contains NTF2 and RRM domains
Contig1435	4e-14	2e-15	1e-15	-	invertase/pectin methylesterase inhibitor family protein	Arabidopsis thaliana	4e-09	59	-
Contig1436	7e-30	1e-37	7e-28	3e-16	Thioredoxin fold	Medicago truncatula	2e-35	88	O	Glutaredoxin-related protein
Contig1437	6e-42	8e-15	-	-	conserved hypothetical protein	Ricinus communis	1e-19	48	-
Contig1438	1e-21	1e-118	3e-74	2e-33	PREDICTED: hypothetical protein	Vitis vinifera	2e-92	73	L	Predicted transposase
Contig1439	1e-88	1e-35	-	-	predicted protein	Populus trichocarpa	8e-75	74	O	N-arginine dibasic convertase NRD1 and related Zn2+-dependent endopeptidases, insulinase superfamily
Contig1440	1e-78	2e-73	3e-24	-	cystathionine gamma-synthase, putative	Ricinus communis	2e-74	76	E	Cystathionine beta-lyases/cystathionine gamma-synthases
Contig1441	4e-38	3e-12	3e-36	2e-11	conserved hypothetical protein	Ricinus communis	6e-36	91	-
Contig1442	1e-86	3e-94	1e-76	5e-16	predicted protein	Populus trichocarpa	4e-78	75	S	Uncharacterized conserved protein
Contig1443	6e-83	3e-89	4e-82	-	unknown	Glycine max	8e-71	79	R	Predicted NAD-dependent oxidoreductase
Contig1444	6e-95	7e-61	8e-93	1e-16	PREDICTED: hypothetical protein	Vitis vinifera	1e-87	79	-
Contig1445	4e-76	1e-97	2e-78	2e-15	unknown	Glycine max	4e-74	62	T	Nuclear distribution protein NUDC
Contig1446	5e-82	1e-94	2e-40	3e-32	CONSTANS-like zinc finger protein	Glycine max	6e-80	75	K	GATA-4/5/6 transcription factors
Contig1447	2e-64	7e-61	2e-50	-	unknown	Glycine max	2e-62	82	R	CCCH-type Zn-finger protein
Contig1448	4e-65	6e-68	3e-15	-	zinc finger protein	Cicer arietinum	3e-83	75	R	FOG: Zn-finger
Contig1449	2e-85	1e-67	1e-63	-	beta-glucosidase G2	Medicago truncatula	1e-93	88	G	Beta-glucosidase, lactase phlorizinhydrolase, and related proteins
Contig1450	2e-39	3e-42	7e-24	7e-29	unknown	Medicago truncatula	7e-40	94	J	60s ribosomal protein L15/L27
Contig1451	2e-96	1e-107	2e-31	-	Heterogeneous nuclear ribonucleoprotein A1, putative	Ricinus communis	2e-79	60	R	FOG: RRM domain
Contig1452	-	-	-	-	hypothetical protein Mtub2_02392	Mycobacterium tuberculosis	3e-08	33
Contig1453	8e-63	8e-64	1e-135	5e-65	adenine nucleotide translocator	Lupinus albus	4e-61	97	C	Mitochondrial ADP/ATP carrier proteins
Contig1454	1e-60	1e-69	3e-40	-	unknown	Glycine max	4e-58	60	O	Thioredoxin Thioredoxin
Contig1455	4e-81	-	1e-131	1e-16	unknown	Glycine max	2e-79	79	-
Contig1456	9e-71	5e-50	5e-69	7e-12	unknown	Glycine max	2e-67	68	O	Molecular chaperone of the GrpE family
Contig1457	-	-	-	-	-	-	-	-
Contig1458	1e-116	1e-114	1e-126	3e-17	asparagine synthetase	Medicago sativa	1e-122	95	E	Asparagine synthase (glutamine-hydrolyzing)
Contig1459	1e-74	8e-92	1e-108	-	nucleic acid binding protein, putative	Ricinus communis	5e-65	72	A	RNA-binding protein Sam68 and related KH domain proteins
Contig1460	5e-60	1e-16	8e-25	-	WRKY transcription factor WRKY100630	Medicago truncatula	2e-78	78	-
Contig1461	4e-65	1e-90	5e-26	-	unknown	Medicago truncatula	2e-87	84	-
Contig1462	3e-77	7e-90	2e-93	2e-15	unknown	Glycine max	1e-74	89	JD	rRNA processing protein
Contig1463	4e-54	4e-33	-	-	unknown	Glycine max	4e-45	52	-
Contig1464	5e-40	6e-48	3e-24	-	PREDICTED: hypothetical protein	Vitis vinifera	2e-40	50	-
Contig1465	1e-42	2e-41	3e-67	3e-17	putative senescence-associated protein	Pisum sativum	2e-41	79	R	FOG: PPR repeat
Contig1466	1e-112	1e-112	5e-57	3e-66	actin	Glycine max	1e-109	98	Z	Actin and related proteins
Contig1467	-	-	-	-	-	-	-	-
Contig1468	2e-84	8e-86	-	1e-13	unknown	Medicago truncatula	9e-83	94	S	Uncharacterized conserved protein
Contig1469	1e-100	2e-64	3e-67	5e-37	NAC family transcription factor 4	Cicer arietinum	1e-101	95	-
Contig1470	-	-	-	-	-	-	-	-
Contig1471	1e-68	1e-96	7e-84	3e-11	PREDICTED: similar to NFU4 (NFU domain protein 4)	Vitis vinifera	4e-63	75	O	NifU-like domain-containing proteins
Contig1472	2e-64	9e-64	1e-125	6e-12	unknown	Glycine max	1e-61	90	GO	GDP-L-fucose synthetase
Contig1473	2e-72	3e-71	1e-60	7e-76	RecName: Full=Histone H3.2 gi|55977043|sp|P68428.2|H32_WHEAT RecName: Full=Histone H3.2 gi|55977044|sp|P68429.2|H32_MEDSA RecName: Full=Histone H3.2; AltName: Full=Histone H3.1; AltName: Full=Major histone H3 gi|55977045|sp|P68430.2|H32_ONOVI RecName: Full=Histone H3.2 gi|19607|emb|CAA31964.1| unnamed protein product	Glycine max	5e-69	100	B	Histones H3 and H4
Contig1474	4e-64	2e-63	7e-19	3e-14	unknown	Glycine max	1e-61	77	R	Predicted RNA-binding protein, contains SWAP and G-patch domains
Contig1475	-	-	-	-	-	-	-	-
Contig1476	1e-111	1e-121	5e-23	2e-27	transcription factor, putative	Ricinus communis	1e-100	77	R	CCCH-type Zn-finger protein
Contig1477	8e-49	5e-48	6e-47	-	Speckle-type POZ protein, putative	Ricinus communis	3e-43	82	DR	Speckle-type POZ protein SPOP and related proteins with TRAF, MATH and BTB/POZ domains
Contig1478	4e-97	1e-106	1e-160	5e-22	1-aminocyclopropane-1-carboxylate oxidase	Trifolium repens	1e-100	98	QR	Iron/ascorbate family oxidoreductases
Contig1479	2e-66	2e-26	3e-15	8e-15	RecName: Full=Histone H1; AltName: Full=PsH1b; AltName: Full=PsH1b-40 gi|20762|emb|CAA29123.1| unnamed protein product	Pisum sativum	4e-73	67	-
Contig1480	9e-95	4e-85	4e-39	3e-11	unknown	Medicago truncatula	1e-103	92	-
Contig1481	1e-128	1e-137	0	-	unknown	Medicago truncatula	1e-129	89	G	Predicted phosphoglycerate mutase
Contig1482	4e-63	4e-89	2e-90	6e-34	HCF106	Pisum sativum	3e-88	81	-
Contig1483	1e-53	3e-54	-	-	60S acidic ribosomal protein P0	Aspergillus clavatus	1e-99	86	J	60S acidic ribosomal protein P0
Contig1484	4e-60	7e-58	-	-	conserved hypothetical protein	Ricinus communis	6e-56	62	-
Contig1485	2e-16	5e-22	6e-19	5e-12	KH	Medicago truncatula	1e-19	70	A	RNA-binding protein Sam68 and related KH domain proteins
Contig1486	2e-79	1e-90	5e-75	3e-47	unknown	Medicago truncatula	9e-84	92	E	Carbon-nitrogen hydrolase
Contig1487	1e-106	9e-38	1e-124	9e-30	alpha/beta hydrolase domain containing protein 1,3, putative	Ricinus communis	2e-93	76	R	Alpha/beta hydrolase
Contig1488	1e-101	1e-102	1e-157	7e-34	unknown	Medicago truncatula	1e-100	86	O	Ubiquitin-protein ligase
Contig1489	1e-116	1e-125	1e-153	5e-50	unknown	Glycine max	1e-113	85	-
Contig1490	-	-	-	-	-	-	-	-
Contig1491	1e-122	1e-134	0	-	unknown	Medicago truncatula	1e-123	88	G	Predicted phosphoglycerate mutase
Contig1492	1e-104	1e-112	0	3e-14	unknown	Medicago truncatula	1e-110	91	K	Transcription factor containing NAC and TS-N domains
Contig1493	1e-56	8e-75	-	-	predicted protein	Populus trichocarpa	1e-43	64	-
Contig1494	5e-61	3e-72	7e-84	2e-49	T6D22.2	Arabidopsis thaliana	3e-61	67	J	Translation elongation factor EF-1 alpha/Tu
Contig1495	8e-73	1e-94	1e-14	3e-11	unknown	Glycine max	6e-70	69	-
Contig1496	1e-46	2e-48	1e-87	1e-15	unknown	Medicago truncatula	4e-46	79	-
Contig1497	3e-34	1e-66	-	-	predicted protein	Populus trichocarpa	2e-22	45	-
Contig1498	3e-73	2e-17	4e-48	-	unknown	Glycine max	8e-67	78	-
Contig1499	-	3e-23	-	1e-13	hypothetical protein ARALYDRAFT_902891	Arabidopsis lyrata	1e-06	62	-
Contig1500	1e-123	1e-128	0	4e-63	unknown	Glycine max	1e-121	91	O	26S proteasome regulatory complex, subunit RPN9/PSMD13
Contig1501	7e-40	2e-42	3e-33	-	PREDICTED: hypothetical protein	Vitis vinifera	8e-34	50	U	Golgi proteins involved in ER retention (RER)
Contig1502	2e-33	1e-56	3e-12	-	proline-rich family protein	Cicer arietinum	3e-52	84	-
Contig1503	4e-53	5e-53	1e-127	2e-60	40S ribosomal protein S25-1, putative	Ricinus communis	1e-52	94	J	40S ribosomal protein S25
Contig1504	4e-56	4e-60	3e-43	-	unknown	Glycine max	1e-53	69	K	Nuclear localization sequence binding protein
Contig1505	1e-84	1e-108	5e-20	5e-28	DNA-binding protein	Galega orientalis	1e-116	90	-
Contig1506	1e-63	3e-69	1e-90	1e-52	unknown	Glycine max	1e-61	93	O	SCF ubiquitin ligase, Rbx1 component
Contig1507	1e-102	1e-114	3e-43	1e-19	unknown	Medicago truncatula	1e-111	94	-
Contig1508	5e-66	2e-72	-	-	peroxidase	Pisum sativum	5e-69	77	-
Contig1509	1e-38	2e-27	3e-15	-	unknown	Glycine max	1e-36	63	R	FOG: PPR repeat
Contig1510	3e-11	6e-15	-	-	unknown	Medicago truncatula	1e-12	76
Contig1511	-	-	-	-	unnamed protein product	Vitis vinifera	6e-05	35
Contig1512	6e-17	5e-50	-	-	predicted protein	Populus trichocarpa	2e-16	30	J	Mitochondrial/choloroplast ribosomal protein S15
Contig1513	7e-56	6e-66	2e-34	-	unknown	Glycine max	1e-53	71	-
Contig1514	2e-69	3e-86	9e-43	-	unknown	Glycine max	6e-67	67	-
Contig1515	1e-109	1e-121	1e-66	-	unnamed protein product	Vitis vinifera	6e-99	73	R	FOG: RRM domain
Contig1516	3e-74	1e-74	1e-117	-	unknown	Glycine max	3e-72	83	-
Contig1517	1e-93	1e-100	1e-105	6e-46	RecName: Full=Chlorophyll a-b binding protein 3, chloroplastic; AltName: Full=LHCII type III CAB-3; Flags: Precursor gi|309673|gb|AAA84545.1| light harvesting protein	Pisum sativum	1e-95	85	-
Contig1518	-	-	-	-	-	-	-	-
Contig1519	5e-57	3e-88	2e-13	3e-17	hypothetical protein	Vitis vinifera	2e-65	58	-
Contig1520	4e-66	4e-84	3e-70	-	unknown	Glycine max	4e-63	68	-
Contig1521	-	-	-	-	-	-	-	-
Contig1522	7e-91	4e-97	1e-131	-	SNF1-related protein kinase regulatory beta subunit 1	Pisum sativum	1e-97	95	G	Protein involved in Snf1 protein kinase complex assembly
Contig1523	-	-	-	-	-	-	-	-
Contig1524	-	-	-	-	-	-	-	-
Contig1525	4e-35	1e-31	5e-16	-	PREDICTED: hypothetical protein	Vitis vinifera	2e-34	78	-
Contig1526	1e-95	1e-109	-	-	unnamed protein product	Vitis vinifera	6e-81	67	R	Predicted dehydrogenase
Contig1527	3e-92	3e-96	1e-176	2e-74	putative glyceraldehyde-3-phosphate dehydrogenase	Medicago sativa	8e-94	98	G	Glyceraldehyde 3-phosphate dehydrogenase
Contig1528	-	-	-	-	hypothetical protein PANDA_004153	Ailuropoda melanoleuca	9e-06	37	-
Contig1529	1e-119	1e-102	1e-174	2e-49	unknown	Medicago truncatula	1e-118	90	G	Predicted glyoxalase
Contig1530	1e-80	2e-80	-	4e-16	conserved hypothetical protein	Ricinus communis	2e-70	61	-
Contig1531	-	-	-	-	-	-	-	-
Contig1532	2e-86	1e-78	1e-116	2e-18	PREDICTED: hypothetical protein	Vitis vinifera	2e-82	75	U	Golgi proteins involved in ER retention (RER)
Contig1533	2e-22	3e-23	9e-37	-	Fruit protein PKIWI502, putative	Ricinus communis	3e-19	74	-
Contig1534	3e-87	2e-46	0	7e-43	unknown	Glycine max	7e-84	88	GE	Glucose-6-phosphate/phosphate and phosphoenolpyruvate/phosphate antiporter
Contig1535	1e-104	1e-115	4e-51	-	coronatine-insensitive 1-like protein	Pisum sativum	1e-114	93	R	Leucine rich repeat proteins, some proteins contain F-box
Contig1536	1e-29	3e-50	-	-	unknown	Medicago truncatula	6e-48	61	-
Contig1537	1e-16	4e-18	2e-25	-	unknown	Medicago truncatula	8e-16	83	J	60S ribosomal protein L13a
Contig1538	1e-30	1e-40	-	-	conserved hypothetical protein	Ricinus communis	8e-21	65	-
Contig1539	-	-	-	-	-	-	-	-
Contig1540	6e-49	5e-67	-	-	unknown	Medicago truncatula	1e-64	85	-
Contig1541	6e-82	-	1e-144	1e-16	Defective in cullin neddylation protein, putative	Ricinus communis	1e-72	82	S	Uncharacterized conserved protein
Contig1542	6e-29	2e-50	-	8e-11	unknown	Glycine max	6e-27	50	K	RNA polymerase I transcription factor UAF
Contig1543	-	-	-	-	-	-	-	-
Contig1544	1e-113	-	1e-147	6e-68	unknown protein	Arabidopsis thaliana	5e-85	68	-
Contig1545	3e-23	-	-	-	nutrient reservoir, putative	Ricinus communis	2e-06	61
Contig1546	7e-98	1e-117	1e-107	-	unknown	Medicago truncatula	1e-115	89	R	Haloacid dehalogenase-like hydrolase
Contig1547	2e-50	1e-59	1e-29	-	peroxidase1B	Medicago sativa	5e-57	84	-
Contig1548	1e-22	4e-78	-	-	PREDICTED: hypothetical protein	Vitis vinifera	1e-22	38	-
Contig1549	1e-37	2e-73	5e-23	-	casein kinase, putative	Ricinus communis	9e-22	38	T	Casein kinase (serine/threonine/tyrosine protein kinase)
Contig1550	2e-52	1e-64	2e-53	-	RecName: Full=Methylcrotonoyl-CoA carboxylase subunit alpha, mitochondrial; Short=MCCase subunit alpha; AltName: Full=3-methylcrotonyl-CoA carboxylase 1; AltName: Full=3-methylcrotonyl-CoA:carbon dioxide ligase subunit alpha; Flags: Precursor	-	2e-50	76	IE	3-Methylcrotonyl-CoA carboxylase, biotin-containing subunit/Propionyl-CoA carboxylase, alpha chain/Acetyl-CoA carboxylase, biotin carboxylase subunit
Contig1551	1e-109	1e-120	-	5e-13	sigma factor sigb regulation protein rsbq, putative	Ricinus communis	1e-101	84	-
Contig1552	-	-	-	-	-	-	-	-
Contig1553	5e-84	1e-127	3e-15	-	ubiquitin-protein ligase, putative	Ricinus communis	2e-54	46	-
Contig1554	-	-	-	-	-	-	-	-
Contig1555	2e-75	4e-84	7e-93	2e-18	PREDICTED: hypothetical protein	Vitis vinifera	3e-63	67	O	Molecular chaperone (DnaJ superfamily)
Contig1556	4e-84	2e-92	6e-50	5e-31	PREDICTED: hypothetical protein	Vitis vinifera	1e-78	81	-
Contig1557	1e-120	1e-122	4e-76	2e-43	putative 60S ribosomal protein L1	Trifolium pratense	1e-122	93	A	Ribosomal protein RPL1/RPL2/RL4L4
Contig1558	1e-68	7e-61	7e-53	6e-12	unknown	Glycine max	3e-67	74	R	CCCH-type Zn-finger protein
Contig1559	8e-36	-	-	-	PREDICTED: hypothetical protein	Vitis vinifera	8e-52	47	R	FOG: Transposon-encoded proteins with TYA, reverse transcriptase, integrase domains in various combinations
Contig1560	1e-107	1e-106	0	1e-118	HSP90-2	Glycine max	1e-105	96	O	Molecular chaperone (HSP90 family)
Contig1561	2e-62	3e-76	-	-	PREDICTED: hypothetical protein	Vitis vinifera	1e-53	66	-
Contig1562	5e-93	2e-99	1e-171	4e-22	PHD4	Medicago truncatula	3e-98	95	R	Uncharacterized PHD Zn-finger protein
Contig1563	3e-70	2e-52	1e-102	2e-51	PREDICTED: hypothetical protein	Vitis vinifera	6e-62	72	FE	Ribose-phosphate pyrophosphokinase
Contig1564	-	-	-	-	-	-	-	-
Contig1565	2e-59	2e-13	-	-	RecName: Full=Histone H1; AltName: Full=PsH1b; AltName: Full=PsH1b-40 gi|20762|emb|CAA29123.1| unnamed protein product	Pisum sativum	5e-61	70	-
Contig1566	1e-49	3e-88	-	-	unknown	Glycine max	3e-46	52	O	FOG: Predicted E3 ubiquitin ligase
Contig1567	1e-73	1e-76	1e-32	-	unknown	Glycine max	1e-71	87	M	Choline kinase
Contig1568	2e-85	1e-103	1e-131	8e-21	PREDICTED: hypothetical protein	Vitis vinifera	4e-81	67	T	Serine/threonine protein kinase
Contig1569	8e-40	8e-26	-	-	AT-rich element binding factor 2	Pisum sativum	1e-40	90	-
Contig1570	9e-23	1e-19	-	-	PsAD2	Pisum sativum	2e-28	63
Contig1571	1e-30	2e-60	3e-15	-	High mobility group proteins HMG-I and HMG-Y; Linker histone, N-terminal	Medicago truncatula	5e-58	69	-
Contig1572	3e-93	1e-110	4e-11	7e-18	Zinc finger, RING-type	Medicago truncatula	9e-76	69	O	FOG: Predicted E3 ubiquitin ligase
Contig1573	1e-10	2e-13	-	-	unknown	Medicago truncatula	1e-10	72
Contig1574	-	-	-	-	-	-	-	-
Contig1575	7e-93	1e-102	1e-145	-	unknown	Medicago truncatula	1e-99	90	-
Contig1576	2e-97	1e-105	2e-25	7e-18	unknown	Medicago truncatula	1e-103	90	BD	Nucleosome assembly protein NAP-1
Contig1577	6e-30	8e-33	-	-	PREDICTED: hypothetical protein	Vitis vinifera	1e-22	75	A	mRNA cleavage and polyadenylation factor I/II complex, subunit Pcf11
Contig1578	6e-65	1e-91	1e-11	-	unknown	Medicago truncatula	3e-89	78	K	Heat shock transcription factor
Contig1579	1e-121	1e-136	1e-101	-	peroxidase	Trifolium repens	1e-148	99	-
Contig1580	2e-78	2e-83	0	1e-50	cytosolic phosphoglycerate kinase	Pisum sativum	5e-80	97	G	3-phosphoglycerate kinase
Contig1581	3e-81	1e-102	4e-76	-	nuclear acid binding protein, putative	Ricinus communis	4e-60	58	R	FOG: RRM domain
Contig1582	4e-67	2e-86	8e-65	2e-12	unknown	Glycine max	4e-65	61	-
Contig1583	1e-118	2e-50	2e-78	-	TrPRP2	Trifolium repens	1e-131	94	-
Contig1584	1e-39	5e-29	8e-31	-	unknown	Glycine max	4e-37	70	-
Contig1585	2e-44	5e-53	7e-21	-	PREDICTED: hypothetical protein	Vitis vinifera	7e-40	71	-
Contig1586	1e-39	-	-	2e-14	unnamed protein product	Vitis vinifera	3e-34	63	J	Isoleucyl-tRNA synthetase
Contig1587	1e-103	8e-84	4e-51	-	putative DNA binding protein	Trifolium pratense	1e-115	96	R	FOG: RRM domain
Contig1588	1e-103	1e-109	1e-79	3e-26	unknown	Medicago truncatula	1e-107	93	R	FOG: Leucine rich repeat
Contig1589	2e-49	1e-44	9e-74	1e-10	unknown	Medicago truncatula	2e-58	84	-
Contig1590	-	-	-	-	-	-	-	-
Contig1591	2e-42	8e-27	1e-94	-	unknown	Medicago truncatula	1e-36	76	A	Alternative splicing factor SRp55/B52/SRp75 (RRM superfamily)
Contig1592	4e-99	1e-105	5e-57	-	6-phosphogluconate dehydrogenase NAD-binding domain-containing protein	Arabidopsis thaliana	2e-88	77	R	Predicted dehydrogenase
Contig1593	8e-89	9e-99	1e-158	-	unknown	Glycine max	1e-86	81	-
Contig1594	5e-31	-	-	-	putative cytosolic factor	Trifolium pratense	3e-73	75	I	Phosphatidylinositol transfer protein SEC14 and related proteins
Contig1595	-	-	-	-	putative capsid protein	Primula malacoides	2e-58	55
Contig1596	2e-52	1e-56	1e-97	-	unknown	Glycine max	5e-50	91	-
Contig1597	1e-62	6e-53	4e-39	-	unknown	Medicago truncatula	4e-71	92	R	HMG box-containing protein
Contig1598	-	2e-13	7e-13	-	Polynucleotidyl transferase, Ribonuclease H fold	Medicago truncatula	8e-11	50
Contig1599	1e-14	-	-	-	predicted protein	Populus trichocarpa	2e-11	67	S	Uncharacterized conserved protein
Contig1600	7e-18	8e-20	-	-	Ribosomal protein S7	Medicago truncatula	2e-17	100	-
Contig1601	3e-55	9e-75	1e-53	1e-12	zinc finger (GATA type) family protein	Trifolium repens	7e-86	96	K	GATA-4/5/6 transcription factors
Contig1602	3e-77	1e-100	1e-132	-	unknown	Glycine max	7e-73	71	S	Uncharacterized conserved protein
Contig1603	7e-76	8e-80	1e-139	1e-62	putative glyceraldehyde-3-phosphate dehydrogenase	Medicago sativa	2e-77	98	G	Glyceraldehyde 3-phosphate dehydrogenase
Contig1604	2e-46	1e-55	-	-	catalytic, putative	Ricinus communis	6e-24	48	R	Predicted alpha/beta hydrolase
Contig1605	4e-65	4e-67	-	2e-27	alcohol dehydrogenase, putative	Ricinus communis	3e-54	79	Q	Alcohol dehydrogenase, class III
Contig1606	1e-112	1e-118	0	-	alanine:glyoxylate aminotransferase	Glycine max	1e-110	92	R	Alanine-glyoxylate aminotransferase AGT1
Contig1607	5e-47	3e-65	8e-28	-	MYB transcription factor MYB177	Glycine max	5e-45	81	O	Zuotin and related molecular chaperones (DnaJ superfamily), contains DNA-binding domains
Contig1608	5e-47	5e-65	1e-17	-	unknown	Glycine max	6e-43	67	-
Contig1609	1e-20	6e-24	1e-13	-	unknown	Medicago truncatula	5e-21	50	-
Contig1610	-	-	-	-	-	-	-	-	-
Contig1611	4e-90	1e-101	4e-57	3e-14	unknown	Glycine max	1e-87	87	-
Contig1612	-	-	-	-	-	-	-	-
Contig1613	2e-84	3e-97	1e-69	4e-13	lateral organ boundaries domain protein	Caragana korshinskii	1e-71	72	-
Contig1614	2e-95	2e-99	1e-177	6e-46	methylmalonate-semialdehyde dehydrogenase	Cucumis melo	4e-86	80	EG	Methylmalonate semialdehyde dehydrogenase
Contig1615	7e-37	3e-37	5e-69	3e-35	F10A5.19	Arabidopsis lyrata	6e-35	100	B	Histones H3 and H4
Contig1616	3e-70	1e-66	1e-17	-	predicted protein	Populus trichocarpa	7e-67	72	E	Cystathionine beta-lyases/cystathionine gamma-synthases
Contig1617	4e-53	2e-53	3e-27	-	Chaperone DnaK	Medicago truncatula	3e-51	90	O	Molecular chaperones mortalin/PBP74/GRP75, HSP70 superfamily
Contig1618	1e-61	7e-69	-	9e-11	RecName: Full=Fructose-bisphosphate aldolase, cytoplasmic isozyme 1 gi|927507|emb|CAA61946.1| fructose-1,6-bisphosphate aldolase	Pisum sativum	4e-66	93	G	Fructose-biphosphate aldolase
Contig1619	2e-82	2e-77	1e-118	3e-17	unknown	Glycine max	3e-77	74	O	Predicted pilin-like transcription factor
Contig1620	1e-72	5e-75	2e-49	3e-44	putative L24 ribosomal protein	Arachis hypogaea	2e-71	93	J	60S ribosomal protein L26
Contig1621	1e-102	1e-125	9e-31	-	sarcosine oxidase family protein	Arabidopsis lyrata	3e-86	59	R	FAD-dependent oxidoreductase
Contig1622	4e-36	-	5e-44	-	unknown	Glycine max	1e-34	71
Contig1623	1e-75	9e-73	-	7e-18	ADP,ATP carrier protein	Aspergillus terreus	4e-93	93	C	Mitochondrial ADP/ATP carrier proteins
Contig1624	3e-74	3e-17	4e-48	-	unknown	Glycine max	3e-67	79	-
Contig1625	4e-34	3e-32	2e-56	3e-11	PREDICTED: hypothetical protein	Vitis vinifera	1e-31	76	-
Contig1626	2e-85	6e-59	1e-154	1e-62	DH	Medicago sativa	1e-82	98	J	Predicted ATP-dependent RNA helicase FAL1, involved in rRNA maturation, DEAD-box superfamily
Contig1627	2e-92	5e-71	0	3e-11	unknown	Medicago truncatula	8e-97	89	-
Contig1628	4e-16	2e-17	-	-	unknown	Medicago truncatula	4e-15	70
Contig1629	6e-51	2e-56	4e-54	-	Phosducin, putative	Ricinus communis	4e-51	83	T	Conserved phosducin-like protein
Contig1630	3e-75	9e-95	4e-11	-	unknown	Glycine max	5e-69	62	-
Contig1631	3e-40	6e-67	-	-	PREDICTED: hypothetical protein	Vitis vinifera	8e-21	35	-
Contig1632	4e-18	-	-	-	unnamed protein product	Vitis vinifera	2e-06	26
Contig1633	3e-55	4e-69	7e-19	3e-11	unknown	Medicago truncatula	1e-66	82	J	Predicted mitochondrial ribosomal protein L23
Contig1634	1e-97	1e-112	1e-127	9e-70	unknown	Glycine max	1e-95	79	-
Contig1635	8e-51	6e-52	3e-73	5e-43	aquaporin-like transmembrane channel protein	Galega orientalis	1e-49	100	G	Aquaporin (major intrinsic protein family)
Contig1636	1e-17	1e-18	2e-21	7e-20	RecName: Full=Tubulin beta chain; AltName: Full=Beta-tubulin gi|1403143|emb|CAA67056.1| beta-tubulin	Cicer arietinum	6e-18	93	Z	Beta tubulin
Contig1637	2e-83	1e-100	-	-	unknown	Medicago truncatula	1e-96	90	S	Predicted membrane protein
Contig1638	8e-17	-	4e-31	4e-33	unknown	Glycine max	1e-14	58	-
Contig1639	-	-	-	-	PREDICTED: hypothetical protein, partial	Hydra magnipapillata	6e-09	28	-
Contig1640	2e-74	3e-76	1e-145	7e-91	RecName: Full=Glyceraldehyde-3-phosphate dehydrogenase, cytosolic gi|169091|gb|AAA33667.1| glyceraldehyde-3-phosphate dehydrogenase	Pisum sativum	1e-72	95	G	Glyceraldehyde 3-phosphate dehydrogenase
Contig1641	-	1e-11	-	-	-	-	-	-
Contig1642	-	-	-	-	hypothetical protein DDB_G0268242	Dictyostelium discoideum	1e-09	37	-
Contig1643	-	-	-	-	-	-	-	-
Contig1644	2e-64	3e-80	9e-96	-	bZIP transcriptional repressor ROM1	Phaseolus vulgaris	6e-63	77	-
Contig1645	1e-68	3e-93	1e-51	1e-13	unknown	Medicago truncatula	1e-88	83	-
Contig1646	3e-66	3e-71	1e-82	3e-26	unknown	Glycine max	3e-64	84	S	Uncharacterized conserved protein
Contig1647	3e-73	1e-74	1e-104	2e-73	glutamate dehydrogenase 1	Glycine max	2e-70	97	E	Glutamate/leucine/phenylalanine/valine dehydrogenases
Contig1648	7e-39	1e-40	5e-54	-	unknown	Medicago truncatula	1e-37	87	Z	Actin depolymerizing factor
Contig1649	-	-	-	-	-	-	-	-
Contig1650	1e-107	1e-121	1e-57	-	unknown	Medicago truncatula	1e-101	85	O	Glutaredoxin-related protein
Contig1651	1e-90	1e-111	2e-53	-	predicted protein	Populus trichocarpa	7e-52	51	O	Molecular chaperone (DnaJ superfamily)
Contig1652	3e-71	8e-93	2e-72	-	unknown	Glycine max	8e-68	66	-
Contig1653	3e-74	3e-82	1e-136	9e-30	nuclear factor Y subunit C	Phaseolus vulgaris	9e-73	89	K	CCAAT-binding factor, subunit C (HAP5)
Contig1654	2e-42	1e-97	-	-	unnamed protein product	Vitis vinifera	3e-58	61	-
Contig1655	5e-56	3e-63	2e-46	-	unknown	Medicago truncatula	6e-61	83	-
Contig1656	2e-80	1e-80	1e-178	3e-91	hypothetical protein LOC100192601	Zea mays	6e-80	96	T	Calmodulin and related proteins (EF-Hand superfamily)
Contig1657	7e-83	4e-45	0	2e-37	unknown	Glycine max	2e-79	88	GE	Glucose-6-phosphate/phosphate and phosphoenolpyruvate/phosphate antiporter
Contig1658	1e-108	1e-125	1e-63	-	pre-pro cysteine proteinase	Vicia faba	1e-128	89	O	Cysteine proteinase Cathepsin F
Contig1659	4e-69	2e-45	7e-16	-	predicted protein	Populus trichocarpa	2e-57	60	-
Contig1660	2e-77	-	3e-80	1e-13	PREDICTED: hypothetical protein	Vitis vinifera	1e-64	63	E	3-isopropylmalate dehydratase (aconitase superfamily)
Contig1661	1e-102	1e-105	2e-84	4e-16	unknown	Medicago truncatula	1e-101	91	O	Prohibitin Prohibitin
Contig1662	1e-92	1e-50	2e-44	8e-12	unknown	Medicago truncatula	1e-108	89	-
Contig1663	4e-93	5e-42	5e-20	-	unknown	Medicago truncatula	1e-106	81	O	Aspartyl protease
Contig1664	5e-99	1e-122	8e-53	3e-11	proline-rich protein	Capsicum annuum	4e-81	68	-
Contig1665	2e-94	1e-70	6e-16	-	Germin-like protein	Pisum sativum	8e-95	91	-
Contig1666	-	-	-	-	PREDICTED: similar to conserved hypothetical protein	Nasonia vitripennis	3e-05	29
Contig1667	4e-66	4e-78	6e-32	-	putative mitochondrial dicarboxylate carrier protein	Trifolium pratense	1e-81	96	C	Mitochondrial oxoglutarate/malate carrier proteins
Contig1668	3e-63	8e-64	1e-17	3e-14	unknown	Glycine max	8e-61	77	R	Predicted RNA-binding protein, contains SWAP and G-patch domains
Contig1669	-	6e-13	8e-22	-	RecName: Full=FK506-binding protein 2; AltName: Full=15 kDa FKBP; AltName: Full=FKBP-15; AltName: Full=Peptidyl-prolyl cis-trans isomerase; Short=PPIase; AltName: Full=Rotamase; Flags: Precursor gi|1272410|gb|AAC49392.1| immunophilin precursor	Vicia faba	2e-11	84	O	FKBP-type peptidyl-prolyl cis-trans isomerase
Contig1670	3e-83	1e-89	1e-130	6e-34	nuclear factor Y subunit C	Phaseolus vulgaris	1e-81	91	K	CCAAT-binding factor, subunit C (HAP5)
Contig1671	1e-50	1e-12	2e-13	3e-11	DNA binding protein, putative	Ricinus communis	3e-32	46	-
Contig1672	4e-61	9e-65	1e-131	8e-21	G protein beta subunit	Pisum sativum	4e-63	97	R	G-protein beta subunit
Contig1673	1e-23	2e-19	-	-	transcription regulator, putative	Ricinus communis	5e-16	29	-
Contig1674	2e-78	1e-107	2e-81	-	PREDICTED: hypothetical protein	Vitis vinifera	5e-71	62	R	RNA binding protein (contains RRM repeats)
Contig1675	1e-113	1e-120	1e-125	1e-41	chlorophyll a/b binding protein precursor	Euphorbia esula	1e-111	89	-
Contig1676	1e-46	1e-59	-	-	unknown	Glycine max	1e-41	69	-
Contig1677	-	-	-	-	-	-	-	-
Contig1678	1e-104	9e-93	-	7e-21	serine carboxypeptidase, putative	Ricinus communis	4e-91	75	OE	Serine carboxypeptidases (lysosomal cathepsin A)
Contig1679	1e-115	3e-98	0	1e-81	nucleolysin tia-1, putative	Ricinus communis	1e-110	93	R	FOG: RRM domain
Contig1680	1e-31	8e-56	3e-40	-	unknown	Glycine max	1e-29	55	O	Glutathione S-transferase
Contig1681	-	-	-	-	-	-	-	-
Contig1682	1e-71	4e-97	1e-33	-	unknown	Medicago truncatula	1e-94	80	K	Nuclear localization sequence binding protein
Contig1683	5e-67	6e-84	6e-69	-	putative NAD dependent epimerase	Trifolium pratense	9e-84	98	M	UDP-glucose 4-epimerase/UDP-sulfoquinovose synthase
Contig1684	8e-37	2e-46	-	-	predicted protein	Populus trichocarpa	2e-26	33	-
Contig1685	1e-66	7e-68	4e-93	9e-87	hypothetical protein ARALYDRAFT_897465	Arabidopsis lyrata	3e-65	99	O	Molecular chaperones HSP70/HSC70, HSP70 superfamily
Contig1686	2e-20	-	2e-15	-	Meltrins, fertilins and related Zn-dependent metalloproteinases of the ADAMs family (ISS)	Ostreococcus tauri	9e-05	42	-
Contig1687	2e-82	4e-51	2e-44	1e-10	unknown	Glycine max	2e-80	82	-
Contig1688	6e-45	3e-11	4e-26	-	unknown	Medicago truncatula	2e-47	87	J	60S acidic ribosomal protein P2
Contig1689	1e-102	1e-31	1e-142	-	unknown	Medicago truncatula	1e-102	87	O	ATP-dependent Clp protease, proteolytic subunit
Contig1690	8e-30	4e-33	3e-26	-	dormancy-associated protein	Pisum sativum	2e-32	91	-
Contig1691	1e-67	6e-95	-	-	WRKY transcription factor WRKY100577	Medicago truncatula	2e-92	82	-
Contig1692	1e-77	2e-85	3e-95	3e-23	PREDICTED: hypothetical protein	Vitis vinifera	7e-65	69	O	Molecular chaperone (DnaJ superfamily)
Contig1693	8e-81	1e-84	3e-95	2e-42	unnamed protein product	Vitis vinifera	9e-76	87	I	Acyl-CoA synthetase
Contig1694	6e-59	3e-94	-	-	UDP-glucose glucosyltransferase	Fragaria x	1e-42	43	GC	UDP-glucuronosyl and UDP-glucosyl transferase
Contig1695	-	-	-	-	-	-	-	-
Contig1696	1e-78	2e-93	8e-53	-	unknown	Medicago truncatula	5e-91	93	-
Contig1697	2e-65	2e-71	-	-	PREDICTED: hypothetical protein	Vitis vinifera	9e-52	76	-
Contig1698	2e-63	1e-16	-	-	(iso)flavonoid glycosyltransferase	Medicago truncatula	1e-109	88	GC	UDP-glucuronosyl and UDP-glucosyl transferase
Contig1699	1e-112	1e-116	9e-96	3e-39	RecName: Full=Membrane-associated 30 kDa protein, chloroplastic; Short=M30; Flags: Precursor gi|169107|gb|AAA53545.1| IM30	Pisum sativum	1e-112	93	-
Contig1700	-	3e-31	-	-	hypothetical protein MtrDRAFT_AC155890g38v2	Medicago truncatula	4e-08	53
Contig1701	2e-68	7e-95	-	-	WRKY transcription factor WRKY100577	Medicago truncatula	2e-92	81	-
Contig1702	6e-22	1e-34	-	-	hypothetical protein MtrDRAFT_AC149491g16v2	Medicago truncatula	1e-05	27
Contig1703	2e-44	6e-66	-	-	unknown	Medicago truncatula	1e-63	83	K	Heat shock transcription factor
Contig1704	9e-69	-	-	-	PREDICTED: hypothetical protein	Vitis vinifera	3e-56	63	-
Contig1705	-	-	-	-	-	-	-	-
Contig1706	4e-90	6e-16	6e-66	-	PREDICTED: hypothetical protein	Vitis vinifera	2e-64	53	O	Molecular chaperone (DnaJ superfamily)
Contig1707	8e-73	4e-61	2e-28	7e-33	heat shock transcription factor	Cicer arietinum	6e-73	78	K	Heat shock transcription factor
Contig1708	5e-72	1e-97	1e-33	-	unknown	Medicago truncatula	5e-95	80	K	Nuclear localization sequence binding protein
Contig1709	-	-	-	-	unnamed protein product	Tetraodon nigroviridis	2e-10	32	-
Contig1710	7e-81	3e-81	1e-164	1e-107	RecName: Full=Calmodulin; Short=CaM gi|21913287|gb|AAM81203.1|AF494220_1 calmodulin 2	Glycine max	8e-79	100	T	Calmodulin and related proteins (EF-Hand superfamily)
Contig1711	-	4e-12	2e-14	-	unknown	Glycine max	1e-07	86
Contig1712	-	-	-	-	-	-	-	-
Contig1713	3e-73	2e-84	2e-81	1e-10	unknown	Medicago truncatula	4e-82	90	-
Contig1714	5e-85	4e-86	2e-31	-	predicted protein	Populus trichocarpa	3e-69	57	R	FOG: Zn-finger
Contig1715	1e-113	1e-123	0	-	PREDICTED: hypothetical protein	Vitis vinifera	1e-107	79	-
Contig1716	1e-107	1e-103	1e-167	3e-39	unknown	Glycine max	1e-102	87	C	Mitochondrial solute carrier protein
Contig1717	5e-63	8e-74	1e-17	-	conserved hypothetical protein	Ricinus communis	4e-49	71	-
Contig1718	-	-	-	-	-	-	-	-
Contig1719	2e-90	1e-129	-	-	unnamed protein product	Vitis vinifera	2e-55	59	-
Contig1720	1e-126	-	2e-87	1e-100	succinate dehydrogenase	Cucumis melo	1e-121	84	C	Succinate dehydrogenase, Fe-S protein subunit
Contig1721	7e-88	-	1e-159	5e-19	biogenesis protein	Medicago truncatula	6e-89	82	-
Contig1722	5e-78	1e-88	1e-11	2e-12	pyruvate dehydrogenase, putative	Ricinus communis	6e-72	72	C	Pyruvate dehydrogenase E1, alpha subunit
Contig1723	4e-91	3e-93	1e-169	1e-28	RecName: Full=Glycogen synthase kinase-3 homolog MsK-2 gi|313146|emb|CAA48473.1| protein kinase	Medicago sativa	7e-91	94	G	Glycogen synthase kinase-3
Contig1724	2e-94	2e-86	1e-158	9e-30	unknown	Glycine max	4e-86	86	A	RNA-binding nuclear protein (MAK16) containing a distinct C4 Zn-finger
Contig1725	7e-66	5e-68	1e-103	2e-37	type 2A protein phosphatase-2	Vicia faba	9e-66	95	T	Serine/threonine protein phosphatase 2A, catalytic subunit
Contig1726	6e-31	9e-30	4e-16	-	MYB transcription factor MYB180	Glycine max	7e-29	90	-
Contig1727	2e-78	5e-91	1e-108	8e-18	unknown	Medicago truncatula	1e-88	94	K	CCAAT-binding factor, subunit C (HAP5)
Contig1728	7e-75	1e-89	6e-26	-	pectin methylesterase	Cicer arietinum	2e-78	84	-
Contig1729	4e-33	6e-56	2e-25	-	hypothetical protein MtrDRAFT_AC150798g4v2	Medicago truncatula	1e-53	74	-
Contig1730	1e-45	4e-49	2e-68	7e-15	transcription factor	Vicia faba	1e-50	90	R	Predicted RNA-binding protein
Contig1731	1e-89	2e-93	1e-107	-	unknown	Medicago truncatula	4e-91	81	O	FOG: Predicted E3 ubiquitin ligase
Contig1732	2e-97	1e-92	1e-113	-	annexin-like protein	Medicago sativa	1e-104	89	U	Annexin Annexin
Contig1733	2e-63	1e-73	-	-	unknown	Glycine max	3e-61	71	-
Contig1734	1e-94	1e-105	2e-72	-	unknown	Glycine max	1e-92	79	-
Contig1735	-	-	-	-	-	-	-	-
Contig1736	3e-34	2e-40	3e-55	-	PREDICTED: hypothetical protein	Vitis vinifera	5e-33	80	-
Contig1737	1e-60	7e-76	2e-84	8e-21	predicted protein	Populus trichocarpa	7e-54	65	E	Acetylglutamate kinase/acetylglutamate synthase
Contig1738	3e-78	4e-64	-	-	PREDICTED: hypothetical protein	Vitis vinifera	1e-62	63	-
Contig1739	4e-81	9e-72	3e-95	3e-29	unknown	Medicago truncatula	9e-85	90	R	Putative steroid membrane receptor Hpr6.6/25-Dx
Contig1740	5e-78	7e-97	2e-19	-	Zinc finger, RING-type	Medicago truncatula	2e-94	81	O	FOG: Predicted E3 ubiquitin ligase
Contig1741	1e-58	4e-36	3e-58	3e-14	UDP-glucose 4-epimerase	Pisum sativum	8e-60	91	M	UDP-glucose 4-epimerase/UDP-sulfoquinovose synthase
Contig1742	2e-65	4e-90	4e-11	-	PREDICTED: hypothetical protein	Vitis vinifera	3e-60	63	-
Contig1743	1e-106	1e-85	-	-	PREDICTED: hypothetical protein	Vitis vinifera	3e-94	70	IO	Palmitoyl protein thioesterase
Contig1744	9e-97	1e-109	0	2e-12	unknown	Medicago truncatula	1e-106	96	O	Glutaredoxin-related protein
Contig1745	1e-67	1e-120	4e-18	-	unknown	Medicago truncatula	1e-117	86	-
Contig1746	6e-64	7e-84	1e-33	-	unknown	Glycine max	7e-62	64	-
Contig1747	5e-28	4e-49	1e-14	-	unknown	Glycine max	4e-27	66	-
Contig1748	2e-82	3e-50	-	-	unknown	Glycine max	2e-77	62	-
Contig1749	4e-59	7e-65	3e-77	-	RNA-binding region RNP-1 (RNA recognition motif); Calcium-binding EF-hand	Medicago truncatula	2e-62	84	A	Heterogeneous nuclear ribonucleoprotein R (RRM superfamily)
Contig1750	1e-112	1e-115	0	1e-16	unknown	Glycine max	1e-108	95	O	20S proteasome, regulatory subunit beta type PSMB1/PRE7
Contig1751	3e-88	1e-75	1e-125	1e-19	ERS-like ethylene receptor	Pisum sativum	4e-88	100	T	Sensory transduction histidine kinase
Contig1752	-	-	-	-	-	-	-	-
Contig1753	1e-125	-	1e-107	5e-28	unnamed protein product	Vitis vinifera	1e-123	92	A	Splicing factor 3a, subunit 2
Contig1754	6e-65	4e-76	-	-	unknown	Medicago truncatula	8e-74	81	-
Contig1755	3e-73	4e-81	3e-55	-	unnamed protein product	Vitis vinifera	3e-58	73	V	Dual specificity phosphatase
Contig1756	8e-52	1e-57	5e-54	-	hypothetical protein SORBIDRAFT_01g031530	Sorghum bicolor	5e-35	52	-
Contig1757	5e-47	1e-47	2e-69	3e-17	putative senescence-associated protein	Pisum sativum	2e-46	75	R	FOG: PPR repeat
Contig1758	3e-79	4e-79	3e-92	5e-19	RecName: Full=Translationally-controlled tumor protein homolog; Short=TCTP; AltName: Full=23 kDa callus protein; AltName: Full=PsRCI22-3; AltName: Full=p23 gi|1675196|gb|AAB19090.1| callus protein P23	Pisum sativum	7e-85	92	DZ	Microtubule-binding protein (translationally controlled tumor protein)
Contig1759	1e-104	2e-90	-	-	PREDICTED: hypothetical protein	Vitis vinifera	2e-81	61	-
Contig1760	1e-59	2e-80	-	-	conserved hypothetical protein	Medicago truncatula	4e-78	73	-
Contig1761	3e-69	3e-78	7e-44	-	unknown	Glycine max	1e-66	64	O	Thioredoxin Thioredoxin
Contig1762	1e-91	9e-67	-	-	isoflavonoid glucosyltransferase	Glycyrrhiza echinata	3e-84	64	GC	UDP-glucuronosyl and UDP-glucosyl transferase
Contig1763	1e-99	4e-29	7e-75	3e-36	PREDICTED: hypothetical protein	Vitis vinifera	1e-100	73	G	Pyruvate kinase
Contig1764	4e-82	1e-92	1e-115	1e-59	heat shock protein 70	Medicago sativa	2e-90	97	O	Molecular chaperones HSP70/HSC70, HSP70 superfamily
Contig1765	4e-57	2e-56	7e-44	3e-23	MYB transcription factor MYB173	Glycine max	3e-52	74	O	Zuotin and related molecular chaperones (DnaJ superfamily), contains DNA-binding domains
Contig1766	8e-68	3e-42	2e-35	-	putative early nodulin-like 2 predicted GPI-anchored protein	Trifolium pratense	2e-97	74	-
Contig1767	2e-23	1e-10	2e-22	-	unknown	Glycine max	2e-18	70	-
Contig1768	5e-25	3e-36	4e-14	-	putative AP2-binding protein	Jatropha curcas	2e-18	45	-
Contig1769	4e-74	6e-44	-	-	predicted protein	Populus trichocarpa	4e-54	56	U	Prenylated rab acceptor 1
Contig1770	1e-82	4e-94	1e-100	-	unknown	Medicago truncatula	1e-89	82	K	RNA polymerase I transcription factor UAF
Contig1771	9e-31	3e-42	-	-	unnamed protein product	Vitis vinifera	3e-31	52	-
Contig1772	2e-49	7e-44	1e-88	3e-14	unknown	Medicago truncatula	3e-60	85	-
Contig1773	2e-97	1e-110	1e-162	4e-75	protein kinase	Medicago sativa	1e-108	98	G	Glycogen synthase kinase-3
Contig1774	4e-61	6e-75	2e-50	6e-12	RecName: Full=Coproporphyrinogen-III oxidase, chloroplastic; Short=Coprogen oxidase; Short=Coproporphyrinogenase; Flags: Precursor gi|414666|emb|CAA50400.1| coproporphyrinogen oxidase	Glycine max	4e-59	68	H	Coproporphyrinogen III oxidase CPO/HEM13
Contig1775	9e-66	6e-62	5e-32	1e-13	unknown	Glycine max	9e-64	84	O	Glutathione S-transferase
Contig1776	1e-109	1e-118	1e-57	-	unknown	Medicago truncatula	1e-113	86	-
Contig1777	3e-82	3e-68	2e-22	-	kruppel-like zinc finger protein	Trifolium repens	1e-129	97	R	FOG: Zn-finger
Contig1778	-	-	-	-	-	-	-	-
Contig1779	2e-71	4e-87	-	1e-16	predicted protein	Populus trichocarpa	2e-70	75	E	Serine O-acetyltransferase
Contig1780	1e-102	1e-96	0	-	unknown	Medicago truncatula	1e-117	90	I	Isoamyl acetate-hydrolyzing esterase
Contig1781	1e-118	4e-74	-	2e-21	serine/threonine protein kinase, putative	Ricinus communis	1e-107	78	R	Putative serine/threonine protein kinase
Contig1782	1e-113	3e-36	7e-50	7e-12	hypothetical protein	Vitis vinifera	1e-100	78	-
Contig1783	1e-87	1e-104	2e-13	-	unknown	Medicago truncatula	1e-101	82	V	Arylacetamide deacetylase
Contig1784	3e-72	3e-99	3e-43	4e-13	unnamed protein product	Vitis vinifera	1e-50	49	-
Contig1785	-	-	-	-	-	-	-	-
Contig1786	3e-51	3e-69	-	-	adenosine diphosphatase, putative	Ricinus communis	8e-43	55	F	Nucleoside phosphatase
Contig1787	2e-86	2e-74	7e-53	1e-56	ccaat-binding transcription factor subunit A, putative	Ricinus communis	1e-68	73	K	CCAAT-binding factor, subunit A (HAP3)
Contig1788	3e-84	3e-93	2e-96	-	unknown	Glycine max	1e-81	77	J	Mitochondrial/chloroplast ribosomal protein S9
Contig1789	-	-	-	-	-	-	-	-
Contig1790	4e-70	1e-55	3e-86	7e-24	gamma-TIP-like protein	Trifolium repens	4e-76	99	G	Aquaporin (major intrinsic protein family)
Contig1791	3e-89	2e-93	5e-81	3e-26	unknown	Medicago truncatula	1e-90	99	J	60S ribosomal protein L21
Contig1792	1e-119	1e-119	0	0	T6D22.2	Arabidopsis lyrata	1e-117	92	J	Translation elongation factor EF-1 alpha/Tu
Contig1793	1e-55	-	-	-	unknown	Medicago truncatula	1e-87	76	O	Glutaredoxin-related protein
Contig1794	8e-91	3e-36	1e-14	-	proline-rich cell wall protein	Medicago sativa	1e-104	73	-
Contig1795	6e-75	4e-22	1e-23	-	unknown	Glycine max	4e-72	61	O	Predicted E3 ubiquitin ligase
Contig1796	6e-88	1e-122	3e-40	-	bZIP transcription factor bZIP16	Glycine max	3e-91	81	-
Contig1797	1e-89	1e-105	-	-	unnamed protein product	Vitis vinifera	7e-91	66	I	Predicted lipase
Contig1798	1e-44	8e-64	-	1e-22	Homeobox domain, ZF-HD class; ZF-HD homeobox protein Cys/His-rich dimerisation region; Homeodomain-like	Medicago truncatula	2e-61	70	-
Contig1799	-	-	-	-	-	-	-	-
Contig1800	3e-76	3e-97	1e-121	-	unknown	Glycine max	9e-72	71	-
Contig1801	2e-44	2e-16	3e-15	-	unknown	Glycine max	2e-41	66
Contig1802	5e-87	1e-90	1e-73	5e-59	predicted protein	Populus trichocarpa	5e-79	87	K	CCAAT-binding factor, subunit A (HAP3)
Contig1803	2e-22	-	1e-28	-	conserved hypothetical protein	Ricinus communis	7e-12	56	-
Contig1804	6e-81	7e-88	1e-94	-	unknown	Glycine max	6e-79	88	R	Zn finger protein
Contig1805	3e-45	9e-49	2e-86	-	unknown	Medicago truncatula	3e-44	93	-
Contig1806	-	-	-	-	-	-	-	-
Contig1807	5e-66	-	1e-87	-	conserved hypothetical protein	Ricinus communis	7e-52	65	S	Uncharacterized conserved protein
Contig1808	3e-97	1e-114	5e-63	-	unknown	Glycine max	1e-97	75	R	Uncharacterized Fe-S protein
Contig1809	1e-103	-	1e-123	8e-18	unknown	Glycine max	7e-96	88	R	U1-like Zn-finger protein
Contig1810	4e-82	1e-95	5e-60	1e-13	cystathionine gamma-synthase	Medicago sativa	1e-79	76	E	Cystathionine beta-lyases/cystathionine gamma-synthases
Contig1811	-	-	-	-	-	-	-	-
Contig1812	5e-29	6e-39	-	-	protein with unknown function	Ricinus communis	2e-23	62	-
Contig1813	1e-73	8e-90	2e-68	8e-21	PREDICTED: hypothetical protein	Vitis vinifera	2e-70	61	-
Contig1814	4e-20	2e-31	-	-	DNA binding protein, putative	Ricinus communis	6e-15	41	K	DNA-directed RNA polymerase III subunit
Contig1815	1e-52	-	1e-120	6e-21	hypothetical protein ARALYDRAFT_913758	Arabidopsis lyrata	5e-46	84	U	Membrane coat complex Retromer, subunit VPS26
Contig1816	1e-60	5e-69	-	-	catalytic, putative	Ricinus communis	5e-40	55	R	Predicted alpha/beta hydrolase
Contig1817	1e-77	1e-98	1e-66	-	unknown	Glycine max	9e-76	73	T	Rhomboid family proteins
Contig1818	1e-58	7e-21	1e-132	2e-11	unknown	Glycine max	1e-56	96	O	FOG: Predicted E3 ubiquitin ligase
Contig1819	-	-	-	-	-	-	-	-
Contig1820	2e-66	2e-45	-	-	SRC2	Glycine max	2e-64	69	-
Contig1821	-	-	-	-	-	-	-	-
Contig1822	6e-62	2e-61	1e-146	5e-43	unknown	Glycine max	5e-60	99	TU	GTP-binding protein SEC4, small G protein superfamily, and related Ras family GTP-binding proteins
Contig1823	-	-	-	-	unknown	Medicago truncatula	9e-05	95
Contig1824	-	-	-	-	-	-	-	-
Contig1825	-	-	-	-	-	-	-	-
Contig1826	2e-71	1e-71	1e-103	2e-18	Aux/IAA protein	Glycine max	3e-61	74	-
Contig1827	-	-	-	-	-	-	-	-
Contig1828	-	-	-	-	-	-	-	-
Contig1829	2e-33	1e-14	-	-	Auxin-induced protein X10A, putative	Ricinus communis	6e-31	58	-
Contig1830	1e-24	1e-45	2e-19	-	unknown	Glycine max	7e-25	52	-
Contig1831	6e-75	1e-97	2e-22	1e-38	PREDICTED: hypothetical protein	Vitis vinifera	9e-67	66	K	CCAAT-binding factor, subunit A (HAP3)
Contig1832	1e-111	1e-112	0	1e-136	translation elongation factor 1A-2	Gossypium hirsutum	1e-108	96	J	Translation elongation factor EF-1 alpha/Tu
Contig1833	-	-	-	-	-	-	-	-
Contig1834	3e-31	3e-58	-	-	predicted protein	Populus trichocarpa	3e-17	32	-
Contig1835	1e-83	6e-98	1e-32	-	pre-pro cysteine proteinase	Vicia faba	1e-101	88	O	Cysteine proteinase Cathepsin F
Contig1836	8e-82	1e-115	-	-	MYB transcription factor MYB177	Glycine max	4e-79	63	O	Zuotin and related molecular chaperones (DnaJ superfamily), contains DNA-binding domains
Contig1837	-	-	-	-	-	-	-	-
Contig1838	1e-39	3e-24	9e-31	-	unknown	Glycine max	9e-38	47	-
Contig1839	5e-98	-	2e-56	4e-19	magnesium chelatase subunit	Glycine max	3e-95	95	-
Contig1840	1e-124	1e-128	0	8e-61	Glycoside transferase, six-hairpin, subgroup	Medicago truncatula	1e-125	96	-
Contig1841	3e-68	1e-83	6e-35	-	PREDICTED: hypothetical protein isoform 2	Vitis vinifera	4e-59	59	AR	PolyC-binding proteins alphaCP-1 and related KH domain proteins
Contig1842	2e-49	6e-72	2e-25	2e-12	unnamed protein product	Vitis vinifera	1e-48	50	-
Contig1843	1e-94	1e-45	-	-	Protein phosphatase 1 regulatory subunit, putative	Ricinus communis	1e-82	70	T	Protein phosphatase 1, regulatory subunit, and related proteins
Contig1844	2e-94	-	3e-15	-	unknown	Glycine max	3e-93	84	-
Contig1845	1e-78	3e-92	2e-34	-	predicted protein	Populus trichocarpa	7e-56	55	U	VAMP-associated protein involved in inositol metabolism
Contig1846	2e-85	1e-100	4e-33	9e-30	CONSTANS-like zinc finger protein	Glycine max	2e-83	75	K	GATA-4/5/6 transcription factors
Contig1847	6e-71	3e-75	3e-37	1e-13	unknown	Medicago truncatula	5e-72	86	-
Contig1848	1e-88	1e-105	1e-42	1e-19	WRKY52	Glycine max	1e-86	69	-
Contig1849	2e-72	2e-76	-	-	AP2/ERF domain-containing transcription factor	Populus trichocarpa	3e-37	40	-
Contig1850	1e-29	8e-57	-	-	predicted protein	Populus trichocarpa	3e-16	33	-
Contig1851	5e-72	2e-75	8e-93	-	predicted protein	Populus trichocarpa	4e-62	76	P	Copper chaperone
Contig1852	2e-45	1e-48	1e-102	-	RecName: Full=Glycine dehydrogenase	Pisum sativum	2e-45	94	E	Glycine dehydrogenase (decarboxylating)
Contig1853	3e-72	1e-74	1e-145	1e-12	unknown	Glycine max	2e-69	93	K	Transcription initiation factor TFIID, subunit TAF7
Contig1854	1e-105	9e-83	5e-97	-	beta-glucosidase G3	Medicago truncatula	1e-117	84	G	Beta-glucosidase, lactase phlorizinhydrolase, and related proteins
Contig1855	-	-	-	-	PREDICTED: similar to chromosome 20 open reading frame 174	Ornithorhynchus anatinus	1e-05	32	-
Contig1856	6e-72	1e-77	4e-36	3e-23	RecName: Full=3-ketoacyl-CoA synthase 3; Short=KCS-3; AltName: Full=Very long-chain fatty acid condensing enzyme 3; Short=VLCFA condensing enzyme 3	-	8e-63	69	-
Contig1857	4e-48	5e-67	-	-	unknown	Medicago truncatula	1e-64	84	-
Contig1858	2e-47	1e-32	1e-26	8e-15	hypothetical protein RCOM_1046780	Ricinus communis	4e-34	43	K	GATA-4/5/6 transcription factors
Contig1859	-	-	-	-	-	-	-	-
Contig1860	6e-20	-	1e-29	-	unknown	Medicago truncatula	3e-21	91	C	Mitochondrial F1F0-ATP synthase, subunit OSCP/ATP5
Contig1861	2e-94	2e-96	1e-161	4e-41	dynamin	Cucumis melo	2e-88	91	UR	Vacuolar sorting protein VPS1, dynamin, and related proteins
Contig1862	7e-80	4e-84	2e-96	7e-21	unknown	Glycine max	5e-79	82	R	CCCH-type Zn-finger protein
Contig1863	1e-122	1e-118	1e-113	1e-81	reversibly glycosylated protein	Phaseolus vulgaris	1e-121	94	-
Contig1864	5e-57	2e-23	7e-52	2e-20	unknown	Medicago truncatula	6e-61	93	-
Contig1865	1e-110	1e-128	1e-30	-	peroxidase	Pisum sativum	1e-123	86	-
Contig1866	4e-54	3e-71	4e-29	9e-17	CRT/DRE binding factor 4	Medicago truncatula	9e-71	88	-
Contig1867	1e-75	2e-99	5e-91	2e-18	unknown	Medicago truncatula	4e-97	82	J	Mitochondrial/chloroplast ribosomal protein L19
Contig1868	5e-68	4e-94	-	-	WRKY transcription factor WRKY100577	Medicago truncatula	1e-91	82	-
Contig1869	1e-23	-	2e-22	-	predicted protein	Populus trichocarpa	6e-13	54	-
Contig1870	-	2e-14	6e-47	-	cytochrome b6/f complex subunit IV	Heuchera sanguinea	7e-14	84	C	Cytochrome b
Contig1871	4e-66	1e-68	1e-107	3e-32	predicted protein	Populus trichocarpa	1e-73	86	S	Uncharacterized conserved protein
Contig1872	8e-65	2e-89	4e-11	-	cytochrome P450	Cicer arietinum	3e-82	79	Q	Cytochrome P450 CYP2 subfamily
Contig1873	7e-39	-	-	-	unknown	Medicago truncatula	8e-65	73	O	Glutaredoxin-related protein
Contig1874	6e-67	5e-53	7e-96	2e-12	unknown	Glycine max	6e-60	81	S	Uncharacterized conserved protein
Contig1875	-	-	-	-	60S ribosomal protein P0	Aspergillus fumigatus	3e-16	89	J	60S acidic ribosomal protein P0
Contig1876	8e-25	4e-25	1e-10	4e-16	beta-galactosidase	Cicer arietinum	8e-23	91	G	Beta-galactosidase Beta-galactosidase
Contig1877	8e-85	3e-92	8e-28	-	unknown	Glycine max	8e-83	77	-
Contig1878	4e-91	1e-99	6e-90	4e-13	unknown	Glycine max	9e-85	83	-
Contig1879	1e-109	3e-64	8e-65	4e-44	NAC family transcription factor 4	Cicer arietinum	1e-110	94	-
Contig1880	1e-126	1e-131	0	9e-67	unknown	Glycine max	1e-123	94	U	Adaptor complexes medium subunit family
Contig1881	4e-86	2e-94	5e-26	-	PREDICTED: hypothetical protein	Vitis vinifera	5e-75	69	R	Reductases with broad range of substrate specificities
Contig1882	-	-	-	-	GM17713	Drosophila sechellia	1e-05	39	-
Contig1883	8e-69	2e-72	1e-73	3e-26	predicted protein	Populus trichocarpa	3e-64	84	J	Translation initiation factor 3, subunit g (eIF-3g)
Contig1884	8e-95	2e-92	2e-38	2e-36	putative basic helix-loop-helix protein BHLH22	Lotus japonicus	2e-99	81	-
Contig1885	8e-85	3e-98	2e-72	-	unknown	Glycine max	3e-79	74	-
Contig1886	1e-71	2e-90	3e-61	-	nuclear acid binding protein, putative	Ricinus communis	4e-53	57	R	FOG: RRM domain
Contig1887	2e-32	4e-37	1e-22	-	unknown	Glycine max	2e-30	74	-
Contig1888	2e-45	2e-49	1e-32	1e-16	unknown	Medicago truncatula	6e-47	87	-
Contig1889	1e-100	1e-109	1e-152	1e-25	unknown	Medicago truncatula	1e-106	86	O	ATP-dependent Clp protease, proteolytic subunit
Contig1890	1e-124	1e-128	1e-35	2e-70	predicted protein	Populus trichocarpa	1e-119	91	T	Casein kinase (serine/threonine/tyrosine protein kinase)
Contig1891	-	4e-12	-	-	SWIB complex BAF60b domain-containing protein	Arabidopsis lyrata	5e-07	64	K	RNA polymerase I transcription factor UAF
Contig1892	1e-111	1e-111	0	1e-68	RecName: Full=40S ribosomal protein SA; AltName: Full=p40 gi|2444420|gb|AAB82659.1| ribosome-associated protein p40	Glycine max	1e-109	96	J	40S ribosomal protein SA (P40)/Laminin receptor 1
Contig1893	1e-64	3e-83	3e-61	-	PREDICTED: hypothetical protein	Vitis vinifera	2e-62	59	-
Contig1894	2e-88	7e-92	1e-144	1e-19	predicted protein	Populus trichocarpa	1e-84	93	R	Predicted RNA-binding protein SEB4 (RRM superfamily)
Contig1895	7e-95	3e-97	1e-166	5e-19	unknown	Medicago truncatula	6e-95	90	S	Uncharacterized conserved protein
Contig1896	1e-60	1e-54	8e-68	-	Ser/Thr protein kinase	Lotus japonicus	2e-57	88	T	Serine/threonine protein kinase
Contig1897	5e-65	3e-19	-	-	(iso)flavonoid glycosyltransferase	Medicago truncatula	1e-112	88	GC	UDP-glucuronosyl and UDP-glucosyl transferase
Contig1898	6e-25	2e-27	3e-13	-	unknown	Glycine max	1e-22	70	A	mRNA export protein (contains WD40 repeats)
Contig1899	1e-79	9e-30	2e-62	3e-51	unknown	Medicago truncatula	7e-82	93	-
Contig1900	-	-	-	-	-	-	-	-
Contig1901	-	-	-	-	-	-	-	-
Contig1902	3e-97	1e-100	2e-25	1e-10	Transcription factor IIA, helical	Medicago truncatula	5e-98	86	K	RNA polymerase II transcription initiation factor TFIIA, large chain
Contig1903	4e-47	2e-78	5e-14	-	High mobility group proteins HMG-I and HMG-Y; Linker histone, N-terminal	Medicago truncatula	4e-76	73	-
Contig1904	3e-89	1e-41	1e-60	-	FUS-interacting serine-arginine-rich protein 1, putative	Ricinus communis	7e-82	81	K	Hsp27-ERE-TATA-binding protein/Scaffold attachment factor (SAF-B)
Contig1905	5e-56	-	6e-32	-	unknown	Medicago truncatula	5e-74	75	-
Contig1906	1e-109	1e-124	4e-61	-	pre-pro cysteine proteinase	Vicia faba	1e-128	89	O	Cysteine proteinase Cathepsin F
Contig1907	1e-97	9e-49	0	-	unknown	Glycine max	5e-94	80	O	Cyclophilin type peptidyl-prolyl cis-trans isomerase
Contig1908	5e-94	4e-25	1e-139	6e-40	unknown	Medicago truncatula	4e-90	78	G	Galactosyltransferases Galactosyltransferases
Contig1909	3e-43	6e-52	1e-14	-	PREDICTED: hypothetical protein	Vitis vinifera	3e-29	50	L	8-oxoguanine DNA glycosylase
Contig1910	2e-91	2e-83	5e-48	-	short-chain dehydrogenase/reductase (SDR) family protein	Arabidopsis thaliana	7e-83	66	R	Reductases with broad range of substrate specificities
Contig1911	3e-20	3e-44	1e-10	-	RecName: Full=Cold and drought-regulated protein CORA gi|289123|gb|AAA99833.1| corA	Medicago sativa	8e-43	72	-
Contig1912	9e-44	1e-50	5e-23	-	unknown	Medicago truncatula	1e-47	64	-
Contig1913	-	-	-	-	-	-	-	-
Contig1914	1e-128	1e-130	1e-177	3e-26	selenium binding protein	Medicago sativa	1e-128	92	P	Selenium-binding protein
Contig1915	3e-58	3e-80	5e-48	-	kip-related cyclin-dependent kinase inhibitor 3	Populus trichocarpa	2e-40	51	-
Contig1916	2e-82	3e-70	4e-76	4e-13	unknown	Populus trichocarpa	1e-76	87	-
Contig1917	1e-72	2e-38	-	-	4-coumarate-coa ligase	Populus trichocarpa	8e-71	60	I	Acyl-CoA synthetase
Contig1918	1e-43	6e-47	2e-37	-	unknown	Glycine max	3e-41	66	K	Nuclear localization sequence binding protein
Contig1919	3e-53	3e-65	6e-26	1e-10	unknown	Glycine max	3e-51	66	-
Contig1920	-	-	-	-	GF11400	Drosophila ananassae	3e-05	26
Contig1921	1e-106	2e-98	5e-14	9e-33	PREDICTED: hypothetical protein	Vitis vinifera	3e-98	77	T	Copine Copine
Contig1922	2e-37	1e-44	-	-	copper ion binding protein, putative	Ricinus communis	2e-21	50	-
Contig1923	-	-	-	-	-	-	-	-
Contig1924	1e-116	1e-113	1e-162	3e-54	glutamate dehydrogenase 2	Glycine max	1e-112	95	E	Glutamate/leucine/phenylalanine/valine dehydrogenases
Contig1925	4e-65	2e-70	-	-	PREDICTED: hypothetical protein	Vitis vinifera	1e-51	80	-
Contig1926	1e-63	4e-71	6e-41	-	predicted protein	Populus trichocarpa	1e-48	51	-
Contig1927	1e-58	3e-59	1e-106	1e-61	unknown	Medicago truncatula	2e-56	99	J	60S ribosomal protein L44
Contig1928	2e-44	3e-58	-	-	ethylene-responsive-element-binding factor 8	Petunia x	1e-41	51	-
Contig1929	6e-64	2e-30	5e-11	-	putative ethylene responsive factor	Vicia faba	6e-73	86	-
Contig1930	3e-97	1e-116	8e-41	2e-31	class II KNOX homeobox transcription factor	Medicago truncatula	2e-67	75	K	Transcription factor MEIS1 and related HOX domain proteins
Contig1931	1e-68	1e-97	9e-16	-	MYB transcription factor MYB107	Glycine max	5e-67	52	-
Contig1932	7e-87	6e-90	1e-112	2e-31	aquaporin	Medicago truncatula	1e-87	96	G	Aquaporin (major intrinsic protein family)
Contig1933	4e-51	8e-23	1e-42	6e-25	RecName: Full=S-adenosylmethionine decarboxylase proenzyme; Short=AdoMetDC; Short=SAMDC; Contains: RecName: Full=S-adenosylmethionine decarboxylase alpha chain; Contains: RecName: Full=S-adenosylmethionine decarboxylase beta chain; Flags: Precursor gi|1498080|gb|AAC04611.1| S-adenosylmethionine decarboxylase	Ipomoea nil	7e-45	78	T	S-adenosylmethionine decarboxylase
Contig1934	1e-99	2e-32	1e-156	6e-22	unknown	Glycine max	2e-96	76	-
Contig1935	1e-106	2e-55	5e-73	9e-21	unnamed protein product	Vitis vinifera	7e-90	63	-
Contig1936	1e-116	3e-50	2e-26	-	unknown	Glycine max	1e-114	74	-
Contig1937	-	-	-	-	TonB family protein	Acidovorax avenae	2e-06	25	-
Contig1938	1e-114	1e-121	0	1e-104	unknown	Glycine max	1e-111	91	C	Inorganic pyrophosphatase/Nucleosome remodeling factor, subunit NURF38
Contig1939	1e-146	1e-149	-	1e-124	tubulin gamma chain, putative	Ricinus communis	1e-146	99	Z	Gamma tubulin
Contig1940	4e-51	5e-57	3e-43	-	ubiquitin-protein ligase, putative	Ricinus communis	2e-47	82	S	FOG: Armadillo/beta-catenin-like repeats
Contig1941	8e-39	2e-45	2e-46	-	unknown	Glycine max	3e-36	71	J	60s acidic ribosomal protein P1
Contig1942	1e-69	1e-72	1e-33	-	PREDICTED: hypothetical protein	Vitis vinifera	1e-64	66	J	Translation initiation factor 3, subunit g (eIF-3g)
Contig1943	1e-103	1e-110	8e-44	-	unknown	Glycine max	1e-99	70	O	Thioredoxin Thioredoxin
Contig1944	2e-96	1e-117	5e-91	2e-18	transcriptional factor NAC11	Glycine max	3e-95	81	-
Contig1945	2e-91	4e-48	3e-31	7e-28	MYB transcription factor MYB2	Medicago truncatula	1e-113	83	-
Contig1946	1e-116	1e-118	1e-120	4e-35	predicted protein	Populus trichocarpa	1e-117	93	T	Mitogen-activated protein kinase
Contig1947	-	-	-	-	-	-	-	-
Contig1948	-	-	-	-	PREDICTED: similar to IA-1	Monodelphis domestica	9e-07	43	-
Contig1949	1e-111	1e-123	1e-138	-	unknown	Glycine max	1e-108	80	-
Contig1950	1e-24	7e-32	-	-	hypothetical protein SELMODRAFT_185536	Selaginella moellendorffii	3e-20	59	R	RNA-binding protein (RRM superfamily)
Contig1951	1e-118	1e-130	1e-155	-	unknown	Glycine max	1e-114	84	-
Contig1952	1e-140	-	0	5e-13	root border cell-specific protein	Pisum sativum	1e-149	92	-
Contig1953	2e-95	1e-129	-	-	Galactose-binding like	Medicago truncatula	1e-127	81	-
Contig1954	5e-71	2e-79	2e-25	-	unknown	Glycine max	2e-68	76	O	Predicted E3 ubiquitin ligase
Contig1955	-	-	-	-	-	-	-	-
Contig1956	6e-63	1e-67	1e-147	3e-26	unknown	Glycine max	4e-65	86	Z	Actin depolymerizing factor
Contig1957	8e-60	3e-61	6e-90	2e-14	unknown	Medicago truncatula	5e-59	93	O	FKBP-type peptidyl-prolyl cis-trans isomerase
Contig1958	2e-94	1e-113	1e-64	2e-18	Single-stranded nucleic acid binding R3H	Medicago truncatula	1e-110	88	A	mRNA-binding protein Encore
Contig1959	1e-79	1e-116	2e-16	-	PREDICTED: hypothetical protein	Vitis vinifera	1e-49	45	-
Contig1960	1e-104	1e-115	1e-178	-	unknown	Glycine max	1e-101	80	-
Contig1961	-	-	-	-	-	-	-	-
Contig1962	1e-107	7e-95	-	-	3'-N-debenzoyl-2'-deoxytaxol N-benzoyltransferase, putative	Ricinus communis	4e-85	59	-
Contig1963	1e-146	1e-161	2e-72	2e-43	putative plasma membrane intrinsic protein	Pisum sativum	1e-154	92	G	Aquaporin (major intrinsic protein family)
Contig1964	1e-116	-	1e-116	1e-13	root border cell-specific protein	Pisum sativum	1e-133	91	-
Contig1965	4e-74	1e-134	-	6e-25	hypothetical protein	Vitis vinifera	3e-73	53	R	Uncharacterized protein CLU1/cluA/TIF31 involved in mitochondrial morphology/distribution, also found associated with eIF-3
Contig1966	7e-58	2e-74	2e-19	-	unknown	Glycine max	8e-56	70	O	Molecular chaperone (DnaJ superfamily)
Contig1967	2e-58	1e-96	-	-	unknown	Glycine max	2e-53	52	K	GATA-4/5/6 transcription factors
Contig1968	1e-143	5e-61	1e-174	6e-19	predicted protein	Populus trichocarpa	1e-134	80	-
Contig1969	1e-118	1e-127	0	7e-71	unknown	Medicago truncatula	1e-130	88	-
Contig1970	7e-93	1e-120	-	-	WRKY transcription factor WRKY100577	Medicago truncatula	1e-118	85	-
Contig1971	-	-	-	-	-	-	-	-
Contig1972	1e-85	1e-75	2e-32	-	PREDICTED: hypothetical protein	Vitis vinifera	4e-77	66	R	Reductases with broad range of substrate specificities
Contig1973	4e-48	1e-64	3e-12	-	unknown	Glycine max	2e-45	48	-
Contig1974	1e-119	1e-136	1e-109	8e-12	putative phosphoinositide specific phospholipase C	Trifolium pratense	1e-145	93	T	Phosphoinositide-specific phospholipase C
Contig1975	1e-112	1e-127	1e-173	-	unknown	Glycine max	1e-110	78	-
Contig1976	1e-133	1e-130	1e-88	1e-119	putative UDP-glucuronate decarboxylase 3	Nicotiana tabacum	1e-119	84	GM	dTDP-glucose 4-6-dehydratase/UDP-glucuronic acid decarboxylase
Contig1977	1e-116	1e-136	3e-62	2e-15	unknown	Medicago truncatula	1e-133	90	M	Pectin acetylesterase and similar proteins
Contig1978	1e-141	1e-150	1e-148	-	1-aminocyclopropane-1-carboxylate deaminase, putative	Ricinus communis	1e-129	82	-
Contig1979	1e-101	1e-107	1e-116	8e-12	unknown	Glycine max	8e-99	78	QR	Iron/ascorbate family oxidoreductases
Contig1980	4e-29	2e-32	7e-43	-	3-methylcrotonyl-CoA carboxylase, biotin-carrier domain	Glycine max	5e-27	89	IE	3-Methylcrotonyl-CoA carboxylase, biotin-containing subunit/Propionyl-CoA carboxylase, alpha chain/Acetyl-CoA carboxylase, biotin carboxylase subunit
Contig1981	1e-140	1e-154	3e-65	2e-43	putative plasma membrane intrinsic protein	Pisum sativum	1e-147	92	G	Aquaporin (major intrinsic protein family)
Contig1982	-	-	-	-	-	-	-	-
Contig1983	1e-105	1e-107	1e-150	-	unknown	Glycine max	1e-103	83	O	Peptide methionine sulfoxide reductase
Contig1984	1e-146	1e-149	0	1e-108	PREDICTED: hypothetical protein	Vitis vinifera	1e-143	91	A	Splicing factor 3b, subunit 4
Contig1985	4e-98	1e-96	1e-167	1e-107	HSP90-2	Glycine max	4e-96	96	O	Molecular chaperone (HSP90 family)
Contig1986	1e-101	1e-60	0	2e-12	unnamed protein product	Vitis vinifera	2e-94	86	U	Cytosolic sorting protein GGA2/TOM1
Contig1987	1e-129	1e-127	1e-143	6e-28	unknown	Glycine max	1e-131	87	R	Uncharacterized PHD Zn-finger protein
Contig1988	1e-123	1e-103	1e-98	3e-14	PREDICTED: hypothetical protein	Vitis vinifera	8e-91	65	-
Contig1989	3e-95	3e-57	6e-26	-	unknown	Medicago truncatula	1e-103	82	-
Contig1990	5e-89	1e-103	1e-121	2e-28	unknown	Glycine max	4e-87	79	J	Mitochondrial/chloroplast ribosomal protein L11
Contig1991	1e-83	9e-83	1e-79	-	unknown	Medicago truncatula	1e-90	93	R	Predicted Zn-finger protein
Contig1992	1e-78	4e-19	6e-20	-	unknown	Glycine max	1e-76	69	O	Predicted E3 ubiquitin ligase
Contig1993	1e-119	-	0	1e-13	unknown	Glycine max	1e-117	82	-
Contig1994	2e-61	1e-88	-	1e-10	50S ribosomal protein L7/L12, putative	Ricinus communis	2e-50	58	J	Mitochondrial/chloroplast ribosomal protein L12
Contig1995	9e-98	1e-115	-	-	leucine-rich repeat family protein	Glycine max	1e-91	65	R	FOG: Leucine rich repeat
Contig1996	1e-119	1e-132	1e-88	-	unknown	Glycine max	1e-117	82	-
Contig1997	1e-134	1e-118	8e-81	2e-34	UDP-D-glucuronate 4-epimerase 5	Arabidopsis lyrata	1e-118	77	M	UDP-glucose 4-epimerase/UDP-sulfoquinovose synthase
[truncated: 5,985 more rows]
