# Supplementary material for: Comparative Genetic Mapping and Discovery of Linkage Disequilibrium Across Linkage Groups in White Clover (Trifolium repens L.)
Source: G3 (Bethesda). 2012 May 1;2(5):607–17. doi: 10.1534/g3.112.002600 (PMC3362943; doi:10.1534/g3.112.002600)
Supplement: Supporting Information [file supp_2.5.607_TableS4.xls]

## Sheet: TableS4
Table S4. Number of mapped multiple loci and loci exhibiting parental-specific polymorphisms.
	Number of Multiple locia)					Segregation types
	Total	Same	Homeo-logous	Others		Bi-parental	273-7 Specific	T17-346 Specific
1a	55	6	33	16		31	39	36
1b	56	10	30	16		27	59	27
2a	54	21	7	26		23	45	39
2b	44	25	7	12		20	31	47
3a	72	15	46	11		25	66	33
3b	86	18	53	15		38	72	36
4a	90	35	34	21		41	64	36
4b	79	25	39	15		27	52	55
5a	59	29	23	7		23	48	47
5b	74	32	24	18		22	36	50
6a	19	2	4	13		7	21	16
6b	26	5	7	14		17	38	8
7a	52	21	24	7		19	23	44
7b	52	19	21	12		28	53	20
8a	84	41	28	15		38	56	52
8b	60	20	29	11		21	61	26
Total	962	324	409	229		407	764	572
a) Same and Homeologous means that all multiple loci generated from single marker are mapped on the same and homeologous linkage groups, respectively. In other cases, multiple loci were classified as Others.
