# Supplementary material for: Comparative Genetic Mapping and Discovery of Linkage Disequilibrium Across Linkage Groups in White Clover (Trifolium repens L.)
Source: G3 (Bethesda). 2012 May 1;2(5):607–17. doi: 10.1534/g3.112.002600 (PMC3362943; doi:10.1534/g3.112.002600)
Supplement: Supporting Information [file supp_2.5.607_TableS5.xls]

## Sheet: Table S5 red clover linkage map
Table S5. Locus name and position of an integrated linkage map of red clover developed from a cross between HR and R130.
	Locus	Group	Position
1	BG274	LG1	0
2	AW350	LG1	1.537
3	RCS1093	LG1	2.679
4	WCS1465	LG1	3.771
5	RCS1423	LG1	4.013
6	RCS1206	LG1	4.015
7	RCS6823	LG1	4.807
8	RCS0917	LG1	4.895
9	RCS3771	LG1	5.04
10	RCS5073	LG1	5.04
11	RCS4533	LG1	5.121
12	RCS3480	LG1	6.17
13	RCS2864	LG1	6.515
14	RCS5326	LG1	6.805
15	RCS5253	LG1	7.143
16	RCS4144	LG1	7.531
17	RCS5729	LG1	7.572
18	RCS3005	LG1	7.576
19	RCS5954	LG1	7.755
20	WCS0587	LG1	8.364
21	RCS1712	LG1	9.427
22	prs256	LG1	9.616
23	RCS1535	LG1	9.727
24	ats125	LG1	9.949
25	RCS6481	LG1	9.949
26	RCS3201	LG1	9.987
27	RCS1898	LG1	9.992
28	RCS5145	LG1	10.007
29	RCS1715	LG1	10.074
30	RCS3114	LG1	11.181
31	RCS1982	LG1	11.475
32	RCS4680	LG1	12.066
33	RCS4638	LG1	12.128
34	RCS6631	LG1	12.139
35	RCS6754	LG1	12.224
36	WCS0251	LG1	12.522
37	RCS2928	LG1	12.694
38	RCS1427	LG1	12.709
39	RCS5026	LG1	12.709
40	RCS2236	LG1	12.716
41	RCS5197	LG1	12.754
42	RCS3013	LG1	13.553
43	WCS1652	LG1	14.831
44	RCS4570	LG1	16.051
45	RCS4805	LG1	16.165
46	RCS2950	LG1	16.416
47	RCS2238	LG1	16.442
48	RCS4000	LG1	16.528
49	RCS1673	LG1	17.013
50	WCS0701	LG1	18.16
51	RCS4382	LG1	18.401
52	WCS0209	LG1	19.3
53	RCS2268	LG1	19.839
54	RCS5057	LG1	20.239
55	RCS7105	LG1	20.239
56	RCS3438	LG1	20.264
57	RCS1830	LG1	20.4
58	WCS0371	LG1	20.595
59	RCS6820	LG1	20.957
60	RCS1704	LG1	20.98
61	WCS1476	LG1	21.164
62	RCS1812	LG1	21.393
63	RCS7242	LG1	21.484
64	WCS1657	LG1	21.708
65	RCS4914	LG1	22.332
66	WCS1461	LG1	22.946
67	RCS0883	LG1	23.907
68	C1483	LG1	23.908
69	RCS0884	LG1	23.922
70	RCS3658	LG1	24.956
71	RCS4235	LG1	25.825
72	RCS1290	LG1	26.203
73	RCS1912	LG1	26.979
74	RCS2088	LG1	27.669
75	RCS0593	LG1	28.453
76	RCS5595	LG1	28.475
77	RCS5817	LG1	28.485
78	RCS4351	LG1	28.869
79	RCS6004	LG1	28.869
80	WCS1211	LG1	29.646
81	RCS7228	LG1	29.942
82	WCS0321	LG1	29.975
83	RCS5538	LG1	29.977
84	RCS3842	LG1	29.981
85	RCS6549	LG1	29.992
86	RCS4501	LG1	30.648
87	WCS1570	LG1	30.862
88	RCS3805	LG1	31.332
89	RCS2173	LG1	31.72
90	RCS3555	LG1	31.74
91	RCS1456	LG1	32.13
92	WCS0266	LG1	32.147
93	RCS2883	LG1	32.557
94	RCS2437	LG1	33.452
95	TPSSR50	LG1	34.411
96	RCS6085	LG1	34.853
97	RCS2610	LG1	36.333
98	RCS4218	LG1	38.29
99	RCS6166	LG1	38.412
100	WCS1158	LG1	38.428
101	RCS0838	LG1	38.851
102	RCS4280	LG1	40.44
103	RCS2484	LG1	40.508
104	RCS2923	LG1	40.536
105	WCS1982	LG1	40.694
106	C1961	LG1	41.557
107	RCS5799	LG1	41.678
108	RCS5556	LG1	42.161
109	WCS1868	LG1	42.244
110	RCS2107	LG1	42.259
111	RCS3797	LG1	42.266
112	RCS2393	LG1	42.387
113	RCS2493	LG1	42.529
114	RCS1621	LG1	42.532
115	RCS5504	LG1	42.559
116	RCS6213	LG1	42.827
117	RCS3751	LG1	42.893
118	RCS6190	LG1	42.972
119	RCS3088	LG1	43.03
120	RCS0005	LG1	43.043
121	RCS5845	LG1	43.552
122	RCS2565	LG1	44.232
123	WCS1489	LG1	44.741
124	RCS4212	LG1	44.945
125	RCS6509	LG1	45.652
126	RCS1257	LG1	46.413
127	WCS0421	LG1	46.581
128	WCS0560	LG1	46.978
129	RCS3059	LG1	47.448
130	WCS0736	LG1	47.76
131	WCS1847	LG1	47.967
132	RCS0857	LG1	48.521
133	RCS2550	LG1	48.898
134	RCS1777	LG1	49.977
135	RCS6940	LG1	50.546
136	RCS5340	LG1	51.076
137	C189	LG1	52.032
138	C2401	LG1	52.862
139	RCS0035	LG1	52.952
140	WCS1090	LG1	53.486
141	RCS5717	LG1	53.675
142	RCS6459	LG1	54.439
143	RCS1761	LG1	54.682
144	RCS3152	LG1	55.122
145	RCS2764	LG1	57.389
146	prs285	LG1	57.815
147	RCS6615	LG1	58.235
148	C1062	LG1	59.214
149	RCS2852	LG1	60.86
150	RCS6648	LG1	61.715
151	RCS6742	LG1	61.851
152	RCS5648	LG1	61.949
153	RCS2598	LG1	63.228
154	RCS5058	LG1	65.668
155	RCS2918	LG1	65.978
156	RCS0907	LG1	67.349
157	RCS1838	LG1	67.541
158	RCS5027	LG1	67.72
159	RCS7142	LG1	68.066
160	RCS5971	LG1	68.506
161	RCS1863	LG1	68.682
162	WCS1018	LG1	70.199
163	RCS3516	LG1	71.757
164	RCS2524	LG1	72.768
165	RCS4399	LG1	73.508
166	RCS2672	LG1	73.676
167	RCS6016	LG1	74.427
168	RCS6161	LG1	74.511
169	WCS0342	LG1	74.694
170	RCS5759	LG1	75.388
171	RCS4301	LG1	75.419
172	RCS6958	LG1	75.767
173	RCS6991	LG1	75.956
174	RCS6461	LG1	76.397
175	RCS6206	LG1	76.957
176	RCS6232	LG1	76.957
177	RCS0089	LG1	77.128
178	RCS2149	LG1	77.649
179	RCS1447	LG1	77.89
180	RCS3524	LG1	78.135
181	RCS7000	LG1	78.277
182	RCS2682	LG1	78.484
183	WCS0403	LG1	78.981
184	RCS0810	LG1	79.383
185	WCS1571	LG1	79.971
186	RCS6128	LG1	80.173
187	RCS3161	LG1	80.313
188	RCS6272	LG1	81.678
189	RCS7210	LG1	81.678
190	RCS2831	LG1	81.987
191	RCS1845	LG1	83.557
192	RCS5615	LG1	84.703
193	WCS1589	LG1	85.076
194	RCS5551	LG1	85.16
195	RCS1807	LG1	86.643
196	RCS2455	LG1	88.45
197	RCS5704	LG1	93.841
198	RCS3375	LG1	95.83
199	RCS3233	LG1	96.238
200	RCS3159	LG1	96.809
201	RCS4956	LG1	100.673
202	RCS6800	LG1	118.268
1	RCS1309	LG2	0
2	RCS3190	LG2	1.352
3	RCS0974	LG2	2.93
4	WCS0630	LG2	4.738
5	WCS1644	LG2	5.154
6	prs279	LG2	5.761
7	RCS5305	LG2	5.837
8	WCS0095	LG2	6.564
9	RCS4591	LG2	6.583
10	WCS1588	LG2	7.402
11	WCS1720	LG2	7.881
12	RCS6718	LG2	8.328
13	C1602z	LG2	8.483
14	RCS0262	LG2	8.586
15	RCS0130	LG2	8.587
16	RCS6935	LG2	8.599
17	RCS6428	LG2	8.618
18	RCS4672	LG2	8.63
19	WCS0130	LG2	8.642
20	C298	LG2	9.191
21	RCS3186	LG2	10.23
22	C189Hind	LG2	12.808
23	RCS6129	LG2	14.212
24	RCS5657	LG2	14.955
25	RCS6698	LG2	17.083
26	RCS5208	LG2	17.225
27	RCS0747	LG2	18.021
28	RCS1090	LG2	19.067
29	RCS2889	LG2	20.182
30	RCS3322	LG2	20.725
31	RCS5238	LG2	20.829
32	RCS1678	LG2	21.33
33	RCS6039	LG2	21.828
34	RCS3537	LG2	23.177
35	RCS7081	LG2	23.772
36	WCS0333	LG2	23.843
37	MtBA32F05R1	LG2	24.517
38	RCS2171	LG2	24.567
39	RCS6011	LG2	25.428
40	RCS1864	LG2	26.057
41	RCS1708	LG2	26.246
42	C2134a	LG2	27.331
43	RCS3355	LG2	29.037
44	RCS3817	LG2	29.676
45	RCS5476	LG2	29.722
46	RCS3157	LG2	29.927
47	RCS0074	LG2	30.122
48	RCS1281	LG2	30.497
49	RCS5885	LG2	30.669
50	RCS6096	LG2	31.2
51	RCS7050	LG2	32.228
52	WCS1609	LG2	32.673
53	C361w	LG2	33.319
54	C361v	LG2	33.534
55	RCS4683	LG2	34.075
56	RCS1113	LG2	34.098
57	WCS1463	LG2	34.606
58	WCS1280	LG2	34.82
59	C361z	LG2	35.727
60	RCS1163	LG2	36.15
61	RCS4642	LG2	36.345
62	RCS5590	LG2	36.659
63	RCS2250	LG2	36.667
64	RCS3251	LG2	37.454
65	C361y	LG2	37.517
66	C361x	LG2	37.872
67	TRSSRa03C01	LG2	37.954
68	RCS1285	LG2	38.424
69	RCS4572	LG2	38.522
70	RCS5902	LG2	38.76
71	WCS1174	LG2	38.889
72	RCS5778	LG2	38.906
73	RCS6706	LG2	38.913
74	RCS0562	LG2	38.92
75	RCS5782	LG2	39.213
76	RCS6354	LG2	39.519
77	C1568	LG2	40.084
78	RCS1875	LG2	40.088
79	C1556	LG2	40.605
80	C2409	LG2	40.9
81	RCS1300	LG2	41.083
82	RCS7159	LG2	41.335
83	RCS5303	LG2	41.61
84	RCS3554	LG2	41.949
85	TPSSR24	LG2	41.975
86	RCS1273	LG2	41.994
87	RCS5635	LG2	42.142
88	RCS4208	LG2	42.271
89	WCS0281	LG2	42.287
90	RCS0399	LG2	42.352
91	RCS6396	LG2	42.354
92	WCS1777	LG2	42.354
93	TPSSR44	LG2	42.58
94	WCS1337	LG2	42.671
95	RCS3235	LG2	42.807
96	TPSSR05	LG2	42.939
97	RCS5695	LG2	43.085
98	RCS5299	LG2	43.159
99	RCS4089	LG2	43.209
100	WCS1418	LG2	43.358
101	RCS2382	LG2	43.368
102	RCS5445	LG2	43.431
103	RCS1501	LG2	43.598
104	RCS1165	LG2	43.658
105	WCS0345	LG2	43.674
106	RCS1209	LG2	43.688
107	WCS0226	LG2	43.699
108	RCS0254	LG2	43.699
109	RCS5848	LG2	43.706
110	RCS3706	LG2	43.711
111	RCS3722	LG2	43.717
112	RCS3329	LG2	43.72
113	WCS1758	LG2	43.72
114	RCS4736	LG2	43.72
115	RCS1379	LG2	43.789
116	RCS3770	LG2	43.804
117	RCS0171	LG2	43.967
118	RCS4945	LG2	44.048
119	RCS4614	LG2	44.146
120	WCS0233	LG2	44.376
121	WCS0760	LG2	44.637
122	RCS3673	LG2	45.769
123	RCS2328	LG2	45.939
124	C1552	LG2	46.265
125	RCS2536	LG2	46.335
126	RCS0167	LG2	46.486
127	RCS0836	LG2	47.071
128	RCS2450	LG2	47.112
129	RCS1477	LG2	47.158
130	RCS1568	LG2	47.167
131	RCS4406	LG2	47.191
132	RCS6620	LG2	47.355
133	RCS1751	LG2	47.593
134	RCS6283	LG2	47.909
135	RCS1409	LG2	48.036
136	RCS3079	LG2	48.364
137	RCS7186	LG2	48.406
138	RCS5470	LG2	48.416
139	RCS6654	LG2	48.624
140	RCS3241	LG2	48.792
141	WCS0991	LG2	49.477
142	RCS4046	LG2	49.781
143	RCS1402	LG2	50.663
144	RCS3665	LG2	51.261
145	RCS7205	LG2	51.471
146	RCS0538	LG2	51.933
147	RCS3156	LG2	52.626
148	WCS0365	LG2	53.038
149	RCS2611	LG2	53.998
150	RCS2199	LG2	54.412
151	WCS0084	LG2	54.484
152	WCS1376	LG2	54.498
153	RCS7020	LG2	54.649
154	WCS0617	LG2	54.907
155	RCS3456	LG2	55.221
156	RCS4871	LG2	55.582
157	RCS5584	LG2	55.9
158	C1547	LG2	56.29
159	RCS4681	LG2	56.415
160	WCS0253	LG2	56.759
161	RCS5226	LG2	56.883
162	RCS4577	LG2	58.013
163	RCS1405	LG2	58.731
164	C361u	LG2	58.735
165	RCS0913	LG2	59.589
166	RCS6389	LG2	59.831
167	RCS5099	LG2	60.533
168	RCS0898	LG2	60.866
169	RCS0412	LG2	61.035
170	RCS2860	LG2	61.315
171	RCS5441	LG2	62.688
172	RCS6472	LG2	64.319
173	RCS0855	LG2	65.076
174	RCS2304	LG2	65.577
175	RCS4513	LG2	65.928
176	RCS3076	LG2	66.482
177	RCS2229	LG2	67.441
178	RCS1310	LG2	67.53
179	RCS6719	LG2	67.848
180	RCS4943	LG2	68.212
181	RCS5519	LG2	68.406
182	RCS2773	LG2	68.906
183	WCS1279	LG2	68.989
184	WCS0161	LG2	69.082
185	WCS0204	LG2	69.172
186	RCS0909	LG2	69.288
187	RCS1836	LG2	69.358
188	RCS6496	LG2	69.428
189	RCS0545	LG2	69.68
190	RCS1537	LG2	70.053
191	RCS1326	LG2	70.165
192	RCS2893	LG2	70.173
193	C692y	LG2	70.541
194	RCS4620	LG2	70.909
195	RCS5836	LG2	70.952
196	RCS6625	LG2	71.026
197	RCS0078	LG2	71.029
198	RCS2195	LG2	71.475
199	RCS3173	LG2	72.188
200	RCS4795	LG2	72.48
201	WCS0299	LG2	73.079
202	RCS0075	LG2	73.228
203	C7y	LG2	73.309
204	ats073	LG2	73.685
205	RCS1748	LG2	73.807
206	RCS1681	LG2	73.851
207	WCS1550	LG2	74.159
208	RCS1601	LG2	74.191
209	RCS3144	LG2	74.697
210	RCS4604	LG2	74.881
211	RCS0715	LG2	75.072
212	RCS4925	LG2	75.306
213	RCS4868	LG2	75.455
214	RCS3328	LG2	75.722
215	RCS6249	LG2	75.876
216	C2014	LG2	76.248
217	RCS2431	LG2	76.413
218	WCS1501c	LG2	76.686
219	RCS4669	LG2	76.836
220	RCS1325	LG2	76.894
221	RCS5214	LG2	77.371
222	RCS1859	LG2	77.577
223	RCS2017	LG2	77.611
224	RCS3269	LG2	77.623
225	RCS2172	LG2	77.877
226	RCS3141	LG2	77.934
227	RCS7094	LG2	78.007
228	RCS1207	LG2	78.04
229	RCS2453	LG2	78.049
230	RCS6122	LG2	78.224
231	WCS1501a	LG2	78.249
232	RCS0633	LG2	78.407
233	WCS0292	LG2	78.505
234	RCS1871	LG2	78.903
235	RCS1256	LG2	79.008
236	RCS0003	LG2	79.293
237	RCS5681	LG2	79.366
238	WCS1133	LG2	79.521
239	C1834y	LG2	79.58
240	C1492	LG2	79.818
241	WCS1651	LG2	79.963
242	AW272	LG2	80.04
243	C1861	LG2	80.665
244	RCS3218	LG2	80.791
245	WCS1224	LG2	80.792
246	WCS0029	LG2	81.223
247	RCS4140	LG2	81.277
248	RCS6330	LG2	81.609
249	RCS3455	LG2	81.649
250	BG232	LG2	81.809
251	RCS3779	LG2	81.95
252	RCS2991	LG2	81.973
253	WCS0602	LG2	81.988
254	RCS3275	LG2	82.095
255	RCS6909	LG2	82.15
256	RCS5473	LG2	82.158
257	RCS6817	LG2	82.167
258	WCS1227	LG2	82.611
259	RCS6607	LG2	82.623
260	ats176	LG2	82.96
261	RCS3184	LG2	83.259
262	RCS3110	LG2	83.56
263	MTIC19	LG2	83.832
264	RCS2467	LG2	84.253
265	RCS6869	LG2	84.644
266	RCS2784	LG2	84.847
267	RCS4385	LG2	85.056
268	RCS4626	LG2	85.09
269	AW271	LG2	85.328
270	RCS1479	LG2	85.496
271	WCS1303	LG2	85.554
272	RCS5938	LG2	85.557
273	RCS5459	LG2	85.557
274	RCS6676	LG2	85.624
275	RCS4095	LG2	85.649
276	RCS1664	LG2	85.938
277	C2415	LG2	86.457
278	RCS2958	LG2	86.663
279	RCS2500	LG2	86.903
280	RCS6798	LG2	87.167
281	RCS0039	LG2	87.264
282	RCS7075	LG2	87.604
283	RCS5335	LG2	87.741
284	RCS6597	LG2	87.962
285	RCS3145	LG2	88.143
286	RCS4756	LG2	88.26
287	RCS6896	LG2	88.648
288	RCS5378	LG2	88.85
289	RCS2689	LG2	89.108
290	RCS4982	LG2	89.157
291	RCS1022	LG2	89.626
292	RCS2468	LG2	90.128
293	RCS3753	LG2	90.46
294	RCS6551	LG2	90.621
295	WCS0721	LG2	90.751
296	AW304	LG2	90.755
297	RCS3237	LG2	91.085
298	RCS7213	LG2	91.626
299	RCS2193	LG2	91.649
300	RCS4637	LG2	91.817
301	WCS0263	LG2	91.888
302	RCS6765	LG2	91.936
303	WCS0420	LG2	92.032
304	RCS5747	LG2	92.229
305	RCS3095	LG2	92.493
306	RCS3102	LG2	92.683
307	RCS3469	LG2	92.997
308	RCS5189	LG2	93.273
309	RCS4695	LG2	93.311
310	RCS4993	LG2	93.411
311	RCS7236	LG2	94.011
312	RCS3245	LG2	94.817
313	RCS5730	LG2	95.153
314	RCS0978	LG2	95.425
315	WCS0888	LG2	95.969
316	RCS6014	LG2	96.183
317	WCS1332	LG2	96.479
318	WCS1663	LG2	96.763
319	RCS7062	LG2	96.957
320	RCS3961	LG2	97.562
321	RCS6315	LG2	97.617
322	RCS2087	LG2	97.96
323	RCS0453	LG2	98.558
324	RCS3744	LG2	99.278
325	C2344	LG2	100.453
326	RCS3259	LG2	101.301
327	RCS1003	LG2	104.037
328	RCS2533	LG2	104.516
329	TPSSR52	LG2	106.518
330	C1430z	LG2	108.595
331	RCS1935	LG2	111.626
332	RCS0753	LG2	115.217
333	RCS0606	LG2	116.665
334	RCS2668	LG2	118.352
335	RCS2144	LG2	126.461
1	RCS2645	LG3	0
2	WCS1038	LG3	5.758
3	RCS1450	LG3	6.76
4	WCS0796	LG3	12.505
5	RCS2481	LG3	15.333
6	C461	LG3	20.001
7	C1421	LG3	22.041
8	RCS6761	LG3	23.129
9	WCS1071	LG3	25.68
10	C1770	LG3	25.997
11	C1867x	LG3	26.932
12	WCS1404	LG3	27.178
13	RCS5245	LG3	28.225
14	RCS5032	LG3	28.521
15	RCS6527	LG3	28.601
16	RCS3015	LG3	28.763
17	RCS2629	LG3	29.141
18	RCS5144	LG3	29.618
19	RCS4520	LG3	29.632
20	RCS0294	LG3	29.97
21	RCS1332	LG3	30.812
22	RCS6204	LG3	30.866
23	RCS5154	LG3	31.079
24	RCS2857	LG3	31.214
25	RCS4110	LG3	31.214
26	RCS5926	LG3	31.39
27	RCS3381	LG3	31.524
28	RCS1667	LG3	31.619
29	RCS4622	LG3	32
30	WCS0782	LG3	32.18
31	RCS4593	LG3	32.29
32	RCS1627	LG3	32.559
33	RCS3048	LG3	33.213
34	RCS3587	LG3	33.511
35	RCS4791	LG3	33.847
36	WCS0205	LG3	34.007
37	RCS1366	LG3	34.473
38	RCS6010	LG3	34.474
39	RCS2449	LG3	34.494
40	WCS0272	LG3	34.571
41	RCS2741	LG3	34.63
42	RCS4470	LG3	35.808
43	RCS6427	LG3	36.132
44	RCS3901	LG3	36.345
45	RCS5760b	LG3	36.421
46	RCS6848	LG3	36.636
47	RCS4864	LG3	36.942
48	RCS7110	LG3	37.084
49	RCS6383	LG3	37.284
50	RCS5230	LG3	37.371
51	RCS1007	LG3	37.51
52	RCS1999	LG3	37.688
53	RCS3858	LG3	37.722
54	RCS6548	LG3	37.736
55	RCS4988	LG3	37.779
56	RCS4479	LG3	37.807
57	RCS1924	LG3	37.931
58	RCS2343	LG3	38.054
59	WCS1208	LG3	38.137
60	WCS1739	LG3	38.668
61	RCS5765	LG3	39.004
62	RCS6683	LG3	39.149
63	RCS5033	LG3	39.198
64	RCS3057	LG3	39.376
65	WCS1874	LG3	39.388
66	RCS2010	LG3	39.436
67	RCS5512	LG3	39.513
68	RCS3554	LG3	39.923
69	WCS0484	LG3	40.487
70	RCS4596	LG3	40.651
71	RCS5781	LG3	41.235
72	C2404z	LG3	41.589
73	RCS3946	LG3	41.711
74	RCS4825	LG3	41.821
75	TPSSR16	LG3	41.953
76	WCS1577	LG3	42.186
77	C2404W	LG3	42.494
78	RCS6729	LG3	42.602
79	RCS6455	LG3	42.638
80	RCS6026	LG3	42.78
81	WCS1124	LG3	42.904
82	RCS6286	LG3	43.18
83	RCS4358	LG3	43.465
84	RCS6318	LG3	43.555
85	RCS7225	LG3	43.631
86	RCS3947	LG3	43.753
87	RCS4659	LG3	43.936
88	RCS7219	LG3	44.062
89	RCS1710	LG3	44.173
90	RCS6897	LG3	44.269
91	RCS3690	LG3	44.365
92	C2404y	LG3	44.387
93	RCS3987	LG3	44.489
94	C2404x	LG3	44.682
95	RCS7019	LG3	44.706
96	RCS5159	LG3	45.233
97	RCS2026	LG3	45.3
98	RCS0945	LG3	45.659
99	RCS1176	LG3	46.138
100	C2407	LG3	46.157
101	RCS3279	LG3	46.375
102	RCS2897	LG3	46.546
103	C2404v	LG3	46.937
104	RCS6165	LG3	47.249
105	RCS0126	LG3	47.289
106	RCS5821	LG3	47.293
107	RCS0465	LG3	47.293
108	RCS6098	LG3	47.547
109	RCS4887	LG3	47.932
110	RCS2600	LG3	48.222
111	Mtab12D03F1	LG3	48.758
112	RCS2910	LG3	49.04
113	RCS1776	LG3	49.594
114	C1873y	LG3	49.694
115	RCS1952	LG3	50.659
116	CA1769	LG3	50.746
117	RCS1068	LG3	51.299
118	RCS1850	LG3	51.479
119	RCS0033	LG3	52.082
120	RCS4532	LG3	52.65
121	RCS3070	LG3	52.935
122	RCS4600	LG3	53.145
123	RCS2707	LG3	53.244
124	RCS6448	LG3	53.275
125	RCS3821	LG3	53.467
126	RCS6724	LG3	53.571
127	RCS5810	LG3	53.598
128	RCS6582	LG3	53.977
129	RCS4061	LG3	54.418
130	RCS5901	LG3	54.708
131	C1867z	LG3	55.377
132	RCS3659	LG3	55.721
133	RCS6002	LG3	55.881
134	RCS5593	LG3	56.215
135	WCS1012	LG3	56.775
136	C1867y	LG3	56.806
137	RCS6248	LG3	57.429
138	RCS1694	LG3	57.874
139	RCS1587	LG3	58.144
140	RCS1839	LG3	58.292
141	WCS0360	LG3	58.798
142	C2147	LG3	58.92
143	RCS1735	LG3	59.139
144	TRSSRA06B07	LG3	59.502
145	RCS3348	LG3	59.93
146	WCS1281	LG3	60.288
147	C1942x	LG3	60.835
148	RCS2004	LG3	61.266
149	RCS5866	LG3	61.482
150	RCS4269	LG3	62.269
151	RCS3914	LG3	62.449
152	C1602w	LG3	62.617
153	WCS0214	LG3	63.228
154	WCS1642	LG3	63.915
155	C16	LG3	64.583
156	RCS6431	LG3	64.634
157	WCS0341	LG3	64.75
158	RCS7187	LG3	65.021
159	RCS3570	LG3	65.423
160	RCS7241	LG3	66.199
161	C1602x	LG3	66.568
162	C1942z	LG3	66.628
163	C2428y	LG3	66.82
164	C1942y	LG3	66.86
165	RCS0899	LG3	67.062
166	RCS6939	LG3	67.412
167	RCS3811	LG3	67.495
168	WCS0164	LG3	67.715
169	WCS0930	LG3	67.843
170	RCS5254	LG3	67.877
171	C1942w	LG3	67.908
172	RCS6633	LG3	68.283
173	RCS4484	LG3	68.308
174	RCS2960	LG3	68.442
175	RCS5846	LG3	68.612
176	C2428z	LG3	68.676
177	RCS0967	LG3	68.884
178	RCS5236	LG3	68.965
179	RCS2161	LG3	68.981
180	ats227	LG3	69.008
181	C2134w	LG3	69.067
182	RCS1630	LG3	69.247
183	RCS0094	LG3	69.248
184	RCS6001	LG3	69.355
185	RCS5982	LG3	69.377
186	RCS0397	LG3	69.501
187	RCS3586	LG3	69.627
188	RCS5755	LG3	69.693
189	RCS0047	LG3	69.84
190	RCS6239	LG3	69.912
191	RCS4166	LG3	69.976
192	RCS4416	LG3	70.099
193	RCS6484	LG3	70.131
194	RCS0894	LG3	70.245
195	RCS5826	LG3	70.333
196	WCS1972	LG3	70.378
197	RCS6415	LG3	70.477
198	RCS6919	LG3	70.488
199	C7z	LG3	70.678
200	C1410	LG3	70.779
201	AI08	LG3	70.814
202	RCS7044	LG3	70.824
203	RCS6722	LG3	70.976
204	RCS6771	LG3	70.99
205	RCS4353	LG3	71.007
206	RCS6126	LG3	71.079
207	RCS2377	LG3	71.316
208	RCS4623	LG3	71.411
209	RCS4664	LG3	71.501
210	C559	LG3	71.661
211	RCS1517	LG3	71.956
212	RCS6804	LG3	72.22
213	C2133y	LG3	72.557
214	RCS6538	LG3	72.9
215	RCS0193	LG3	73.136
216	RCS3998	LG3	73.31
217	RCS3047	LG3	73.617
218	RCS3336	LG3	74.228
219	RCS5069	LG3	74.28
220	RCS1008	LG3	74.561
221	RCS4240	LG3	74.672
222	RCS3452	LG3	74.758
223	C1525y	LG3	74.996
224	RCS7203	LG3	75.183
225	RCS6174	LG3	75.509
226	RCS5823	LG3	75.796
227	RCS4897	LG3	76.075
228	RCS4873	LG3	76.342
229	RCS7156	LG3	76.786
230	RCS1866	LG3	76.809
231	C2133z	LG3	76.863
232	WCS0342	LG3	77.009
233	RCS6810	LG3	77.026
234	WCS1093	LG3	77.476
235	RCS1865	LG3	77.801
236	C1525z	LG3	78.046
237	RCS3002	LG3	78.177
238	RCS4657	LG3	78.826
239	RCS3353	LG3	78.956
240	RCS2875	LG3	79.158
241	WCS0210	LG3	79.36
242	C1860y	LG3	79.523
243	RCS2574	LG3	79.62
244	RCS1679	LG3	80.147
245	RCS6375	LG3	80.722
246	C1860x	LG3	80.808
247	RCS3175	LG3	81.646
248	RCS6623	LG3	82.548
249	RCS6611	LG3	83.335
250	RCS7144	LG3	83.356
251	RCS4066	LG3	83.498
252	RCS2544	LG3	84.253
253	RCS4753	LG3	84.414
254	prs100	LG3	85.531
255	RCS0404	LG3	85.779
256	RCS5549	LG3	86.408
257	RCS6976	LG3	87.26
258	CA61z	LG3	87.514
259	RCS5081	LG3	87.866
260	RCS5972	LG3	88.218
261	RCS5421	LG3	89.16
262	RCS5913	LG3	89.175
263	RCS6419	LG3	90.198
264	WCS0193	LG3	90.87
265	RCS3064	LG3	91.147
266	RCS5732	LG3	91.74
267	MtBA12D03F1	LG3	92.147
268	RCS6394	LG3	93.573
269	RCS6524	LG3	93.984
270	WCS0698	LG3	96.195
271	C214z	LG3	97.082
272	RCS1655	LG3	98.203
273	C214y	LG3	98.624
274	ats032	LG3	100.048
275	WCS1863	LG3	100.515
276	RCS0796	LG3	102.39
277	TPSSR09	LG3	104.968
278	WCS0651	LG3	104.984
279	RCS0199	LG3	105.053
280	WCS0849	LG3	106.416
281	RCS4633	LG3	107.061
282	RCS6139	LG3	107.908
283	RCS6258	LG3	107.97
284	RCS5035	LG3	108.346
285	WCS0252	LG3	108.804
286	RCS1526	LG3	109.119
287	WCS0480	LG3	109.247
288	WCS0405b	LG3	110.425
289	RCS3847	LG3	112.274
290	RCS3051	LG3	113.031
291	RCS5722	LG3	113.162
292	RCS6832	LG3	113.378
293	RCS7182	LG3	113.47
294	RCS3832	LG3	115.27
295	C738z	LG3	116.694
296	RCS5092	LG3	118.86
1	RCS5070	LG4	0
2	RCS5727	LG4	11.953
3	RCS1303	LG4	14.183
4	C1601y	LG4	15.927
5	RCS0923	LG4	18.265
6	C1601x	LG4	20.252
7	RCS5460	LG4	20.774
8	RCS3620	LG4	21.352
9	RCS4899	LG4	21.653
10	RCS4625	LG4	22.241
11	RCS0440	LG4	22.487
12	RCS5800	LG4	22.78
13	RCS3477	LG4	22.799
14	RCS4310	LG4	22.969
15	RCS4189	LG4	23.328
16	WCS0548	LG4	23.65
17	RCS5015	LG4	23.752
18	prs006	LG4	23.95
19	RCS2270	LG4	24.088
20	RCS6347	LG4	24.173
21	RCS2598	LG4	24.356
22	RCS1647	LG4	24.604
23	WCS0670	LG4	25.123
24	RCS5623	LG4	25.517
25	RCS3160	LG4	25.521
26	RCS0992	LG4	26.088
27	WCS1426	LG4	27.341
28	C2391	LG4	27.646
29	RCS7023	LG4	27.792
30	RCS5521	LG4	27.805
31	RCS5330	LG4	27.81
32	RCS4682	LG4	28.24
33	RCS5051	LG4	28.461
34	RCS1669	LG4	28.799
35	RCS1586	LG4	28.835
36	RCS3123	LG4	29.19
37	RCS4268	LG4	29.288
38	RCS4955	LG4	29.506
39	RCS5435	LG4	29.689
40	RCS1307	LG4	30.046
41	RCS6567	LG4	31.156
42	RCS6571	LG4	31.435
43	RCS4242	LG4	31.603
44	WCS1904	LG4	31.843
45	RCS2558	LG4	32.69
46	RCS0869	LG4	33.183
47	RCS3709	LG4	35.163
48	RCS4453	LG4	35.36
49	C2454	LG4	35.906
50	RCS1629	LG4	39.288
51	RCS0812	LG4	40.072
52	C471z	LG4	40.819
53	RCS1931	LG4	41.261
54	WCS0794	LG4	41.357
55	RCS4978	LG4	41.411
56	RCS0121	LG4	42.63
57	RCS6511	LG4	43.141
58	RCS4986	LG4	43.222
59	WCS0273	LG4	43.23
60	RCS6981	LG4	43.398
61	RCS0867	LG4	43.733
62	RCS1475	LG4	43.755
63	RCS3383	LG4	43.781
64	WCS1668	LG4	44.31
65	RCS5235	LG4	44.684
66	RCS1809	LG4	44.801
67	RCS6634	LG4	45.746
68	RCS3157	LG4	45.79
69	RCS4747	LG4	45.929
70	RCS5903	LG4	46.162
71	RCS4304	LG4	46.205
72	RCS3445	LG4	46.223
73	RCS5659	LG4	46.812
74	RCS1251	LG4	47.79
75	RCS5493	LG4	48.088
76	C1860z	LG4	48.447
77	RCS6603	LG4	48.477
78	RCS3285	LG4	49.588
79	RCS1358	LG4	50.101
80	RCS1333	LG4	50.269
81	RCS3346	LG4	50.617
82	RCS0040	LG4	50.675
83	RCS6581	LG4	51.278
84	RCS2977	LG4	51.679
85	WCS1447	LG4	51.765
86	RCS5565	LG4	52.259
87	ats226	LG4	53.066
88	RCS3377	LG4	53.424
89	TPSSR45	LG4	53.744
90	C108	LG4	53.952
91	RCS0880	LG4	54.265
92	RCS0824	LG4	54.79
93	RCS3730	LG4	54.979
94	RCS0969	LG4	55.704
95	RCS5331	LG4	56.092
96	RCS2711	LG4	56.76
97	RCS3448	LG4	56.929
98	RCS5805	LG4	56.988
99	RCS5418	LG4	57.439
100	RCS2962	LG4	58.055
101	RCS2331	LG4	58.257
102	RCS5186	LG4	58.366
103	RCS2345	LG4	59.042
104	RCS6684	LG4	59.335
105	WCS1681	LG4	59.687
106	RCS5390	LG4	59.837
107	RCS2514	LG4	60.505
108	RCS2359	LG4	60.754
109	RCS7061	LG4	60.759
110	WCS0923	LG4	61.114
111	RCS5743	LG4	61.459
112	WCS0400	LG4	61.727
113	RCS4515	LG4	62.051
114	WCS1217	LG4	62.315
115	RCS4032	LG4	62.393
116	RCS6162	LG4	62.505
117	RCS7080	LG4	62.569
118	RCS4880	LG4	62.889
119	RCS5353	LG4	63.195
120	RCS5069	LG4	63.282
121	RCS5547	LG4	63.93
122	RCS6690	LG4	64.884
123	RCS3325	LG4	65.395
124	RCS1928	LG4	65.765
125	RCS3719	LG4	66.23
126	RCS3999	LG4	66.763
127	RCS6686	LG4	67.103
128	RCS5452	LG4	67.218
129	C669	LG4	67.571
130	C1535	LG4	68.36
131	RCS7149	LG4	68.864
132	RCS4621	LG4	69.403
133	RCS0179	LG4	69.74
134	C1858y	LG4	70.297
135	RCS4100	LG4	70.65
136	WCS1697	LG4	70.759
137	RCS5440	LG4	71.117
138	RCS5408	LG4	71.376
139	RCS5600	LG4	71.519
140	WCS0730	LG4	71.784
141	RCS6852	LG4	71.993
142	RCS6163	LG4	71.993
143	RCS6929	LG4	72.17
144	RCS6242	LG4	72.262
145	RCS3962	LG4	72.503
146	RCS5017	LG4	72.568
147	RCS1411	LG4	72.671
148	RCS6514	LG4	72.891
149	BI76	LG4	73.321
150	RCS6008	LG4	73.781
151	RCS6070	LG4	74.432
152	WCS0762	LG4	74.952
153	RCS4710	LG4	75.45
154	WCS0327	LG4	76.168
155	C33	LG4	76.863
156	RCS5915	LG4	77.193
157	RCS6646	LG4	77.671
158	RCS3989	LG4	77.736
159	RCS2296	LG4	77.912
160	C447	LG4	78.202
161	RCS2970	LG4	78.346
162	C618	LG4	78.48
163	RCS3140	LG4	78.777
164	RCS3264	LG4	78.917
165	RCS3906	LG4	79.396
166	RCS6942	LG4	79.519
167	RCS1083	LG4	79.627
168	RCS6108	LG4	79.784
169	WCS1032	LG4	80.51
170	WCS0456	LG4	80.699
171	WCS0937	LG4	81.066
172	RCS6791	LG4	81.629
173	C1254	LG4	81.87
174	RCS3568	LG4	82.616
175	RCS2728	LG4	83.449
176	RCS3976	LG4	83.756
177	RCS5381	LG4	83.804
178	RCS7109	LG4	84.215
179	RCS4486	LG4	84.609
180	RCS5177	LG4	85.018
181	RCS2829	LG4	85.544
182	RCS5798	LG4	85.892
183	RCS2025	LG4	86.002
184	RCS4874	LG4	86.711
185	RCS2597	LG4	87.275
186	C143	LG4	87.687
187	WCS0507	LG4	87.926
188	RCS2043	LG4	88.245
189	WCS0905	LG4	88.955
190	RCS2567	LG4	89.026
191	RCS4350	LG4	89.568
192	RCS5006	LG4	89.784
193	RCS1668	LG4	90.428
194	RCS5736	LG4	91.002
195	RCS1401	LG4	91.803
196	RCS6425	LG4	92.108
197	WCS1844	LG4	92.36
198	RCS5724	LG4	93.096
199	RCS5188	LG4	93.736
200	RCS6794	LG4	95.519
201	RCS2667	LG4	95.539
202	RCS1920	LG4	95.58
203	RCS1729	LG4	96.1
204	RCS1649	LG4	96.676
205	RCS2383	LG4	96.961
206	RCS5056	LG4	97.097
207	WCS0181	LG4	97.527
208	RCS1598	LG4	97.716
209	RCS6840	LG4	98.172
210	RCS5709	LG4	98.412
211	RCS3416	LG4	98.505
212	RCS3892	LG4	98.543
213	RCS3518	LG4	98.712
214	RCS5201	LG4	98.853
215	RCS3763	LG4	100.033
216	RCS3165	LG4	100.366
217	RCS6333	LG4	100.407
218	RCS2988	LG4	100.624
219	RCS2997	LG4	100.678
220	RCS6373	LG4	100.887
221	C2132y	LG4	100.958
222	RCS0916	LG4	101.086
223	RCS2011	LG4	101.126
224	RCS1454	LG4	101.642
225	WCS0434	LG4	101.825
226	RCS6050	LG4	102.541
227	RCS3315	LG4	102.864
228	RCS5036	LG4	102.97
229	RCS1747	LG4	103.362
230	RCS5137	LG4	104.341
231	RCS6410	LG4	104.667
232	WCS0844	LG4	105.099
233	C2132v	LG4	108.036
234	C2000	LG4	109.495
235	C2140z	LG4	111.199
236	RCS0441	LG4	112.344
237	C2132z	LG4	113.666
238	C2140V	LG4	114.634
239	C2132x	LG4	116.678
240	RCS1940	LG4	117.468
241	C2140x	LG4	119.477
242	RCS2166	LG4	126.29
243	RCS1170	LG4	127.649
244	RCS1104	LG4	128.124
245	C2140w	LG4	139.211
1	RCS2987	LG5	0
2	RCS2297	LG5	1.024
3	C1430z	LG5	9.356
4	RCS1155	LG5	9.421
5	RCS0315	LG5	18.372
6	RCS1771	LG5	19.84
7	RCS3625	LG5	21.514
8	RCS2213	LG5	21.823
9	WCS1569	LG5	23.147
10	RCS2845	LG5	23.903
11	RCS5393	LG5	24.512
12	RCS3211	LG5	24.882
13	RCS3086	LG5	25.278
14	RCS3122	LG5	26.565
15	RCS5023	LG5	26.975
16	RCS2320	LG5	27.062
17	RCS6469	LG5	27.18
18	RCS3767	LG5	27.18
19	RCS6640	LG5	27.734
20	RCS2802	LG5	27.754
21	RCS6066	LG5	28.233
22	RCS5958	LG5	28.589
23	RCS2467	LG5	30.179
24	RCS1360	LG5	31.013
25	WCS0567	LG5	31.897
26	RCS6244	LG5	31.975
27	RCS2836	LG5	33.668
28	RCS5966	LG5	34.146
29	WCS0615	LG5	34.147
30	RCS5800	LG5	34.987
31	C465	LG5	35.985
32	RCS1762	LG5	36.451
33	RCS3376	LG5	36.966
34	RCS5204	LG5	37.141
35	RCS4421	LG5	37.565
36	prs645	LG5	37.901
37	RCS0764	LG5	38.259
38	WCS0777	LG5	38.657
39	TPSSR15	LG5	39.607
40	RCS5188	LG5	40.058
41	RCS3101	LG5	40.563
42	RCS0889	LG5	40.887
43	RCS3892	LG5	40.89
44	RCS3730	LG5	40.89
45	RCS0907	LG5	40.948
46	RCS4948	LG5	41.803
47	RCS2580	LG5	41.808
48	C7x	LG5	42.931
49	C2052z	LG5	43.523
50	RCS6591	LG5	43.908
51	RCS2697	LG5	44.563
52	C2138	LG5	45.739
53	RCS6215	LG5	46.259
54	C1787	LG5	46.746
55	C1430y	LG5	47.072
56	RCS6826	LG5	47.244
57	RCS3470	LG5	47.611
58	RCS5104	LG5	47.948
59	RCS1594	LG5	48.245
60	RCS5448	LG5	48.413
61	RCS1062	LG5	48.836
62	RCS2325	LG5	49.143
63	RCS5808	LG5	49.276
64	RCS1148	LG5	49.638
65	RCS0946	LG5	49.96
66	RCS7143	LG5	50.001
67	RCS2217	LG5	50.202
68	RCS5643	LG5	50.492
69	RCS6072	LG5	50.509
70	RCS6234	LG5	50.716
71	WCS0828	LG5	51.327
72	RCS2632	LG5	51.544
73	RCS2881	LG5	51.6
74	RCS0714	LG5	51.611
75	RCS5004	LG5	51.803
76	RCS2068	LG5	51.804
77	C247	LG5	51.859
78	RCS3192	LG5	51.99
79	RCS2202	LG5	52.039
80	RCS0843	LG5	52.33
81	TPSSR17	LG5	52.51
82	RCS3827	LG5	52.548
83	RCS1044	LG5	52.744
84	C2534z	LG5	53.001
85	TPSSR40	LG5	53.304
86	RCS6829	LG5	53.491
87	WCS0557	LG5	53.747
88	WCS0150	LG5	53.908
89	WCS1478	LG5	54.081
90	RCS4863	LG5	54.882
91	RCS4602	LG5	55.752
92	RCS1232	LG5	55.951
93	RCS2125	LG5	56.278
94	RCS4797	LG5	57.389
95	RCS0937	LG5	57.584
96	RCS1618	LG5	58.257
97	RCS0131	LG5	58.467
98	C2134y	LG5	59.13
99	RCS1724	LG5	59.514
100	TPSSR56	LG5	59.888
101	RCS6854	LG5	60.812
102	RCS1248	LG5	61.289
103	RCS5936	LG5	62.156
104	RCS5957	LG5	62.695
105	RCS2955	LG5	63.423
106	WCS1944	LG5	63.758
107	RCS1940	LG5	64.267
108	RCS1932	LG5	65.793
109	RCS5010	LG5	66.093
110	RCS4115	LG5	67.105
111	RCS3825	LG5	67.11
112	RCS2936	LG5	67.204
113	RCS5376	LG5	67.271
114	WCS0440	LG5	67.632
115	RCS0914	LG5	68.196
116	RCS5345	LG5	68.402
117	RCS7222	LG5	69.139
118	RCS6145	LG5	69.646
119	WCS0609	LG5	70.038
120	BE127	LG5	70.553
121	RCS6195	LG5	70.702
122	RCS3094	LG5	70.947
123	RCS2892	LG5	71.746
124	RCS2186	LG5	72.113
125	RCS4503	LG5	72.317
126	WCS0711	LG5	74.519
127	RCS0060	LG5	75.67
128	RCS5827	LG5	76.359
129	WCS0405a	LG5	76.847
130	RCS3236	LG5	77.128
131	RCS5088	LG5	77.236
132	RCS6937	LG5	79.244
133	RCS2095	LG5	80.367
134	RCS0874	LG5	80.624
135	RCS5859	LG5	80.968
136	RCS5337	LG5	81.033
137	RCS1523	LG5	82.32
138	WCS1053	LG5	82.352
139	RCS1225	LG5	83.158
140	WCS0313	LG5	83.487
141	RCS4972	LG5	83.502
142	TRSSRA01C10	LG5	83.505
143	RCS6759	LG5	83.508
144	RCS5047	LG5	83.547
145	RCS6109	LG5	83.733
146	WCS0377	LG5	83.866
147	RCS3931	LG5	85.054
148	RCS2945	LG5	85.064
149	RCS4473	LG5	85.231
150	RCS4783	LG5	86.052
151	RCS5949	LG5	86.317
152	RCS4288	LG5	86.33
153	RCS1157	LG5	86.637
154	RCS5562	LG5	87.166
155	C1867x	LG5	87.341
156	RCS5935	LG5	87.533
157	RCS4608	LG5	87.688
158	RCS2448	LG5	87.789
159	RCS2052	LG5	88.195
160	WCS1886	LG5	88.451
161	RCS1737	LG5	88.614
162	RCS5288	LG5	89.143
163	RCS1518	LG5	89.673
164	RCS7051	LG5	90.179
165	WCS0357	LG5	90.211
166	RCS0007	LG5	90.662
167	RCS1541	LG5	91.334
168	WCS0175	LG5	91.974
169	RCS3681	LG5	93.339
170	RCS2807	LG5	94.034
171	RCS5865	LG5	95.256
172	WCS1067	LG5	95.866
173	RCS6346	LG5	97.379
174	RCS1228	LG5	98.898
175	RCS1557	LG5	100.01
176	RCS3151	LG5	100.176
177	RCS1345	LG5	100.281
178	WCS1355	LG5	101.016
179	RCS0036	LG5	101.466
180	RCS3060	LG5	101.708
181	RCS4430	LG5	102.154
182	RCS3249	LG5	102.834
183	RCS1000	LG5	104.146
184	RCS3510	LG5	104.177
185	WCS0328	LG5	105.155
186	RCS5007	LG5	128.512
1	RCS4869	LG6	0
2	RCS1224	LG6	4.581
3	RCS4106	LG6	17.69
4	RCS6306	LG6	18.286
5	RCS0069	LG6	18.883
6	RCS3310	LG6	18.949
7	RCS5620	LG6	19.721
8	RCS4394	LG6	20.145
9	RCS4435	LG6	21.381
10	RCS7165	LG6	22.322
11	RCS5147	LG6	23.018
12	RCS2302	LG6	23.771
13	RCS6502	LG6	26.131
14	C1528	LG6	27.303
15	RCS3711	LG6	27.993
16	RCS3146	LG6	28.25
17	RCS1327	LG6	28.799
18	RCS0083	LG6	29.652
19	RCS5910	LG6	30.151
20	RCS0031	LG6	30.515
21	RCS2798	LG6	31.184
22	RCS4845	LG6	31.415
23	RCS1746	LG6	31.551
24	RCS6562	LG6	31.572
25	RCS5211	LG6	31.756
26	RCS5622	LG6	31.998
27	RCS5496	LG6	32.425
28	RCS5576	LG6	32.803
29	RCS6668	LG6	33.063
30	RCS6830	LG6	33.101
31	RCS3736	LG6	33.636
32	RCS4892	LG6	34.48
33	RCS4678	LG6	34.58
34	RCS3492	LG6	34.879
35	RCS3085	LG6	35.14
36	RCS4413	LG6	35.478
37	RCS1001	LG6	35.652
38	RCS2795	LG6	35.719
39	WCS0641	LG6	35.984
40	RCS0428	LG6	36.382
41	C2461x	LG6	37.089
42	RCS3862	LG6	38.428
43	RCS2510	LG6	38.437
44	RCS3355	LG6	39.345
45	WCS1268	LG6	39.698
46	RCS0041	LG6	40.105
47	RCS3640	LG6	40.681
48	RCS1167	LG6	41.038
49	RCS5604	LG6	41.06
50	C2461y	LG6	41.513
51	RCS2569	LG6	41.858
52	TPSSR23	LG6	42.523
53	RCS6021	LG6	42.957
54	RCS3608	LG6	43.227
55	RCS4567	LG6	44.526
56	RCS5179	LG6	44.527
57	RCS4696	LG6	44.527
58	RCS4524	LG6	44.609
59	RCS1398	LG6	45.256
60	WCS0441	LG6	45.28
61	RCS4364	LG6	45.633
62	RCS3025	LG6	45.765
63	WCS1095	LG6	45.852
64	RCS0252	LG6	46.055
65	RCS2522	LG6	46.206
66	RCS6228	LG6	46.238
67	RCS4289	LG6	46.509
68	RCS5705	LG6	46.845
69	RCS2317	LG6	47.304
70	RCS6705	LG6	47.442
71	RCS6916	LG6	47.64
72	C1407	LG6	48.048
73	WCS0137	LG6	48.088
74	RCS2874	LG6	48.414
75	RCS5333	LG6	48.619
76	RCS7188	LG6	48.767
77	RCS5132	LG6	48.83
78	RCS7189	LG6	48.952
79	RCS4490	LG6	49.579
80	RCS3990	LG6	49.868
81	RCS6605	LG6	50.201
82	RCS3642	LG6	50.661
83	C2403	LG6	50.812
84	RCS5414	LG6	51.183
85	WCS1749	LG6	51.249
86	WCS0208	LG6	51.319
87	RCS4105	LG6	51.363
88	WCS1748	LG6	51.539
89	RCS5764R130	LG6	51.581
90	RCS5764HR	LG6	51.64
91	RCS2634	LG6	51.838
92	RCS4571	LG6	52.013
93	ats006	LG6	52.165
94	RCS2826	LG6	52.428
95	RCS5708	LG6	52.602
96	RCS4648	LG6	52.621
97	RCS3112	LG6	52.987
98	RCS1868	LG6	53.109
99	WCS0897	LG6	53.23
100	RCS6966	LG6	53.531
101	WCS0031	LG6	54.003
102	RCS7185	LG6	54.106
103	RCS0623	LG6	54.46
104	RCS6535	LG6	54.673
105	WCS1288	LG6	54.679
106	RCS0194	LG6	55.148
107	RCS2388	LG6	55.175
108	RCS1255	LG6	55.533
109	RCS4511	LG6	55.632
110	RCS5456	LG6	55.855
111	RCS1446	LG6	56.03
112	RCS3044	LG6	56.165
113	RCS2308	LG6	56.424
114	RCS5481	LG6	56.674
115	RCS7037	LG6	56.808
116	RCS5503	LG6	56.941
117	RCS4244	LG6	57.029
118	RCS3311	LG6	57.065
119	RCS6064	LG6	57.138
120	RCS7137	LG6	57.14
121	RCS5457	LG6	57.293
122	RCS1687	LG6	57.375
123	WCS0832	LG6	57.613
124	RCS3331	LG6	57.628
125	RCS6986	LG6	57.7
126	RCS1150	LG6	57.92
127	WCS0804	LG6	57.974
128	BE73	LG6	58.172
129	RCS0690	LG6	58.389
130	BE74	LG6	58.663
131	RCS5831	LG6	59.006
132	RCS1080	LG6	59.165
133	RCS6995	LG6	59.498
134	RCS4863	LG6	59.501
135	RCS3421	LG6	59.8
136	RCS6730	LG6	60.177
137	RCS5741	LG6	60.429
138	RCS1554	LG6	60.78
139	RCS6313	LG6	61.177
140	RCS4219	LG6	61.843
141	BI64	LG6	62.389
142	RCS4537	LG6	62.765
143	RCS4976	LG6	63.094
144	RCS6301	LG6	63.85
145	RCS4155	LG6	64.085
146	WCS1772	LG6	64.672
147	RCS3666	LG6	65.451
148	RCS1770	LG6	68.043
149	RCS2933	LG6	70.581
150	RCS2385	LG6	71.522
151	RCS1879	LG6	71.676
152	RCS1499	LG6	73.787
153	RCS1835	LG6	73.982
154	RCS3856	LG6	74.578
155	RCS4467	LG6	75.763
156	RCS1624	LG6	76.491
157	C1580	LG6	76.912
158	RCS5269	LG6	77.782
159	RCS2616	LG6	78.777
160	RCS0998	LG6	79.228
161	RCS5589	LG6	79.251
162	RCS6954	LG6	79.307
163	RCS4309	LG6	79.849
164	WCS0754	LG6	80.14
165	RCS5265	LG6	80.238
166	RCS3052	LG6	80.928
167	RCS4854	LG6	81.436
168	RCS2032	LG6	83.054
169	AL108	LG6	83.175
170	RCS4661	LG6	84.88
171	WCS1194	LG6	87.428
172	RCS1683	LG6	88.213
173	WCS1081	LG6	88.925
174	RCS6587	LG6	89.051
175	WCS0636	LG6	89.118
176	AL108	LG6	89.292
177	WCS0115	LG6	89.488
178	RCS6362	LG6	89.739
179	RCS6512	LG6	89.774
180	RCS2408	LG6	89.893
181	RCS0743	LG6	91.863
182	RCS0019	LG6	103.684
1	WCS0244	LG7	0
2	RCS0901	LG7	9.34
3	RCS1696	LG7	10.683
4	C165	LG7	12.76
5	RCS4002	LG7	15.306
6	RCS1698	LG7	16.497
7	C2534y	LG7	17.826
8	C1932	LG7	18.351
9	RCS2156	LG7	19.025
10	WCS0553	LG7	19.794
11	RCS0798	LG7	20.075
12	RCS0079	LG7	20.906
13	RCS4472	LG7	21.545
14	RCS7150	LG7	21.753
15	RCS2179	LG7	22.103
16	RCS0187	LG7	22.296
17	RCS1640	LG7	22.563
18	WCS0568	LG7	22.962
19	WCS1086	LG7	23.184
20	WCS1503	LG7	23.227
21	RCS6563	LG7	23.456
22	RCS1834	LG7	23.529
23	RCS4174	LG7	23.567
24	RCS5744	LG7	23.974
25	RCS2278	LG7	24.436
26	WCS0976	LG7	24.575
27	RCS4926	LG7	24.881
28	RCS5640	LG7	25.161
29	RCS3517	LG7	25.509
30	RCS2155	LG7	26.005
31	WCS0411	LG7	26.321
32	RCS2185	LG7	26.919
33	RCS4108	LG7	27.406
34	RCS3171	LG7	27.823
35	WCS1883	LG7	28.377
36	RCS4030	LG7	28.706
37	RCS4164	LG7	28.711
38	WCS0492	LG7	29
39	WCS0338	LG7	29.308
40	RCS4226	LG7	29.672
41	RCS2850	LG7	29.785
42	RCS1632	LG7	30.067
43	WCS0390	LG7	30.339
44	RCS2176	LG7	30.528
45	prs426	LG7	30.877
46	WCS0827	LG7	30.896
47	RCS5151	LG7	31.009
48	AJ03	LG7	31.126
49	RCS4903	LG7	31.393
50	RCS0712	LG7	31.76
51	RCS4209	LG7	32.207
52	RCS6516	LG7	32.396
53	RCS2803	LG7	33.088
54	RCS4104	LG7	33.56
55	RCS6508	LG7	33.569
56	RCS4253	LG7	33.609
57	RCS7234	LG7	33.682
58	WCS0638	LG7	34.252
59	RCS6702	LG7	34.252
60	RCS6018	LG7	34.467
61	RCS7221	LG7	34.836
62	RCS5985	LG7	35.115
63	RCS1336	LG7	35.182
64	WCS1223	LG7	35.184
65	RCS0831	LG7	35.358
66	RCS4832	LG7	35.36
67	RCS1534	LG7	35.364
68	RCS6710	LG7	35.388
69	RCS3828	LG7	35.753
70	RCS0763	LG7	36.078
71	RCS1547	LG7	36.163
72	RCS6662	LG7	36.189
73	RCS1432	LG7	36.246
74	RCS3579	LG7	36.254
75	RCS2015	LG7	36.43
76	WCS0284	LG7	36.687
77	RCS5433	LG7	36.941
78	WCS1083	LG7	36.983
79	RCS3802	LG7	37.329
80	RCS6179	LG7	37.672
81	RCS7214	LG7	37.888
82	RCS1787	LG7	38.112
83	C1816x	LG7	38.152
84	RCS5291	LG7	38.389
85	WCS1485	LG7	38.589
86	RCS4697	LG7	38.806
87	RCS7124	LG7	39
88	C1816w	LG7	39.114
89	RCS6614	LG7	39.209
90	RCS6980	LG7	39.241
91	WCS0830	LG7	39.25
92	RCS7199	LG7	39.451
93	C1816z	LG7	39.701
94	RCS7237	LG7	39.9
95	RCS6813	LG7	40.049
96	C1816y	LG7	40.338
97	RCS3631	LG7	40.474
98	prs369	LG7	41.758
99	WCS0697	LG7	42.241
100	RCS0915	LG7	42.334
101	WCS0982	LG7	42.507
102	RCS0270	LG7	43.158
103	RCS5804	LG7	43.446
104	RCS5574	LG7	43.636
105	RCS1897	LG7	43.702
106	RCS3084	LG7	43.715
107	RCS5623	LG7	43.976
108	RCS1482	LG7	43.999
109	RCS2834	LG7	44.152
110	RCS7029	LG7	44.4
111	RCS1413	LG7	44.611
112	RCS5662	LG7	44.652
113	RCS2879	LG7	44.852
114	RCS2839	LG7	44.901
115	RCS5795	LG7	44.932
116	RCS2848	LG7	44.937
117	RCS2642	LG7	44.937
118	RCS5461	LG7	44.942
119	RCS5876	LG7	44.952
120	RCS2806	LG7	44.952
121	RCS3297	LG7	45.074
122	RCS3089	LG7	45.179
123	RCS2851	LG7	45.26
124	C2534w	LG7	45.336
125	RCS2898	LG7	45.336
126	RCS3098	LG7	45.472
127	C155y	LG7	45.476
128	RCS3208	LG7	45.714
129	RCS3441	LG7	46.032
130	RCS6867	LG7	46.399
131	WCS0648	LG7	46.742
132	RCS6665	LG7	46.796
133	RCS4797	LG7	46.8
134	C2056	LG7	47.113
135	RCS1254	LG7	47.408
136	TPSSR10f	LG7	48.521
137	WCS0459	LG7	48.537
138	RCS5998	LG7	48.7
139	WCS1163	LG7	49.047
140	WCS1028	LG7	49.4
141	RCS2436	LG7	49.539
142	RCS2372	LG7	49.795
143	RCS3384	LG7	50.111
144	RCS2486	LG7	50.149
145	C2534x	LG7	50.165
146	RCS2371	LG7	50.398
147	RCS1343	LG7	50.62
148	RCS4232	LG7	50.88
149	RCS6796	LG7	51.023
150	RCS5616	LG7	51.08
151	RCS2967	LG7	51.113
152	RCS3267	LG7	51.134
153	RCS2499	LG7	51.164
154	WCS1182	LG7	51.211
155	RCS3971	LG7	51.211
156	RCS6900	LG7	51.221
157	RCS6592	LG7	51.247
158	RCS3276	LG7	51.247
159	RCS2538	LG7	51.257
160	RCS2507	LG7	51.614
161	RCS2000	LG7	51.865
162	RCS5580	LG7	52.024
163	RCS5569	LG7	52.256
164	C1578z	LG7	52.267
165	C764	LG7	52.702
166	WCS1128	LG7	53.03
167	C155	LG7	53.568
168	RCS0017	LG7	55.458
169	RCS2196	LG7	55.927
170	RCS5974	LG7	56.093
171	RCS4165	LG7	56.18
172	C1861	LG7	56.868
173	RCS2963	LG7	56.897
174	RCS3262	LG7	57.405
175	RCS2358	LG7	57.969
176	RCS1320	LG7	58.674
177	RCS1234	LG7	59.407
178	C1802	LG7	60.037
179	RCS1805	LG7	60.117
180	RCS2681	LG7	61.809
181	RCS4702	LG7	62.156
182	RCS5485	LG7	62.196
183	C2532	LG7	62.492
184	RCS3170	LG7	62.746
185	RCS5969	LG7	62.77
186	WCS0807	LG7	63.424
187	RCS3266	LG7	63.898
188	RCS7071	LG7	64.651
189	RCS3125	LG7	64.839
190	RCS5874	LG7	65.536
191	prs251	LG7	65.952
192	RCS0051	LG7	66.568
193	C1578	LG7	66.827
194	RCS4342	LG7	67.261
195	RCS2866	LG7	67.584
196	RCS7202	LG7	68.488
197	RCS5712	LG7	68.705
198	RCS6973	LG7	69.704
199	RCS2604	LG7	70.469
200	WCS0416	LG7	71.186
201	RCS6927	LG7	72.444
202	RCS2738	LG7	72.805
203	RCS2698	LG7	72.805
204	RCS0695	LG7	73.141
205	RCS5118	LG7	73.915
206	RCS5357	LG7	74.029
207	RCS5745	LG7	75.652
208	RCS0370	LG7	75.918
209	RCS5573	LG7	76.946
210	RCS6693	LG7	77.365
211	RCS5135	LG7	77.802
212	RCS6865	LG7	78.2
213	RCS6842	LG7	78.348
214	RCS5570	LG7	78.495
215	RCS4720	LG7	78.579
216	WCS0926	LG7	78.89
217	RCS7089	LG7	79.004
218	RCS5673	LG7	79.242
219	RCS4671	LG7	79.281
220	RCS4983	LG7	79.286
221	RCS6069	LG7	79.335
222	RCS5486	LG7	79.357
223	RCS5022	LG7	79.366
224	WCS0579	LG7	79.594
225	RCS5224	LG7	79.595
226	RCS1200	LG7	79.611
227	WCS0461	LG7	79.611
228	WCS1451	LG7	79.616
229	WCS1525	LG7	79.624
230	WCS1879	LG7	79.632
231	RCS1571	LG7	79.636
232	RCS1963	LG7	79.637
233	RCS1050	LG7	79.74
234	WCS1065	LG7	79.853
235	RCS1422	LG7	79.882
236	RCS5101	LG7	79.932
237	RCS1651	LG7	80.067
238	RCS0793	LG7	80.139
239	RCS1883	LG7	81.954
240	RCS1887	LG7	82.212
241	RCS4439	LG7	82.804
242	RCS3097	LG7	82.947
243	RCS2546	LG7	83.227
244	RCS2370	LG7	83.53
245	ats186	LG7	83.732
246	WCS0577	LG7	83.858
247	RCS1597	LG7	84.079
248	RCS0004	LG7	84.37
249	C1842	LG7	84.642
250	WCS0671	LG7	85.031
251	RCS4481	LG7	85.184
252	RCS2746	LG7	85.361
253	RCS0685	LG7	85.541
254	WCS0446	LG7	85.751
255	RCS3343	LG7	85.875
256	C7	LG7	86.144
257	WCS1400	LG7	86.339
258	RCS1743	LG7	86.453
259	RCS3715	LG7	86.511
260	RCS4237	LG7	86.634
261	C7w	LG7	87.026
262	RCS2594	LG7	87.808
263	RCS0102	LG7	88.294
264	RCS1616	LG7	89.098
265	RCS0861	LG7	89.945
266	RCS4259	LG7	91.415
267	RCS2720	LG7	98.458
268	WCS0809	LG7	98.912
